# Supplementary material for: On the origin of Mycobacterium ulcerans, the causative agent of Buruli ulcer
Source: BMC Genomics. 2012 Jun 19;13:258. doi: 10.1186/1471-2164-13-258 (PMC3434033; doi:10.1186/1471-2164-13-258)
Supplement: Additional file 1: Table S1 — Strain table and summary statistics. Isolates used in this study with sequencing summary statistics. [file 1471-2164-13-258-S1.xls]

## Sheet: Strains
Isolates used in this study and sequencing summary statistics
Group	Identifier	Origin	Source	Year isolated	No. Reads obtained	Read Length	Read Coverage	SNP differences compared to Mu_Agy99	SNP differences compared to Mm_M	De novo assembly contig N50	De novo assembly Total Mbp
M. ulcerans	Mu_06-3845	Houedja, Benin	Aquatic insect	2000	13607626	36	75	397	49991	23454	5.25
isolates	Mu_06-3846	Lalo, Benin	Human	1997	11883560	36	65	235	49668	21239	5.23
	Mu_07-1082	Adjohoun, Benin	Human	2003	11878192	36	67	461	49742	21022	5.23
	Mu_1G897	Cayenne, French Guiana	Human	1990	11880384	36	67	31912	45491	16703	5.36
	Mu_Agy99	Ga District, Ghana	Human	1999	29658550	36	155	113	50423	20349	5.25
	Mu_NM14.01	Ga District, Ghana	Human	2001	31500650	36	111	266	49836	15490	5.26
	Mu_NM33.04	Amansie West District, Ghana	Human	2004	25636102	36	95	127	49986	26629	5.28
	Mu_NM43.02	Ga District, Ghana	Human	2002	31063938	36	104	269	49749	15228	5.23
	Mu_NM49.02	Ga District, Ghana	Human	2002	29918112	36	119	292	49763	15221	5.22
	Mu_NM54.02	Ga District, Ghana	Human	2002	29472426	36	83	241	49716	22055	5.28
	Mu_DL045	Greece	Fish	2002	2,580,587(1)	108(2)	38			(3)	(3)
	Mu_001506	Wokon, Benin	Human	2000	20554068	101	232	470	53145	25681	5.3
	Mu_980535	Djigbé, Benin	Human	1998	22820034	101	270	474	53296	28010	5.3
	Mu_000945	Hwegoudo, Benin	Human	2000	19987930	101	234	456	52843	25375	5.29
	Mu_991845	Houedja, Benin	Human	1999	13904158	101	164	467	52671	30187	5.31
	Mu_CC240299	Israel	Fish	1999	12838320	76	84	30376	45929	18548	5.82
	Mu_06-3844	Belgium	Fish	2006	19328186	76	107	30736	46510	20371	5.85
	Mu_8765 (M. shinshuense)	Japan	Human	1980	4259424	76	17	28690	45300	9480	5.44
	Mu_JKD8071 (M. liflandii 128FXT)	USA	Frog	2004	29946082	36	102	27020	42362	16619	5.87
	Mu_L15 (M. pseudoshottsii L15)	USA	Fish	2004	12635600	76	87	30445	46474	12240	5.77
	Mu_13822-70	Queensland, Australia	Human	1971	12965226	76	92	6603	49932	18461	5.25
	Mu_113	Point Lonsdale, Australia	Human	-	8111266	76	32	6451	48570	13487	5.24
	Mu_119	Frankston, Australia	Human	-	9982652	76	45	6524	49397	15331	5.23
	Mu_74	Point Lonsdale, Australia	Human	-	19841064	76	47	5887	48071	13821	5.2
	Mu_81	Point Lonsdale, Australia	Human	-	7573714	76	32	6295	48489	18253	5.24
	Mu_93	St Leonards, Australia	Human	-	9393130	76	28	5760	46693	13965	5.21
	Mu_05142109	East Gippsland, Australia	Possum	2005	30564548	36	120	6106	48910	17945	5.23
	Mu_JKD8170	Point Lonsdale, Australia	Possum	2008	33261846	75	190	6314	50135	15659	5.25
	Mu_08009899	Point Lonsdale, Australia	Human	2004	7786752	36	27	5447	45780	12355	5.21
	Mu_JKD8049	Point Lonsdale, Australia	Human	2004	10921914	36	63	5919	48727	23130	5.25
M. marinum	Mm_99/89	NSW, Australia	Human	1994	3396470	100	23	38017	34786	6816	5.97
isolates	Mm_99/84	Western Australia	Bilby	1999	12904538	76	31	81361	76645	21576	6.31
	Mm_99/87	Western Australia	Human	1996	10810668	76	60	51196	41217	29125	6.11
	Mm_1726	South Carolina, USA	Armadillo	1986	12740914	76	31	83226	76624	18314	6.07
(1)	Average read length
(2)	Single ended
(3)	Not assembled due to low quality coverage
