# Supplementary material for: On the origin of Mycobacterium ulcerans, the causative agent of Buruli ulcer
Source: BMC Genomics. 2012 Jun 19;13:258. doi: 10.1186/1471-2164-13-258 (PMC3434033; doi:10.1186/1471-2164-13-258)
Supplement: Additional file 3: Table S2 — Core SNPs. Listing of core SNPs and short indels common to all M. ulcerans isolates when mapped to references M. ulcerans Agy99 and M. marinum M. [file 1471-2164-13-258-S3.xls]

## Sheet: SNPs Ref Mm_M
Core SNPs - Reference M. marinum "M"
Notes:	1. SNP types, syn: synonymous SNP, non:non-synonymous SNP, int: Intergenic SNP
	2. Gap for intergenic SNPs: nearest CDS within 150bp of snppos
	3. Functional groups from genbank reference CP000854
SNP position	SNP type	Nulcleotide change <ref><snp>	Locus	Distance to nearest locus	Nearby Locus	Functional group	Product
1329	syn	GA	MMAR_0001	0		information pathways	chromosomal replication initiator protein DnaA
5568	syn	TC	MMAR_0005	0		information pathways	DNA gyrase (subunit B) GyrB
8580	syn	CG	MMAR_0006	0		information pathways	DNA gyrase (subunit A) GyrA
8620	syn	CT	MMAR_0006	0		information pathways	DNA gyrase (subunit A) GyrA
8694	syn	TC	MMAR_0006	0		information pathways	DNA gyrase (subunit A) GyrA
9217	syn	CT	MMAR_0006	0		information pathways	DNA gyrase (subunit A) GyrA
9393	syn	CT	MMAR_0006	0		information pathways	DNA gyrase (subunit A) GyrA
11259	int	CT		104	MMAR_0008	conserved hypotheticals	conserved hypothetical protein
11265	int	AG		98	MMAR_0008	conserved hypotheticals	conserved hypothetical protein
11280	int	CT		83	MMAR_0008	conserved hypotheticals	conserved hypothetical protein
11366	non	GA	MMAR_0008	0		conserved hypotheticals	conserved hypothetical protein
11989	syn	GC	MMAR_0008	0		conserved hypotheticals	conserved hypothetical protein
12189	non	GA	MMAR_0008	0		conserved hypotheticals	conserved hypothetical protein
12428	syn	CA	MMAR_0009	0		regulatory proteins	transcriptional regulator
12597	non	GA	MMAR_0009	0		regulatory proteins	transcriptional regulator
13056	int	GA		68	MMAR_0009	regulatory proteins	transcriptional regulator
13370	non	CG	MMAR_0010	0		conserved hypotheticals	conserved hypothetical protein
14360	non	GC	MMAR_0012	0		cell wall and cell processes	conserved hypothetical membrane protein
16304	syn	CG	MMAR_0015	0		intermediary metabolism and respiration	anthranilate synthase component II TrpG
16307	syn	CG	MMAR_0015	0		intermediary metabolism and respiration	anthranilate synthase component II TrpG
17182	syn	TC	MMAR_0016	0		regulatory proteins	serine/threonine-protein kinase B PknB
17647	syn	CT	MMAR_0016	0		regulatory proteins	serine/threonine-protein kinase B PknB
17650	syn	GC	MMAR_0016	0		regulatory proteins	serine/threonine-protein kinase B PknB
18696	syn	GA	MMAR_0017	0		regulatory proteins	serine/threonine-protein kinase a PknA
21412	syn	AT	MMAR_0019	0		cell wall and cell processes	cell division protein RodA
21904	syn	CG	MMAR_0019	0		cell wall and cell processes	cell division protein RodA
26835	int	TC		0
33755	non	GA	MMAR_0030	0		intermediary metabolism and respiration	shortchain dehydrogenase
33911	syn	GT	MMAR_0030	0		intermediary metabolism and respiration	shortchain dehydrogenase
35564	syn	AG	MMAR_0032	0		conserved hypotheticals	conserved hypothetical protein
35873	syn	GA	MMAR_0032	0		conserved hypotheticals	conserved hypothetical protein
35935	syn	AG	MMAR_0032	0		conserved hypotheticals	conserved hypothetical protein
36214	syn	TC	MMAR_0033	0		cell wall and cell processes	conserved hypothetical membrane protein
36541	syn	GA	MMAR_0033	0		cell wall and cell processes	conserved hypothetical membrane protein
36564	non	CT	MMAR_0033	0		cell wall and cell processes	conserved hypothetical membrane protein
36616	syn	CT	MMAR_0033	0		cell wall and cell processes	conserved hypothetical membrane protein
38665	syn	GC	MMAR_0035	0		cell wall and cell processes	ABC transporter permease
50024	syn	C-	MMAR_0050	0		conserved hypotheticals	conserved hypothetical secreted protein
50025	syn	T-	MMAR_0050	0		conserved hypotheticals	conserved hypothetical secreted protein
50064	syn	CT	MMAR_0051	0		conserved hypotheticals	conserved hypothetical protein
52673	syn	CT	MMAR_0053	0		conserved hypotheticals	conserved hypothetical protein
56490	syn	CA	MMAR_0057	0		information pathways	leucyl-tRNA synthetase LeuS
56958	syn	CT	MMAR_0057	0		information pathways	leucyl-tRNA synthetase LeuS
58296	syn	CT	MMAR_0057	0		information pathways	leucyl-tRNA synthetase LeuS
58641	int	TC		21	MMAR_0057	information pathways	leucyl-tRNA synthetase LeuS
58720	non	GT	MMAR_0058	0		intermediary metabolism and respiration	short-chain type oxidoreductase
59520	non	CT	MMAR_0059	0		regulatory proteins	transcriptional regulatory protein
59593	syn	CT	MMAR_0059	0		regulatory proteins	transcriptional regulatory protein
60087	syn	GA	MMAR_0060	0		cell wall and cell processes	glutamine ABC transporter ATP-binding protein
60811	non	CG	MMAR_0061	0		cell wall and cell processes	ABC transporter permease protein GlnQ
61642	syn	TG	MMAR_0061	0		cell wall and cell processes	ABC transporter permease protein GlnQ
64202	int	TC		17	MMAR_0063	intermediary metabolism and respiration	oxidoreductase
64417	syn	C-	MMAR_0064	0		lipid metabolism	hydrolase
64418	syn	G-	MMAR_0064	0		lipid metabolism	hydrolase
64419	syn	T-	MMAR_0064	0		lipid metabolism	hydrolase
66636	syn	GA	MMAR_0066	0		conserved hypotheticals	conserved hypothetical protein
71270	syn	CA	MMAR_0070	0		cell wall and cell processes	conserved hypothetical transmembrane protein
71276	syn	GA	MMAR_0070	0		cell wall and cell processes	conserved hypothetical transmembrane protein
71294	syn	GA	MMAR_0070	0		cell wall and cell processes	conserved hypothetical transmembrane protein
73934	syn	AG	MMAR_0073	0		information pathways	single-strand binding protein Ssb
75568	int	GA		121	MMAR_0076	information pathways	replicative DNA helicase DnaB
76375	syn	CG	MMAR_0076	0		information pathways	replicative DNA helicase DnaB
94180	non	TC	MMAR_0093	0		cell wall and cell processes	integral membrane efflux protein ErmB
94403	syn	GA	MMAR_0093	0		cell wall and cell processes	integral membrane efflux protein ErmB
94643	syn	GA	MMAR_0093	0		cell wall and cell processes	integral membrane efflux protein ErmB
94862	syn	CA	MMAR_0093	0		cell wall and cell processes	integral membrane efflux protein ErmB
164389	non	CT	MMAR_0134	0		conserved hypotheticals	conserved hypothetical protein
164450	non	AG	MMAR_0134	0		conserved hypotheticals	conserved hypothetical protein
164531	non	AG	MMAR_0134	0		conserved hypotheticals	conserved hypothetical protein
164818	syn	CT	MMAR_0135	0		information pathways	ADP-ribose pyrophosphatase RppH
166249	non	CT	MMAR_0136	0		cell wall and cell processes	conserved hypothetical intergral membrane protein
166790	syn	CT	MMAR_0137	0		conserved hypotheticals	conserved hypothetical protein
167310	syn	GA	MMAR_0138	0		conserved hypotheticals	conserved hypothetical protein
168473	syn	CT	MMAR_0139	0		lipid metabolism	acyl-CoA dehydrogenase FadE6_1
178146	non	CG	MMAR_0148	0		cell wall and cell processes	glycosyltransferase
178403	int	GA		65	MMAR_0148	cell wall and cell processes	glycosyltransferase
181072	non	GA	MMAR_0151	0		virulence; detoxification; adaptation	enhanced intracellular survival protein Eis1
181180	non	AT	MMAR_0151	0		virulence; detoxification; adaptation	enhanced intracellular survival protein Eis1
188803	syn	CG	MMAR_0158	0		intermediary metabolism and respiration	isocitrate dehydrogenase [NADP] Icd2
190047	int	TC		0
190453	int	GC		79	MMAR_0159	cell wall and cell processes	conserved hypothetical membrane protein
190908	non	GT	MMAR_0159	0		cell wall and cell processes	conserved hypothetical membrane protein
190996	non	AG	MMAR_0159	0		cell wall and cell processes	conserved hypothetical membrane protein
192164	syn	CT	MMAR_0161	0		cell wall and cell processes	conserved hypothetical membrane protein
192623	syn	CT	MMAR_0161	0		cell wall and cell processes	conserved hypothetical membrane protein
193227	int	GT		34	MMAR_0162	cell wall and cell processes	conserved hypothetical transmembrane protein
194160	syn	CT	MMAR_0162	0		cell wall and cell processes	conserved hypothetical transmembrane protein
195032	non	CG	MMAR_0163	0		conserved hypotheticals	conserved protein
208458	non	CG	MMAR_0177	0			MCE-family protein Mce6A
208985	syn	GC	MMAR_0177	0			MCE-family protein Mce6A
209938	non	GC	MMAR_0178	0			MCE-family protein Mce6B
210139	non	AG	MMAR_0178	0			MCE-family protein Mce6B
210655	non	GA	MMAR_0179	0			MCE-family protein Mce6C
211279	syn	CT	MMAR_0179	0			MCE-family protein Mce6C
214393	non	AG	MMAR_0182	0			MCE-family protein Mce6F
214458	syn	CG	MMAR_0182	0			MCE-family protein Mce6F
235619	non	TC	MMAR_0205	0		intermediary metabolism and respiration	flavoprotein
236004	syn	CT	MMAR_0205	0		intermediary metabolism and respiration	flavoprotein
236700	syn	CT	MMAR_0207	0		intermediary metabolism and respiration	L-serine dehydratase SdaA
236799	syn	AG	MMAR_0207	0		intermediary metabolism and respiration	L-serine dehydratase SdaA
236838	non	CG	MMAR_0207	0		intermediary metabolism and respiration	L-serine dehydratase SdaA
238164	non	CT	MMAR_0208	0		intermediary metabolism and respiration	serine hydroxymethyltransferase GlyA2
238735	non	CA	MMAR_0208	0		intermediary metabolism and respiration	serine hydroxymethyltransferase GlyA2
239383	syn	TC	MMAR_0209	0		intermediary metabolism and respiration	glycine cleavage system H protein GcvH_1
240073	non	TC	MMAR_0210	0		intermediary metabolism and respiration	aminomethyltransferase GcvT_1ne
240145	non	CT	MMAR_0210	0		intermediary metabolism and respiration	aminomethyltransferase GcvT_1ne
241000	syn	CT	MMAR_0211	0		intermediary metabolism and respiration	glycine dehydrogenase GcvB_1
244490	non	CA	MMAR_0212	0		conserved hypotheticals	conserved hypothetical oxidoreductase
244665	syn	TC	MMAR_0212	0		conserved hypotheticals	conserved hypothetical oxidoreductase
244821	syn	TC	MMAR_0212	0		conserved hypotheticals	conserved hypothetical oxidoreductase
253269	non	GA	MMAR_0220	0		conserved hypotheticals	conserved hypothetical protein
253565	non	CA	MMAR_0220	0		conserved hypotheticals	conserved hypothetical protein
253599	syn	GA	MMAR_0220	0		conserved hypotheticals	conserved hypothetical protein
253785	syn	CT	MMAR_0220	0		conserved hypotheticals	conserved hypothetical protein
253799	non	GT	MMAR_0220	0		conserved hypotheticals	conserved hypothetical protein
254100	syn	CT	MMAR_0220	0		conserved hypotheticals	conserved hypothetical protein
254772	non	CT	MMAR_0221	0		conserved hypotheticals	conserved hypothetical protein
254850	non	GA	MMAR_0221	0		conserved hypotheticals	conserved hypothetical protein
255194	syn	GC	MMAR_0221	0		conserved hypotheticals	conserved hypothetical protein
257289	syn	CA	MMAR_0224	0		regulatory proteins	transcriptional regulatory protein
260533	non	AG	MMAR_0228	0		conserved hypotheticals	conserved hypothetical protein
261595	non	TG	MMAR_0229	0		cell wall and cell processes	conserved hypothetical protein
261644	int	TC		39	MMAR_0229	cell wall and cell processes	conserved hypothetical protein
261874	non	GC	MMAR_0230	0		intermediary metabolism and respiration	dioxygenase
262276	syn	GT	MMAR_0230	0		intermediary metabolism and respiration	dioxygenase
262792	syn	CT	MMAR_0230	0		intermediary metabolism and respiration	dioxygenase
263024	non	CT	MMAR_0231	0		cell wall and cell processes	cation transporter p-type ATPase CtpA_1
263202	syn	GA	MMAR_0231	0		cell wall and cell processes	cation transporter p-type ATPase CtpA_1
263744	non	CT	MMAR_0231	0		cell wall and cell processes	cation transporter p-type ATPase CtpA_1
265035	syn	GT	MMAR_0231	0		cell wall and cell processes	cation transporter p-type ATPase CtpA_1
265241	non	CT	MMAR_0231	0		cell wall and cell processes	cation transporter p-type ATPase CtpA_1
266223	syn	CT	MMAR_0233	0		conserved hypotheticals	conserved hypothetical protein
268400	non	AG	MMAR_0236	0		conserved hypotheticals	conserved hypothetical protein
270215	syn	CT	MMAR_0239	0		intermediary metabolism and respiration	monooxygenase
283163	int	CA		109	MMAR_0251	intermediary metabolism and respiration	bifunctional Mta/Sah nucleosidase Mtn
283338	non	GA	MMAR_0251	0		intermediary metabolism and respiration	bifunctional Mta/Sah nucleosidase Mtn
283565	syn	CT	MMAR_0251	0		intermediary metabolism and respiration	bifunctional Mta/Sah nucleosidase Mtn
284077	int	AC		50	MMAR_0251	intermediary metabolism and respiration	bifunctional Mta/Sah nucleosidase Mtn
286420	syn	GC	MMAR_0255	0		cell wall and cell processes	conserved transmembrane transport protein MmpL5_4
286957	syn	GA	MMAR_0255	0		cell wall and cell processes	conserved transmembrane transport protein MmpL5_4
287677	syn	CT	MMAR_0255	0		cell wall and cell processes	conserved transmembrane transport protein MmpL5_4
287914	syn	CT	MMAR_0255	0		cell wall and cell processes	conserved transmembrane transport protein MmpL5_4
288178	syn	CT	MMAR_0255	0		cell wall and cell processes	conserved transmembrane transport protein MmpL5_4
288451	syn	AC	MMAR_0255	0		cell wall and cell processes	conserved transmembrane transport protein MmpL5_4
288692	non	AG	MMAR_0255	0		cell wall and cell processes	conserved transmembrane transport protein MmpL5_4
290139	non	GA	MMAR_0256	0		lipid metabolism	non-ribosomal peptide synthetase
290251	syn	GT	MMAR_0256	0		lipid metabolism	non-ribosomal peptide synthetase
290341	syn	GA	MMAR_0256	0		lipid metabolism	non-ribosomal peptide synthetase
290521	syn	CG	MMAR_0256	0		lipid metabolism	non-ribosomal peptide synthetase
290943	syn	AG	MMAR_0256	0		lipid metabolism	non-ribosomal peptide synthetase
291374	non	CA	MMAR_0256	0		lipid metabolism	non-ribosomal peptide synthetase
292221	non	GA	MMAR_0256	0		lipid metabolism	non-ribosomal peptide synthetase
292534	syn	CT	MMAR_0256	0		lipid metabolism	non-ribosomal peptide synthetase
292606	syn	AG	MMAR_0256	0		lipid metabolism	non-ribosomal peptide synthetase
292889	non	GA	MMAR_0256	0		lipid metabolism	non-ribosomal peptide synthetase
293020	syn	AG	MMAR_0256	0		lipid metabolism	non-ribosomal peptide synthetase
293026	non	GT	MMAR_0256	0		lipid metabolism	non-ribosomal peptide synthetase
293187	syn	GC	MMAR_0257	0		conserved hypotheticals	conserved hypothetical protein
293479	syn	GT	MMAR_0258	0		lipid metabolism	fatty-acid-CoA ligase FadD10
294058	syn	GA	MMAR_0258	0		lipid metabolism	fatty-acid-CoA ligase FadD10
294691	syn	GA	MMAR_0258	0		lipid metabolism	fatty-acid-CoA ligase FadD10
297517	int	TC		0
299602	syn	GA	MMAR_0263	0		cell wall and cell processes	conserved membrane protein
301549	syn	GA	MMAR_0264	0		cell wall and cell processes	cation transporter p-type ATPase a CtpA
301716	non	CT	MMAR_0264	0		cell wall and cell processes	cation transporter p-type ATPase a CtpA
302038	syn	CT	MMAR_0264	0		cell wall and cell processes	cation transporter p-type ATPase a CtpA
303408	syn	GA	MMAR_0266	0		cell wall and cell processes	conserved hypothetical secreted protein
306293	syn	GC	MMAR_0269	0		cell wall and cell processes	cation-transporter p-type ATPase B CtpB
306495	non	GA	MMAR_0269	0		cell wall and cell processes	cation-transporter p-type ATPase B CtpB
306596	syn	GT	MMAR_0269	0		cell wall and cell processes	cation-transporter p-type ATPase B CtpB
306754	non	CT	MMAR_0269	0		cell wall and cell processes	cation-transporter p-type ATPase B CtpB
307161	non	GA	MMAR_0269	0		cell wall and cell processes	cation-transporter p-type ATPase B CtpB
307730	syn	GA	MMAR_0269	0		cell wall and cell processes	cation-transporter p-type ATPase B CtpB
308335	int	CT		51	MMAR_0269	cell wall and cell processes	cation-transporter p-type ATPase B CtpB
331764	non	TC	MMAR_0288	0		conserved hypotheticals	conserved hypothetical protein
333380	syn	CT	MMAR_0293	0		conserved hypotheticals	conserved protein
334334	non	GA	MMAR_0294	0		information pathways	50S ribosomal protein L31 RpmE_1
334844	syn	TC	MMAR_0295	0		intermediary metabolism and respiration	short-chain type dehydrogenase/reductase
338236	syn	CT	MMAR_0297	0		cell wall and cell processes	cation-transporter ATPase I CtpI
338410	syn	TC	MMAR_0297	0		cell wall and cell processes	cation-transporter ATPase I CtpI
342740	int	A-		11	MMAR_0298	conserved hypotheticals	conserved protein
346596	syn	TC	MMAR_0302	0		intermediary metabolism and respiration	short-chain type dehydrogenase/reductase
348046	non	GA	MMAR_0303	0		lipid metabolism	acyl-CoA synthetase
348190	syn	CT	MMAR_0303	0		lipid metabolism	acyl-CoA synthetase
349485	non	CG	MMAR_0305	0		conserved hypotheticals	conserved hypothetical protein
349938	non	CA	MMAR_0305	0		conserved hypotheticals	conserved hypothetical protein
351228	non	GC	MMAR_0306	0		intermediary metabolism and respiration	short-chain type dehydrogenase/reductase
351510	non	AC	MMAR_0306	0		intermediary metabolism and respiration	short-chain type dehydrogenase/reductase
352553	syn	CT	MMAR_0307	0		intermediary metabolism and respiration	dioxygenase
352929	syn	CT	MMAR_0307	0		intermediary metabolism and respiration	dioxygenase
354799	non	AT	MMAR_0309	0		intermediary metabolism and respiration	monoxygenase
354807	syn	CT	MMAR_0309	0		intermediary metabolism and respiration	monoxygenase
359550	syn	CT	MMAR_0312	0		intermediary metabolism and respiration	transmembrane acyltransferase
362438	int	CT		85	MMAR_0314	conserved hypotheticals	conserved hypothetical protein
362766	syn	GA	MMAR_0315	0		cell wall and cell processes	divalent cation-transport integral membrane protein
363631	non	GT	MMAR_0315	0		cell wall and cell processes	divalent cation-transport integral membrane protein
364115	non	AC	MMAR_0315	0		cell wall and cell processes	divalent cation-transport integral membrane protein
364555	syn	CT	MMAR_0316	0		cell wall and cell processes	conserved hypothetical secreted protein
366396	syn	CT	MMAR_0318	0		intermediary metabolism and respiration	oxalyl-CoA decarboxylase OxcA
368857	syn	CT	MMAR_0319	0		lipid metabolism	fatty-acid-CoA ligase FadD7
369780	non	TA	MMAR_0319	0		lipid metabolism	fatty-acid-CoA ligase FadD7
370022	non	GA	MMAR_0320	0		cell wall and cell processes	conserved hypothetical membrane protein
370263	non	GT	MMAR_0320	0		cell wall and cell processes	conserved hypothetical membrane protein
372031	syn	GC	MMAR_0321	0		information pathways	elongation factor G FusA2
372954	syn	TC	MMAR_0322	0		conserved hypotheticals	conserved hypothetical protein
375216	syn	CT	MMAR_0325	0			trehalose synthase TreS
379343	syn	CA	MMAR_0328	0		cell wall and cell processes	secreted antigen 85-C FbpC
380587	int	CT		14	MMAR_0329	intermediary metabolism and respiration	phosphoesterase
382055	syn	CT	MMAR_0331	0		lipid metabolism	acyl-CoA dehydrogenase FadE1
382227	non	AG	MMAR_0331	0		lipid metabolism	acyl-CoA dehydrogenase FadE1
382801	non	CT	MMAR_0331	0		lipid metabolism	acyl-CoA dehydrogenase FadE1
387314	syn	TC	MMAR_0335	0		intermediary metabolism and respiration	flavodoxin oxidoreductase
387859	non	GA	MMAR_0336	0		lipid metabolism	linoleoyl-CoA desaturase DesA3_2
389463	syn	CT	MMAR_0337	0		conserved hypotheticals	conserved hypothetical protein
393177	syn	TG	MMAR_0341	0		conserved hypotheticals	conserved hypothetical protein
394436	syn	AG	MMAR_0342	0			epoxide hydrolase EphF
395070	syn	GA	MMAR_0343	0		intermediary metabolism and respiration	zinc-dependent alcohol dehydrogenase
396377	non	CG	MMAR_0345	0		regulatory proteins	transcriptional regulatory protein
396420	syn	CT	MMAR_0345	0		regulatory proteins	transcriptional regulatory protein
396495	syn	CT	MMAR_0345	0		regulatory proteins	transcriptional regulatory protein
398840	int	CG		1	MMAR_0348	conserved hypotheticals	conserved hypothetical protein
398908	non	CT	MMAR_0348	0		conserved hypotheticals	conserved hypothetical protein
399880	syn	CT	MMAR_0349	0		intermediary metabolism and respiration	oxidoreductase
404634	non	TC	MMAR_0354	0		conserved hypotheticals	conserved protein
406909	syn	GA	MMAR_0357	0		intermediary metabolism and respiration	O-Methyltransferase
406954	syn	CT	MMAR_0357	0		intermediary metabolism and respiration	O-Methyltransferase
440315	non	CT	MMAR_0374	0		lipid metabolism	acyl-CoA dehydrogenase FadE2
440316	non	TG	MMAR_0374	0		lipid metabolism	acyl-CoA dehydrogenase FadE2
440731	int	TC		79	MMAR_0375	conserved hypotheticals	conserved hypothetical protein
441091	syn	CA	MMAR_0375	0		conserved hypotheticals	conserved hypothetical protein
441690	int	CG		64	MMAR_0376	conserved hypotheticals	conserved protein
442159	non	TC	MMAR_0376	0		conserved hypotheticals	conserved protein
442285	int	CG		61	MMAR_0376	conserved hypotheticals	conserved protein
445807	syn	CT	MMAR_0381	0		regulatory proteins	transcriptional regulatory protein (possibly TetR-family)
446293	int	CT		11	MMAR_0382	PE/PPE	PE-PGRS family protein
446385	int	TC		95	MMAR_0381	regulatory proteins	transcriptional regulatory protein (possibly TetR-family)
449432	int	TC		53	MMAR_0383	PE/PPE	PE family protein
450744	int	AG		0
452148	non	TA	MMAR_0385	0		conserved hypotheticals	conserved hypothetical protein
452478	syn	CT	MMAR_0386	0		conserved hypotheticals	conserved hypothetical proteine
455469	syn	TC	MMAR_0388	0		intermediary metabolism and respiration	oxidoreductase
455749	syn	AG	MMAR_0389	0		regulatory proteins	conserved hypothetical regulatory protein
456308	syn	GA	MMAR_0390	0		conserved hypotheticals	conserved hypothetical protein
456815	syn	CA	MMAR_0390	0		conserved hypotheticals	conserved hypothetical protein
457867	int	TC		48	MMAR_0392	conserved hypotheticals	conserved hypothetical protein
460081	syn	TC	MMAR_0394	0		conserved hypotheticals	conserved hypothetical protein
460230	non	CT	MMAR_0394	0		conserved hypotheticals	conserved hypothetical protein
460641	syn	CT	MMAR_0395	0		conserved hypotheticals	conserved hypothetical protein
460662	syn	GA	MMAR_0395	0		conserved hypotheticals	conserved hypothetical protein
461634	int	CT		74	MMAR_0396	lipid metabolism	acyl-CoA transferase
464691	non	GA	MMAR_0399	0		intermediary metabolism and respiration	cytochrome P450 191A3 Cyp191A3
465167	syn	CT	MMAR_0399	0		intermediary metabolism and respiration	cytochrome P450 191A3 Cyp191A3
466047	syn	CG	MMAR_0400	0		intermediary metabolism and respiration	dehydrogenase
467040	non	CG	MMAR_0401	0		conserved hypotheticals	conserved hypothetical protein
468090	non	CG	MMAR_0403	0		intermediary metabolism and respiration	monooxygenase
468573	syn	AG	MMAR_0403	0		intermediary metabolism and respiration	monooxygenase
469089	syn	GA	MMAR_0403	0		intermediary metabolism and respiration	monooxygenase
469263	non	GA	MMAR_0403	0		intermediary metabolism and respiration	monooxygenase
470354	syn	GC	MMAR_0404	0		intermediary metabolism and respiration	esterase LipW
470770	non	GT	MMAR_0405	0		intermediary metabolism and respiration	zinc-type alcohol dehydrogenase (E subunit) AdhE
471785	syn	CA	MMAR_0406	0		conserved hypotheticals	conserved hypothetical protein
472925	non	TC	MMAR_0408	0		regulatory proteins	transcriptional regulatory protein (probably GntR-family)
477054	syn	CT	MMAR_0412	0			MCE-family protein Mce1A
478376	syn	CT	MMAR_0413	0			MCE-family protein Mce1B
479482	syn	GA	MMAR_0414	0		virulence; detoxification; adaptation	MCE-family protein Mce1C
479920	syn	CT	MMAR_0414	0		virulence; detoxification; adaptation	MCE-family protein Mce1C
479977	syn	CT	MMAR_0414	0		virulence; detoxification; adaptation	MCE-family protein Mce1C
481422	syn	GA	MMAR_0415	0			MCE-family protein Mce1D
481737	syn	GT	MMAR_0415	0			MCE-family protein Mce1D
481746	syn	GA	MMAR_0415	0			MCE-family protein Mce1D
482543	syn	CA	MMAR_0416	0			MCE-family lipoprotein LprK (MCE-family lipoprotein Mce1E)
483140	syn	GA	MMAR_0416	0			MCE-family lipoprotein LprK (MCE-family lipoprotein Mce1E)
483344	non	GA	MMAR_0416	0			MCE-family lipoprotein LprK (MCE-family lipoprotein Mce1E)
484009	syn	TC	MMAR_0417	0			MCE-family protein Mce1F
484108	syn	GT	MMAR_0417	0			MCE-family protein Mce1F
484123	syn	CG	MMAR_0417	0			MCE-family protein Mce1F
484351	syn	GA	MMAR_0417	0			MCE-family protein Mce1F
484487	syn	CT	MMAR_0417	0			MCE-family protein Mce1F
485440	non	GC	MMAR_0418	0		cell wall and cell processes	conserved Mce associated membrane protein
485667	non	GA	MMAR_0418	0		cell wall and cell processes	conserved Mce associated membrane protein
487655	non	AG	MMAR_0421	0		cell wall and cell processes	conserved Mce associated membrane protein
487710	syn	AG	MMAR_0421	0		cell wall and cell processes	conserved Mce associated membrane protein
492279	non	GC	MMAR_0425	0		conserved hypotheticals	conserved protein
492590	non	TC	MMAR_0425	0		conserved hypotheticals	conserved protein
493299	non	CG	MMAR_0425	0		conserved hypotheticals	conserved protein
493706	non	AG	MMAR_0426	0		information pathways	alternative RNA polymerase sigma factor SigG
496646	syn	CT	MMAR_0430	0		intermediary metabolism and respiration	beta-glucosidase BglS
503649	syn	GA	MMAR_0432	0		intermediary metabolism and respiration	dihydroxy-acid dehydratase IlvD
504956	int	CT		113	MMAR_0433	conserved hypotheticals	conserved hypothetical protein
507516	int	CA		44	MMAR_0436	regulatory proteins	transcriptional regulatory protein
508232	syn	GC	MMAR_0437	0		intermediary metabolism and respiration	oxidoreductase
509207	syn	G-	MMAR_0437	0		intermediary metabolism and respiration	oxidoreductase
512339	syn	GA	MMAR_0438	0		intermediary metabolism and respiration	zinc metalloprotease
513735	syn	AG	MMAR_0440	0		cell wall and cell processes	conserved transmembrane protein
520320	syn	GT	MMAR_0445	0		cell wall and cell processes	conserved transmembrane protein
522238	syn	GA	MMAR_0446	0		cell wall and cell processes	conserved transmembrane transport protein MmpL3
524110	non	TC	MMAR_0447	0		conserved hypotheticals	conserved hypothetical protein
524350	syn	GC	MMAR_0447	0		conserved hypotheticals	conserved hypothetical protein
525527	int	CT		77	MMAR_0449	conserved hypotheticals	conserved hypothetical protein
525755	non	TC	MMAR_0449	0		conserved hypotheticals	conserved hypothetical protein
526936	non	CT	MMAR_0450	0		cell wall and cell processes	conserved secreted protein
529389	syn	GC	MMAR_0451	0		intermediary metabolism and respiration	iron-regulated phosphoenolpyruvate carboxykinase [GTP] PckA
530163	syn	GC	MMAR_0451	0		intermediary metabolism and respiration	iron-regulated phosphoenolpyruvate carboxykinase [GTP] PckA
533193	non	CT	MMAR_0454	0		cell wall and cell processes	conserved hypothetical membrane protein
534433	non	TC	MMAR_0455	0		lipid metabolism	acyl-CoA dehydrogenase FadE3_2
534585	syn	CT	MMAR_0456	0		conserved hypotheticals	conserved protein
534774	syn	AG	MMAR_0456	0		conserved hypotheticals	conserved protein
536347	psd	CT	MMAR_0457	0		conserved hypotheticals	C-term conserved hypothetical protein pseudogene
538191	int	GA		70	MMAR_0459	conserved hypotheticals	conserved hypothetical protein
538196	int	AT		75	MMAR_0459	conserved hypotheticals	conserved hypothetical protein
538697	syn	TC	MMAR_0460	0		cell wall and cell processes	conserved hypothetical membrane protein
540344	non	CT	MMAR_0461	0		cell wall and cell processes	conserved hypothetical transmembrane protein
540956	syn	CG	MMAR_0462	0		cell wall and cell processes	conserved hypothetical transmembrane protein
548102	non	GT	MMAR_0468	0		lipid metabolism	fatty-acid-CoA ligase
549619	syn	GT	MMAR_0469	0		lipid metabolism	peptide synthetase
550703	non	GC	MMAR_0469	0		lipid metabolism	peptide synthetase
551631	non	CT	MMAR_0469	0		lipid metabolism	peptide synthetase
552257	syn	CA	MMAR_0469	0		lipid metabolism	peptide synthetase
552554	non	AG	MMAR_0469	0		lipid metabolism	peptide synthetase
554550	int	GA		20	MMAR_0471	lipid metabolism	enoyl-CoA hydratase
555407	int	CG		43	MMAR_0472	intermediary metabolism and respiration	aldehyde dehydrogenase
556347	non	GA	MMAR_0472	0		intermediary metabolism and respiration	aldehyde dehydrogenase
556873	non	TC	MMAR_0472	0		intermediary metabolism and respiration	aldehyde dehydrogenase
557380	non	AG	MMAR_0473	0		intermediary metabolism and respiration	methyltransferase
558110	syn	GT	MMAR_0474	0		cell wall and cell processes	glycosyltransferase
559258	non	GT	MMAR_0475	0		cell wall and cell processes	conserved transmembrane protein
559266	syn	GA	MMAR_0475	0		cell wall and cell processes	conserved transmembrane protein
560199	syn	AT	MMAR_0475	0		cell wall and cell processes	conserved transmembrane protein
561016	syn	CG	MMAR_0476	0		cell wall and cell processes	conserved membrane protein
562691	syn	AG	MMAR_0477	0		intermediary metabolism and respiration	integral membrane acyltransferase
578862	int	CT		0
578866	int	GC		0
583599	non	TC	MMAR_0493	0		cell wall and cell processes	conserved hypothetical membrane protein
583790	non	AC	MMAR_0493	0		cell wall and cell processes	conserved hypothetical membrane protein
584237	syn	AG	MMAR_0494	0		intermediary metabolism and respiration	glycerophosphoryl diester phosphodiesterase GlpQ2
585681	syn	CT	MMAR_0496	0		cell wall and cell processes	conserved transmembrane protein
590269	non	CT	MMAR_0498	0		cell wall and cell processes	conserved hypothetical small secreted protein
590325	syn	GC	MMAR_0498	0		cell wall and cell processes	conserved hypothetical small secreted protein
593978	non	AG	MMAR_0502	0		cell wall and cell processes	conserved membrane protein
594366	syn	GA	MMAR_0502	0		cell wall and cell processes	conserved membrane protein
596856	syn	CT	MMAR_0504	0		lipid metabolism	acetyl-CoA acyltransferase FadA2
597303	syn	GA	MMAR_0504	0		lipid metabolism	acetyl-CoA acyltransferase FadA2
597945	syn	GA	MMAR_0505	0		lipid metabolism	acyl-CoA dehydrogenase FadE5
600166	int	CT		76	MMAR_0506	intermediary metabolism and respiration	oxidoreductase
602646	int	TC		27	MMAR_0509	conserved hypotheticals	conserved hypothetical protein
602654	int	CT		35	MMAR_0509	conserved hypotheticals	conserved hypothetical protein
607878	syn	TC	MMAR_0515	0			heat shock protein Hsp
608106	int	CT		131	MMAR_0516	intermediary metabolism and respiration	nitrite reductase [NAD(P)H] large subunit [fad flavoprotein] NirB
615425	int	AG		16	MMAR_0522		aminoglycoside 2'-N-acetyltransferase Aac
616886	int	GA		12	MMAR_0524	conserved hypotheticals	conserved hypothetical protein
618150	non	GC	MMAR_0525	0		cell wall and cell processes	periplasmic iron-transport lipoprotein
618462	syn	CT	MMAR_0525	0		cell wall and cell processes	periplasmic iron-transport lipoprotein
619392	syn	CT	MMAR_0526	0		cell wall and cell processes	integral membrane nitrite extrusion protein NarU
619964	non	TA	MMAR_0526	0		cell wall and cell processes	integral membrane nitrite extrusion protein NarU
622756	syn	GA	MMAR_0528	0		lipid metabolism	fatty-acid-CoA ligase FadD2
626507	syn	TC	MMAR_0530	0		lipid metabolism	acyl-CoA dehydrogenase FadE6
632347	non	GA	MMAR_0537	0		conserved hypotheticals	conserved hypothetical protein
633101	syn	GC	MMAR_0537	0		conserved hypotheticals	conserved hypothetical protein
633119	non	GC	MMAR_0537	0		conserved hypotheticals	conserved hypothetical protein
635739	non	GT	MMAR_0539	0		lipid metabolism	O-Methyltransferase
635915	int	CT		119	MMAR_0540	unknown	hypothetical protein
640239	syn	GA	MMAR_0543	0		cell wall and cell processes	conserved membrane protein
645427	int	AG		0
646720	non	TG	MMAR_0548	0		conserved hypotheticals	conserved protein
652037	syn	CT	MMAR_0552	0		cell wall and cell processes	conserved hypothetical membrane protein
652909	syn	CT	MMAR_0553	0		intermediary metabolism and respiration	trans-aconitate methyltransferase Tam
653317	syn	GA	MMAR_0554	0		intermediary metabolism and respiration	sulfatase
653494	non	GA	MMAR_0554	0		intermediary metabolism and respiration	sulfatase
653496	non	TG	MMAR_0554	0		intermediary metabolism and respiration	sulfatase
654052	non	CT	MMAR_0554	0		intermediary metabolism and respiration	sulfatase
654323	non	TC	MMAR_0554	0		intermediary metabolism and respiration	sulfatase
654526	syn	CT	MMAR_0554	0		intermediary metabolism and respiration	sulfatase
655352	non	CT	MMAR_0555	0		intermediary metabolism and respiration	oxidoreductase
655425	non	CT	MMAR_0555	0		intermediary metabolism and respiration	oxidoreductase
657487	syn	CT	MMAR_0559	0		cell wall and cell processes	conserved exported protein
658693	non	CG	MMAR_0561	0		conserved hypotheticals	conserved hypothetical protein
659450	syn	CG	MMAR_0561	0		conserved hypotheticals	conserved hypothetical protein
659462	non	TA	MMAR_0561	0		conserved hypotheticals	conserved hypothetical protein
663841	syn	GA	MMAR_0565	0		cell wall and cell processes	conserved membrane protein
696639	non	GA	MMAR_0595	0		regulatory proteins	transcriptional regulatory protein
697427	syn	CT	MMAR_0596	0		cell wall and cell processes	conserved integral membrane transport protein
697447	syn	GA	MMAR_0596	0		cell wall and cell processes	conserved integral membrane transport protein
698805	syn	AC	MMAR_0597	0		conserved hypotheticals	conserved hypothetical protein
699427	non	AG	MMAR_0598	0		intermediary metabolism and respiration	pyrrolidone-carboxylate peptidase Pcp
699467	syn	CT	MMAR_0598	0		intermediary metabolism and respiration	pyrrolidone-carboxylate peptidase Pcp
699563	syn	CG	MMAR_0598	0		intermediary metabolism and respiration	pyrrolidone-carboxylate peptidase Pcp
699573	non	TG	MMAR_0598	0		intermediary metabolism and respiration	pyrrolidone-carboxylate peptidase Pcp
699736	int	CT		119	MMAR_0598	intermediary metabolism and respiration	pyrrolidone-carboxylate peptidase Pcp
700284	syn	CT	MMAR_0599	0		conserved hypotheticals	conserved hypothetical secreted protein
701007	syn	CT	MMAR_0600	0		intermediary metabolism and respiration	deoxycytidine triphosphate deaminase Dcd
702974	int	TC		93	MMAR_0601	cell wall and cell processes	conserved hypothetical membrane protein
705935	syn	GA	MMAR_0603	0		intermediary metabolism and respiration	UDP-glucose dehydrogenase UdgA
707783	non	GA	MMAR_0606	0		intermediary metabolism and respiration	alpha-D-glucose-1-phosphate thymidylyl-transferase RmlA
709608	int	GA		141	MMAR_0608	PE/PPE	PE-PGRS family protein
711138	int	CT		41	MMAR_0608	PE/PPE	PE-PGRS family protein
714868	syn	CT	MMAR_0610	0		intermediary metabolism and respiration	aspartate aminotransferase AspC
714946	syn	TC	MMAR_0610	0		intermediary metabolism and respiration	aspartate aminotransferase AspC
718544	non	CG	MMAR_0611	0		intermediary metabolism and respiration	iron-sulphur-binding reductase
722594	int	AG		141	MMAR_0613	conserved hypotheticals	conserved hypothetical protein
726939	syn	CT	MMAR_0615	0		cell wall and cell processes	conserved hypothetical protein IniA
727140	syn	TG	MMAR_0615	0		cell wall and cell processes	conserved hypothetical protein IniA
727895	syn	CG	MMAR_0616	0		cell wall and cell processes	isoniazid inductible protein IniC
728012	syn	CT	MMAR_0616	0		cell wall and cell processes	isoniazid inductible protein IniC
728093	syn	CT	MMAR_0616	0		cell wall and cell processes	isoniazid inductible protein IniC
728297	syn	CT	MMAR_0616	0		cell wall and cell processes	isoniazid inductible protein IniC
728309	syn	GA	MMAR_0616	0		cell wall and cell processes	isoniazid inductible protein IniC
728477	syn	CG	MMAR_0616	0		cell wall and cell processes	isoniazid inductible protein IniC
728598	syn	CT	MMAR_0616	0		cell wall and cell processes	isoniazid inductible protein IniC
732466	syn	CT	MMAR_0620	0		cell wall and cell processes	conserved hypothetical lipoprotein LpqJ
733286	non	CG	MMAR_0621	0		intermediary metabolism and respiration	carbon monoxyde dehydrogenase (small chain) CoxS_3
733418	syn	CT	MMAR_0621	0		intermediary metabolism and respiration	carbon monoxyde dehydrogenase (small chain) CoxS_3
734157	syn	CA	MMAR_0622	0		intermediary metabolism and respiration	aerobic-type carbon monoxide dehydrogenase CoxM_3
734291	non	CG	MMAR_0622	0		intermediary metabolism and respiration	aerobic-type carbon monoxide dehydrogenase CoxM_3
735698	syn	GT	MMAR_0623	0		intermediary metabolism and respiration	aerobic-type carbon monoxide dehydrogenase CoxL_3
736080	non	GC	MMAR_0623	0		intermediary metabolism and respiration	aerobic-type carbon monoxide dehydrogenase CoxL_3
736859	int	TC		148	MMAR_0623	intermediary metabolism and respiration	aerobic-type carbon monoxide dehydrogenase CoxL_3
738252	syn	CG	MMAR_0627	0		cell wall and cell processes	L-asparagine permease AnsP1_1
739284	syn	CT	MMAR_0627	0		cell wall and cell processes	L-asparagine permease AnsP1_1
752744	syn	CT	MMAR_0637	0			chaperone protein DnaK
753437	syn	TC	MMAR_0637	0			chaperone protein DnaK
753704	syn	CT	MMAR_0637	0			chaperone protein DnaK
754339	syn	TC	MMAR_0638	0			GrpE protein (Hsp-70 cofactor)
754585	syn	CT	MMAR_0638	0			GrpE protein (Hsp-70 cofactor)
755080	syn	TC	MMAR_0639	0			chaperone protein DnaJ
755287	syn	CA	MMAR_0639	0			chaperone protein DnaJ
755545	syn	GC	MMAR_0639	0			chaperone protein DnaJ
755723	syn	TC	MMAR_0639	0			chaperone protein DnaJ
755764	syn	TC	MMAR_0639	0			chaperone protein DnaJ
755848	syn	CA	MMAR_0639	0			chaperone protein DnaJ
755854	syn	TC	MMAR_0639	0			chaperone protein DnaJ
774548	int	CT		49	MMAR_0642	PE/PPE	PPE family protein
774786	int	AG		0
776587	non	AG	MMAR_0643	0		conserved hypotheticals	conserved hypothetical protein
776894	non	CT	MMAR_0644	0		intermediary metabolism and respiration	monooxygenase
776909	syn	CT	MMAR_0644	0		intermediary metabolism and respiration	monooxygenase
777969	int	CT		116	MMAR_0644	intermediary metabolism and respiration	monooxygenase
777970	int	CG		117	MMAR_0644	intermediary metabolism and respiration	monooxygenase
778130	int	AG		50	MMAR_0645		endopeptidase ATP binding protein (chain B) ClpB
778314	syn	CA	MMAR_0645	0			endopeptidase ATP binding protein (chain B) ClpB
778752	syn	GT	MMAR_0645	0			endopeptidase ATP binding protein (chain B) ClpB
779913	syn	GA	MMAR_0645	0			endopeptidase ATP binding protein (chain B) ClpB
780129	syn	TG	MMAR_0645	0			endopeptidase ATP binding protein (chain B) ClpB
781706	int	AC		0
785025	syn	GT	MMAR_0651	0		intermediary metabolism and respiration	RNA methyltransferase
785372	non	CT	MMAR_0651	0		intermediary metabolism and respiration	RNA methyltransferase
785376	syn	CG	MMAR_0651	0		intermediary metabolism and respiration	RNA methyltransferase
785701	int	GA		63	MMAR_0652	cell wall and cell processes	protein transport protein SecE2
787850	syn	CT	MMAR_0654	0		conserved hypotheticals	conserved hypothetical protein
788390	syn	CA	MMAR_0655	0		intermediary metabolism and respiration	carbon monoxyde dehydrogenase (medium chain) CoxM
788403	non	GC	MMAR_0655	0		intermediary metabolism and respiration	carbon monoxyde dehydrogenase (medium chain) CoxM
789008	syn	TC	MMAR_0655	0		intermediary metabolism and respiration	carbon monoxyde dehydrogenase (medium chain) CoxM
789633	syn	CT	MMAR_0657	0		intermediary metabolism and respiration	carbon monoxyde dehydrogenase (large chain) CoxL
790254	syn	GA	MMAR_0657	0		intermediary metabolism and respiration	carbon monoxyde dehydrogenase (large chain) CoxL
791607	syn	CT	MMAR_0657	0		intermediary metabolism and respiration	carbon monoxyde dehydrogenase (large chain) CoxL
792939	non	GT	MMAR_0659	0		conserved hypotheticals	conserved hypothetical protein
793095	non	AG	MMAR_0659	0		conserved hypotheticals	conserved hypothetical protein
794846	non	CT	MMAR_0661	0		intermediary metabolism and respiration	membrane oxidoreductase
795888	syn	CG	MMAR_0662	0		cell wall and cell processes	protein containing vWA domain
796027	non	GA	MMAR_0662	0		cell wall and cell processes	protein containing vWA domain
799438	syn	CT	MMAR_0665	0		cell wall and cell processes	ethanolamine transporter
808148	syn	TC	MMAR_0672	0		conserved hypotheticals	conserved protein
810483	non	GA	MMAR_0676	0		intermediary metabolism and respiration	glycolipid sulfotransferase
812651	syn	GA	MMAR_0679	0		conserved hypotheticals	conserved hypothetical protein
812677	syn	GA	MMAR_0679	0		conserved hypotheticals	conserved hypothetical protein
813001	non	CT	MMAR_0679	0		conserved hypotheticals	conserved hypothetical protein
815084	non	AG	MMAR_0681	0		conserved hypotheticals	conserved hypothetical protein
836004	syn	TG	MMAR_0701	0		intermediary metabolism and respiration	conserved hypothetical oxidoreductase
836990	non	CT	MMAR_0702	0		intermediary metabolism and respiration	monooxygenase-like hypothetical protein
836998	non	CG	MMAR_0702	0		intermediary metabolism and respiration	monooxygenase-like hypothetical protein
837136	non	GC	MMAR_0702	0		intermediary metabolism and respiration	monooxygenase-like hypothetical protein
839191	non	AC	MMAR_0703	0		intermediary metabolism and respiration	FMNH2-utilizing oxygenase
839777	syn	CT	MMAR_0704	0		cell wall and cell processes	conserved transmembrane transport protein MmpL1
852321	syn	GC	MMAR_0708	0		cell wall and cell processes	beta lactamase-like protein
853571	non	GC	MMAR_0709	0		intermediary metabolism and respiration	F420-dependent glucose-6-phosphate dehydrogenase Fgd1
853685	syn	CT	MMAR_0709	0		intermediary metabolism and respiration	F420-dependent glucose-6-phosphate dehydrogenase Fgd1
853790	syn	GA	MMAR_0709	0		intermediary metabolism and respiration	F420-dependent glucose-6-phosphate dehydrogenase Fgd1
854733	syn	CT	MMAR_0710	0		intermediary metabolism and respiration	phosphate acetyltransferase Pta
856564	syn	CT	MMAR_0711	0		intermediary metabolism and respiration	acetate kinase AckA
857093	non	CG	MMAR_0711	0		intermediary metabolism and respiration	acetate kinase AckA
857098	syn	CT	MMAR_0711	0		intermediary metabolism and respiration	acetate kinase AckA
857260	int	CT		146	MMAR_0712	conserved hypotheticals	conserved hypothetical protein
858241	non	AC	MMAR_0712	0		conserved hypotheticals	conserved hypothetical protein
861462	syn	AG	MMAR_0714	0		cell wall and cell processes	glutamine-binding lipoprotein GlnH
862553	syn	CT	MMAR_0715	0		cell wall and cell processes	conserved hypothetical membrane protein
863259	non	CG	MMAR_0716	0		information pathways	mutator protein MutT3
864121	syn	CG	MMAR_0717	0		intermediary metabolism and respiration	thiamine-phosphate pyrophosphorylase ThiE
866198	syn	CT	MMAR_0720	0		intermediary metabolism and respiration	thiamin biosynthesis protein ThiG
871982	syn	TC	MMAR_0727	0		intermediary metabolism and respiration	lipoprotein aminopeptidase LpqL_1
884068	syn	CT	MMAR_0735	0		intermediary metabolism and respiration	thiamine biosynthesis protein ThiC
884648	syn	CG	MMAR_0736	0		regulatory proteins	conserved hypothetical regulatory protein
889755	syn	GC	MMAR_0739	0		conserved hypotheticals	conserved hypothetical protein
889810	int	TC		39	MMAR_0740	cell wall and cell processes	metal cation transporting p-type ATPase CtpH
891481	syn	CT	MMAR_0740	0		cell wall and cell processes	metal cation transporting p-type ATPase CtpH
892708	syn	CT	MMAR_0740	0		cell wall and cell processes	metal cation transporting p-type ATPase CtpH
892798	syn	GT	MMAR_0740	0		cell wall and cell processes	metal cation transporting p-type ATPase CtpH
901674	non	AG	MMAR_0750	0		cell wall and cell processes	MFS transporter
902660	int	GA		72	MMAR_0750	cell wall and cell processes	MFS transporter
902917	syn	GA	MMAR_0751	0		conserved hypotheticals	conserved hypothetical protein
903019	syn	CT	MMAR_0751	0		conserved hypotheticals	conserved hypothetical protein
903177	non	AG	MMAR_0751	0		conserved hypotheticals	conserved hypothetical protein
904913	syn	GA	MMAR_0752	0		cell wall and cell processes	conserved ATPase
905923	syn	CA	MMAR_0753	0		lipid metabolism	CDP-diacylglycerol--serine o-phosphatidyltransferase PssA
910778	syn	GA	MMAR_0756	0		intermediary metabolism and respiration	molybdopterin biosynthesis protein MoeA2
910874	syn	GT	MMAR_0756	0		intermediary metabolism and respiration	molybdopterin biosynthesis protein MoeA2
910936	non	GT	MMAR_0756	0		intermediary metabolism and respiration	molybdopterin biosynthesis protein MoeA2
911314	non	CT	MMAR_0756	0		intermediary metabolism and respiration	molybdopterin biosynthesis protein MoeA2
912728	syn	CG	MMAR_0757	0		intermediary metabolism and respiration	dehydrogenase/reductase
912881	non	GC	MMAR_0757	0		intermediary metabolism and respiration	dehydrogenase/reductase
914739	non	AC	MMAR_0759	0			60 kDa chaperonin 2 GroEL2
917500	non	AG	MMAR_0762	0		intermediary metabolism and respiration	D-AMINO acid aminohydrolase
917582	syn	CT	MMAR_0762	0		intermediary metabolism and respiration	D-AMINO acid aminohydrolase
918995	syn	CT	MMAR_0762	0		intermediary metabolism and respiration	D-AMINO acid aminohydrolase
924334	non	GA	MMAR_0769	0		conserved hypotheticals	conserved hypothetical protein
924474	syn	TG	MMAR_0769	0		conserved hypotheticals	conserved hypothetical protein
924749	non	TC	MMAR_0769	0		conserved hypotheticals	conserved hypothetical protein
924997	non	GT	MMAR_0770	0		cell wall and cell processes	oxidoreductase
925049	syn	GA	MMAR_0770	0		cell wall and cell processes	oxidoreductase
925397	syn	GA	MMAR_0770	0		cell wall and cell processes	oxidoreductase
925451	syn	AC	MMAR_0770	0		cell wall and cell processes	oxidoreductase
925510	syn	GA	MMAR_0770	0		cell wall and cell processes	oxidoreductase
925520	syn	GA	MMAR_0770	0		cell wall and cell processes	oxidoreductase
925526	syn	GA	MMAR_0770	0		cell wall and cell processes	oxidoreductase
925727	syn	TC	MMAR_0770	0		cell wall and cell processes	oxidoreductase
933165	syn	GA	MMAR_0775	0		cell wall and cell processes	conserved transmembrane transport protein - MmpL family
934854	int	AG		37	MMAR_0777	cell wall and cell processes	conserved secreted protein
936546	non	GA	MMAR_0779	0		intermediary metabolism and respiration	peptidase
937589	syn	GA	MMAR_0779	0		intermediary metabolism and respiration	peptidase
943468	syn	AG	MMAR_0785	0		intermediary metabolism and respiration	dihydrolipoamide dehydrogenase Lpd
946763	syn	AG	MMAR_0789	0		conserved hypotheticals	conserved protein
946790	syn	CT	MMAR_0789	0		conserved hypotheticals	conserved protein
949584	int	CT		27	MMAR_0791	conserved hypotheticals	conserved hypothetical protein
949779	int	CT		86	MMAR_0792	intermediary metabolism and respiration	isocitrate lyase Icl
950551	syn	CT	MMAR_0792	0		intermediary metabolism and respiration	isocitrate lyase Icl
955920	syn	GA	MMAR_0797	0		regulatory proteins	transcriptional regulatory protein (possibly TetR-family)
959399	non	CA	MMAR_0801	0		cell wall and cell processes	conserved transmembrane protein
969280	int	GT		149	MMAR_0807	conserved hypotheticals	conserved hypothetical protein
969615	syn	CT	MMAR_0807	0		conserved hypotheticals	conserved hypothetical protein
970468	non	GT	MMAR_0808	0		cell wall and cell processes	UDP-N-acetylenolpyruvoylglucosamine reductase MurB
971718	syn	CT	MMAR_0809	0		cell wall and cell processes	conserved lipoprotein LprQ
975326	syn	GA	MMAR_0812	0		intermediary metabolism and respiration	mannosyltransferase
975385	non	GA	MMAR_0812	0		intermediary metabolism and respiration	mannosyltransferase
976394	non	CT	MMAR_0813	0		conserved hypotheticals	conserved hypothetical protein
984306	non	GT	MMAR_0821	0		conserved hypotheticals	conserved hypothetical protein
985030	syn	CT	MMAR_0822	0		conserved hypotheticals	conserved protein
988631	syn	CG	MMAR_0826	0		cell wall and cell processes	pyrroline-5-carboxylate reductase ProC
989285	syn	CG	MMAR_0826	0		cell wall and cell processes	pyrroline-5-carboxylate reductase ProC
992196	non	CG	MMAR_0830	0		conserved hypotheticals	conserved protein
993187	syn	GA	MMAR_0831	0		lipid metabolism	cyclopropane-fatty-acyl-phospholipid synthase 2 CmaA2
995357	syn	CA	MMAR_0834	0		intermediary metabolism and respiration	carbon monoxyde dehydrogenase (small chain) CoxS_1
995480	syn	CT	MMAR_0834	0		intermediary metabolism and respiration	carbon monoxyde dehydrogenase (small chain) CoxS_1
996086	non	AT	MMAR_0835	0		intermediary metabolism and respiration	carbon monoxyde dehydrogenase (medium chain) CoxM_1
998217	non	AG	MMAR_0836	0		cell wall and cell processes	carbon monoxyde dehydrogenase (large chain) CoxL_1
998572	syn	CT	MMAR_0836	0		cell wall and cell processes	carbon monoxyde dehydrogenase (large chain) CoxL_1
998638	syn	GA	MMAR_0836	0		cell wall and cell processes	carbon monoxyde dehydrogenase (large chain) CoxL_1
1006912	non	TC	MMAR_0842	0		intermediary metabolism and respiration	glutamyl-tRNA reductase HemA
1007357	syn	CT	MMAR_0842	0		intermediary metabolism and respiration	glutamyl-tRNA reductase HemA
1009437	syn	GA	MMAR_0844	0		intermediary metabolism and respiration	uroporphyrin-III C-methyltransferase HemD
1010646	non	CA	MMAR_0845	0		intermediary metabolism and respiration	delta-aminolevulinic acid dehydratase HemB
1042938	int	CT		44	MMAR_0853	conserved hypotheticals	conserved hypothetical protein
1044253	syn	CT	MMAR_0854	0		cell wall and cell processes	membrane acyltransferase
1044304	syn	GA	MMAR_0854	0		cell wall and cell processes	membrane acyltransferase
1049205	syn	GA	MMAR_0859	0		unknown	universal stress protein UspA
1049658	syn	CT	MMAR_0859	0		unknown	universal stress protein UspA
1051029	syn	CT	MMAR_0860	0		cell wall and cell processes	metal cation-transporting p-type ATPase F CtpF
1052936	syn	CT	MMAR_0861	0		intermediary metabolism and respiration	glycine-sarcosine methyltransferase
1052992	non	AG	MMAR_0861	0		intermediary metabolism and respiration	glycine-sarcosine methyltransferase
1053573	syn	CT	MMAR_0861	0		intermediary metabolism and respiration	glycine-sarcosine methyltransferase
1056991	int	GA		13	MMAR_0863	cell wall and cell processes	ketopantoate reductase ApbA
1057745	non	TC	MMAR_0864	0		intermediary metabolism and respiration	mandelate racemase
1058156	int	CA		5	MMAR_0864	intermediary metabolism and respiration	mandelate racemase
1058464	non	AT	MMAR_0866	0		conserved hypotheticals	conserved hypothetical protein
1058481	non	TA	MMAR_0866	0		conserved hypotheticals	conserved hypothetical protein
1060495	int	AT		130	MMAR_0869	cell wall and cell processes	amino acid permease
1060936	syn	GA	MMAR_0869	0		cell wall and cell processes	amino acid permease
1061093	non	A-	MMAR_0869	0		cell wall and cell processes	amino acid permease
1064282	non	CA	MMAR_0872	0		cell wall and cell processes	thioredoxin protein (thiol-disulfide interchange protein)
1064436	syn	CT	MMAR_0872	0		cell wall and cell processes	thioredoxin protein (thiol-disulfide interchange protein)
1066508	syn	TC	MMAR_0874	0		conserved hypotheticals	ResB-family protein
1066609	syn	CT	MMAR_0874	0		conserved hypotheticals	ResB-family protein
1066792	syn	TC	MMAR_0874	0		conserved hypotheticals	ResB-family protein
1068549	non	AG	MMAR_0876	0		conserved hypotheticals	conserved hypothetical protein
1073810	syn	TG	MMAR_0882	0		intermediary metabolism and respiration	UDP-glucose 4-epimerase GalE3
1075255	syn	GA	MMAR_0883	0		cell wall and cell processes	conserved membrane protein
1076271	non	GA	MMAR_0884	0		cell wall and cell processes	conserved hypothetical membrane protein
1076444	syn	CA	MMAR_0884	0		cell wall and cell processes	conserved hypothetical membrane protein
1079857	non	CT	MMAR_0887	0		cell wall and cell processes	conserved hypothetical membrane protein
1080736	syn	CA	MMAR_0888	0		intermediary metabolism and respiration	O-succinylbenzoic acid-CoA ligase MenE
1083714	non	CT	MMAR_0892	0		intermediary metabolism and respiration	Glyoxalase
1084717	int	GA		13	MMAR_0893	conserved hypotheticals	conserved protein
1085029	syn	TC	MMAR_0894	0		intermediary metabolism and respiration	dehydrogenase
1090214	syn	TC	MMAR_0898	0		cell wall and cell processes	conserved hypothetical protein
1090702	non	CG	MMAR_0899	0		intermediary metabolism and respiration	muconate cycloisomerase MenC
1090711	syn	AC	MMAR_0899	0		intermediary metabolism and respiration	muconate cycloisomerase MenC
1092759	non	GA	MMAR_0901	0		intermediary metabolism and respiration	bifunctional 2-succinyl-6-hydroxy-2 4-cyclohexadiene-1-carboxylate synthase MenD
1093052	non	AC	MMAR_0901	0		intermediary metabolism and respiration	bifunctional 2-succinyl-6-hydroxy-2 4-cyclohexadiene-1-carboxylate synthase MenD
1093784	syn	CT	MMAR_0901	0		intermediary metabolism and respiration	bifunctional 2-succinyl-6-hydroxy-2 4-cyclohexadiene-1-carboxylate synthase MenD
1096562	syn	CT	MMAR_0905	0		conserved hypotheticals	conserved hypothetical protein
1101611	syn	CT	MMAR_0910	0		intermediary metabolism and respiration	FAD-linked oxidoreductase
1102384	syn	CT	MMAR_0911	0		intermediary metabolism and respiration	polyprenyl diphosphate synthetase GrcC1
1103435	non	AG	MMAR_0912	0			peptidase heat shock protein X HspX
1105561	syn	GT	MMAR_0913	0		intermediary metabolism and respiration	transmembrane carbonic anhydrase SulP
1105891	int	CA		73	MMAR_0914	intermediary metabolism and respiration	transmembrane carbonic anhydrase SulP_1
1105892	int	AG		72	MMAR_0914	intermediary metabolism and respiration	transmembrane carbonic anhydrase SulP_1
1106936	syn	CG	MMAR_0914	0		intermediary metabolism and respiration	transmembrane carbonic anhydrase SulP_1
1118116	non	AG	MMAR_0921	0		cell wall and cell processes	ABC-type transporter
1119233	non	TG	MMAR_0921	0		cell wall and cell processes	ABC-type transporter
1120127	syn	CT	MMAR_0922	0		cell wall and cell processes	ABC transporter ATP-binding protein
1120241	syn	GA	MMAR_0922	0		cell wall and cell processes	ABC transporter ATP-binding protein
1120488	non	CT	MMAR_0923	0		regulatory proteins	transcriptional regulator
1140513	int	GA		118	MMAR_0937	information pathways	peptide amidase GatA_1
1144436	non	TC	MMAR_0941	0		intermediary metabolism and respiration	galactokinase GalK
1144570	syn	GA	MMAR_0941	0		intermediary metabolism and respiration	galactokinase GalK
1144606	non	GA	MMAR_0941	0		intermediary metabolism and respiration	galactokinase GalK
1145292	non	CT	MMAR_0941	0		intermediary metabolism and respiration	galactokinase GalK
1145350	syn	CT	MMAR_0941	0		intermediary metabolism and respiration	galactokinase GalK
1146243	syn	GC	MMAR_0942	0		regulatory proteins	transcriptional regulator
1150470	int	AG		0
1150740	int	GA		62	MMAR_0943	PE/PPE	PE-PGRS family protein
1152093	non	GC	MMAR_0945	0		cell wall and cell processes	conserved hypothetical membrane protein
1155080	syn	GC	MMAR_0946	0		conserved hypotheticals	conserved hypothetical protein
1161441	syn	AG	MMAR_0952	0		cell wall and cell processes	alpha-1 2-mannosidase
1165050	psd	TC	MMAR5583	0		conserved hypotheticals	C-term conserved hypothetical protein pseudogene
1168647	syn	GT	MMAR_0956	0		information pathways	exodeoxyribonuclease V (alpha chain) RecD
1169287	syn	AG	MMAR_0956	0		information pathways	exodeoxyribonuclease V (alpha chain) RecD
1169740	non	GA	MMAR_0957	0		information pathways	exodeoxyribonuclease V (beta chain) RecB
1169774	non	AT	MMAR_0957	0		information pathways	exodeoxyribonuclease V (beta chain) RecB
1170894	syn	TC	MMAR_0957	0		information pathways	exodeoxyribonuclease V (beta chain) RecB
1174121	syn	GA	MMAR_0958	0		information pathways	exodeoxyribonuclease V (gamma chain) RecC
1174192	non	GC	MMAR_0958	0		information pathways	exodeoxyribonuclease V (gamma chain) RecC
1174274	non	GT	MMAR_0958	0		information pathways	exodeoxyribonuclease V (gamma chain) RecC
1176184	non	AC	MMAR_0959	0		intermediary metabolism and respiration	nitroreductase
1177457	syn	CT	MMAR_0961	0		cell wall and cell processes	conserved hypothetical transmembrane protein
1177627	non	AC	MMAR_0961	0		cell wall and cell processes	conserved hypothetical transmembrane protein
1179268	syn	GA	MMAR_0963	0		cell wall and cell processes	conserved hypothetical membrane protein
1179934	int	GA		28	MMAR_0965		glyoxalase II GloB
1181047	int	AG		27	MMAR_0966	conserved hypotheticals	conserved protein
1181975	non	GA	MMAR_0968	0		conserved hypotheticals	conserved protein
1187873	non	-C	MMAR_0976	0		information pathways	conserved hypothetical protein
1188903	non	GA	MMAR_0977	0		lipid metabolism	methoxy mycolic acid synthase 4 MmaA4
1192066	non	TC	MMAR_0981	0		intermediary metabolism and respiration	lipase/esterase LipG1
1192112	syn	CG	MMAR_0981	0		intermediary metabolism and respiration	lipase/esterase LipG1
1194500	int	CA		100	MMAR_0982	conserved hypotheticals	conserved hypothetical protein
1195195	syn	CT	MMAR_0983	0		intermediary metabolism and respiration	lipase/esterase LipG2
1195279	syn	AG	MMAR_0983	0		intermediary metabolism and respiration	lipase/esterase LipG2
1196945	int	CT		82	MMAR_0985	intermediary metabolism and respiration	alpha-mannosidase
1197261	non	CT	MMAR_0985	0		intermediary metabolism and respiration	alpha-mannosidase
1199251	non	CT	MMAR_0985	0		intermediary metabolism and respiration	alpha-mannosidase
1200669	non	CT	MMAR_0985	0		intermediary metabolism and respiration	alpha-mannosidase
1204165	int	AG		101	MMAR_0989	PE/PPE	PE-PGRS family protein
1204196	int	GT		70	MMAR_0989	PE/PPE	PE-PGRS family protein
1204295	int	GA		29	MMAR_0989	PE/PPE	PE-PGRS family protein
1208790	syn	CT	MMAR_0991	0		information pathways	50S ribosomal protein L7/L12 RplL
1208997	syn	GC	MMAR_0992	0		regulatory proteins	transcriptional regulatory protein
1209173	non	AC	MMAR_0992	0		regulatory proteins	transcriptional regulatory protein
1209190	non	GT	MMAR_0992	0		regulatory proteins	transcriptional regulatory protein
1209311	non	TC	MMAR_0992	0		regulatory proteins	transcriptional regulatory protein
1209447	syn	AG	MMAR_0992	0		regulatory proteins	transcriptional regulatory protein
1209477	non	CA	MMAR_0992	0		regulatory proteins	transcriptional regulatory protein
1209519	syn	CG	MMAR_0992	0		regulatory proteins	transcriptional regulatory protein
1209522	syn	AG	MMAR_0992	0		regulatory proteins	transcriptional regulatory protein
1209543	syn	AG	MMAR_0992	0		regulatory proteins	transcriptional regulatory protein
1209546	non	CG	MMAR_0992	0		regulatory proteins	transcriptional regulatory protein
1209666	syn	CT	MMAR_0992	0		regulatory proteins	transcriptional regulatory protein
1210108	syn	TC	MMAR_0993	0		intermediary metabolism and respiration	dioxygenase
1210547	non	AC	MMAR_0993	0		intermediary metabolism and respiration	dioxygenase
1210797	non	CG	MMAR_0993	0		intermediary metabolism and respiration	dioxygenase
1211391	int	GT		143	MMAR_0993	intermediary metabolism and respiration	dioxygenase
1213926	syn	CT	MMAR_0995	0		information pathways	DNA-directed RNA polymerase beta subunit RpoB
1214131	syn	TC	MMAR_0995	0		information pathways	DNA-directed RNA polymerase beta subunit RpoB
1215285	non	CG	MMAR_0995	0		information pathways	DNA-directed RNA polymerase beta subunit RpoB
1216975	syn	CT	MMAR_0996	0		information pathways	DNA-directed RNA polymerase beta chain RpoC
1217140	syn	CG	MMAR_0996	0		information pathways	DNA-directed RNA polymerase beta chain RpoC
1217179	syn	CT	MMAR_0996	0		information pathways	DNA-directed RNA polymerase beta chain RpoC
1220020	syn	CG	MMAR_0996	0		information pathways	DNA-directed RNA polymerase beta chain RpoC
1221097	int	TC		105	MMAR_5546	PE/PPE	PE-PGRS family protein
1221115	int	AG		87	MMAR_5546	PE/PPE	PE-PGRS family protein
1222646	non	CG	MMAR_0997	0		intermediary metabolism and respiration	ceramidase
1223241	syn	AG	MMAR_0997	0		intermediary metabolism and respiration	ceramidase
1223457	int	TC		118	MMAR_0997	intermediary metabolism and respiration	ceramidase
1223662	syn	TC	MMAR_0998	0		conserved hypotheticals	conserved hypothetical protein
1224435	int	GA		49	MMAR_0999	information pathways	endonuclease iv (apurinase) End
1227530	syn	CT	MMAR_1001	0		lipid metabolism	acyl-CoA dehydrogenase
1233817	int	TC		134	MMAR_1006	cell wall and cell processes	conserved transmembrane proteinm MmpS5
1234708	syn	AG	MMAR_1008	0		cell wall and cell processes	conserved hypothetical membrane protein
1241355	non	GA	MMAR_1015	0		cell wall and cell processes	conserved membrane protein
1241439	non	AG	MMAR_1015	0		cell wall and cell processes	conserved membrane protein
1241458	syn	TG	MMAR_1015	0		cell wall and cell processes	conserved membrane protein
1241620	syn	TC	MMAR_1015	0		cell wall and cell processes	conserved membrane protein
1241686	syn	CT	MMAR_1015	0		cell wall and cell processes	conserved membrane protein
1241845	syn	GA	MMAR_1015	0		cell wall and cell processes	conserved membrane protein
1241957	non	GA	MMAR_1015	0		cell wall and cell processes	conserved membrane protein
1242248	non	TA	MMAR_1016	0		intermediary metabolism and respiration	short-chain dehydrogenase/reductase
1242549	syn	CA	MMAR_1016	0		intermediary metabolism and respiration	short-chain dehydrogenase/reductase
1242677	syn	GC	MMAR_1016	0		intermediary metabolism and respiration	short-chain dehydrogenase/reductase
1243421	syn	CA	MMAR_1017	0		intermediary metabolism and respiration	ferredoxin reductase
1243583	syn	CT	MMAR_1017	0		intermediary metabolism and respiration	ferredoxin reductase
1243586	syn	CT	MMAR_1017	0		intermediary metabolism and respiration	ferredoxin reductase
1243979	syn	CA	MMAR_1017	0		intermediary metabolism and respiration	ferredoxin reductase
1244356	int	CT		74	MMAR_1017	intermediary metabolism and respiration	ferredoxin reductase
1244357	int	TC		75	MMAR_1017	intermediary metabolism and respiration	ferredoxin reductase
1244414	non	AG	MMAR_1018	0		conserved hypotheticals	conserved hypothetical protein
1244561	syn	CT	MMAR_1018	0		conserved hypotheticals	conserved hypothetical protein
1247546	syn	CT	MMAR_1021	0		intermediary metabolism and respiration	coenzyme PQQ synthesis protein E PqqE
1247621	syn	GC	MMAR_1021	0		intermediary metabolism and respiration	coenzyme PQQ synthesis protein E PqqE
1249362	non	AG	MMAR_1023	0		intermediary metabolism and respiration	Creatinine amidohydrolase
1249523	syn	CT	MMAR_1023	0		intermediary metabolism and respiration	Creatinine amidohydrolase
1251479	non	TC	MMAR_1025	0		intermediary metabolism and respiration	dehydrogenase
1253380	int	GA		84	MMAR_1026	regulatory proteins	transcriptional regulator (TetR family)
1255557	int	GA		141	MMAR_1027	PE/PPE	PPE family protein
1255854	int	CT		0
1263720	non	GA	MMAR_1031	0		information pathways	50S ribosomal protein L3 RplC
1263804	non	AG	MMAR_1032	0		information pathways	50S ribosomal protein L4 RplD
1263835	non	CT	MMAR_1032	0		information pathways	50S ribosomal protein L4 RplD
1269189	syn	AG	MMAR_1041	0		intermediary metabolism and respiration	arylsulfatase AtsA
1269298	syn	TC	MMAR_1041	0		intermediary metabolism and respiration	arylsulfatase AtsA
1269422	non	CT	MMAR_1041	0		intermediary metabolism and respiration	arylsulfatase AtsA
1269756	syn	AG	MMAR_1041	0		intermediary metabolism and respiration	arylsulfatase AtsA
1270398	syn	GT	MMAR_1041	0		intermediary metabolism and respiration	arylsulfatase AtsA
1270931	non	TG	MMAR_1042	0		conserved hypotheticals	conserved protein
1271003	non	AG	MMAR_1042	0		conserved hypotheticals	conserved protein
1271504	syn	CT	MMAR_1043	0		conserved hypotheticals	conserved protein
1271633	syn	AG	MMAR_1043	0		conserved hypotheticals	conserved protein
1271912	syn	GT	MMAR_1043	0		conserved hypotheticals	conserved protein
1272164	syn	GA	MMAR_1043	0		conserved hypotheticals	conserved protein
1272359	syn	GA	MMAR_1043	0		conserved hypotheticals	conserved protein
1272564	non	GA	MMAR_1044	0		cell wall and cell processes	conserved transmembrane protein
1277746	syn	CA	MMAR_1054	0		information pathways	50S ribosomal protein L15 RplO
1277863	non	GA	MMAR_1054	0		information pathways	50S ribosomal protein L15 RplO
1278680	syn	CA	MMAR_1055	0		intermediary metabolism and respiration	flavin-dependent oxidoreductase
1278969	int	GA		49	MMAR_1056	cell wall and cell processes	protease iv Ssp
1279206	syn	GC	MMAR_1056	0		cell wall and cell processes	protease iv Ssp
1279271	non	CG	MMAR_1056	0		cell wall and cell processes	protease iv Ssp
1279325	non	AC	MMAR_1056	0		cell wall and cell processes	protease iv Ssp
1280050	non	CG	MMAR_1056	0		cell wall and cell processes	protease iv Ssp
1281222	syn	CT	MMAR_1057	0		intermediary metabolism and respiration	O-methyltransferase
1282198	syn	CT	MMAR_1058	0		intermediary metabolism and respiration	O-methyltransferase
1282806	syn	TC	MMAR_1059	0		intermediary metabolism and respiration	O-methyltransferase
1282929	syn	CT	MMAR_1059	0		intermediary metabolism and respiration	O-methyltransferase
1283340	syn	CT	MMAR_1059	0		intermediary metabolism and respiration	O-methyltransferase
1284302	psd	TA	MMAR_1060	0		intermediary metabolism and respiration	N-term short-chain type dehydrogenase Adh_1 pseudogene
1284385	psd	AG	MMAR_1060	0		intermediary metabolism and respiration	N-term short-chain type dehydrogenase Adh_1 pseudogene
1284739	psd	GA	MMAR_1060	0		intermediary metabolism and respiration	C-term short-chain dehydrogenase Adh_1 pseudogene
1286719	syn	GA	MMAR_1063	0		regulatory proteins	transcriptional regulatory protein
1286853	non	GC	MMAR_1063	0		regulatory proteins	transcriptional regulatory protein
1287077	non	GA	MMAR_1063	0		regulatory proteins	transcriptional regulatory protein
1287718	syn	CT	MMAR_1064	0		intermediary metabolism and respiration	L-fuculose-1-phosphate aldolase FucA
1287865	non	GA	MMAR_1064	0		intermediary metabolism and respiration	L-fuculose-1-phosphate aldolase FucA
1288386	syn	CG	MMAR_1065	0		intermediary metabolism and respiration	D-3-PHOSPHOGLYCERATE dehydrogenase SerA2
1289041	non	TC	MMAR_1065	0		intermediary metabolism and respiration	D-3-PHOSPHOGLYCERATE dehydrogenase SerA2
1290025	non	TC	MMAR_1066	0		intermediary metabolism and respiration	D-xylulose-kinase (xylulokinase) XylB
1290826	non	GC	MMAR_1067	0		conserved hypotheticals	conserved protein
1293727	syn	CT	MMAR_1070	0		cell wall and cell processes	preprotein translocase SecY
1300199	syn	GA	MMAR_1078	0		lipid metabolism	acyl-CoA dehydrogenase FadE9
1300951	syn	GA	MMAR_1079	0		intermediary metabolism and respiration	methylmalonate semialdehyde dehydrogenase MmsA
1301611	syn	GA	MMAR_1079	0		intermediary metabolism and respiration	methylmalonate semialdehyde dehydrogenase MmsA
1302346	syn	GA	MMAR_1079	0		intermediary metabolism and respiration	methylmalonate semialdehyde dehydrogenase MmsA
1303079	syn	GA	MMAR_1080	0		cell wall and cell processes	transmembrane carbohydrate transport protein
1306565	syn	CT	MMAR_1083	0		conserved hypotheticals	conserved hypothetical protein
1310844	syn	TC	MMAR_1090	0		information pathways	DNA-directed RNA polymerase (alpha chain) RpoA
1312160	syn	CT	MMAR_1092	0		information pathways	pseudouridine synthase a TruA
1312309	syn	CT	MMAR_1092	0		information pathways	pseudouridine synthase a TruA
1312573	non	TC	MMAR_1093	0		cell wall and cell processes	D-serine/D-alanine/glycine transporter CycA
1312996	non	GT	MMAR_1093	0		cell wall and cell processes	D-serine/D-alanine/glycine transporter CycA
1313213	syn	GA	MMAR_1093	0		cell wall and cell processes	D-serine/D-alanine/glycine transporter CycA
1313282	syn	CA	MMAR_1093	0		cell wall and cell processes	D-serine/D-alanine/glycine transporter CycA
1313549	syn	AG	MMAR_1093	0		cell wall and cell processes	D-serine/D-alanine/glycine transporter CycA
1313726	syn	AG	MMAR_1093	0		cell wall and cell processes	D-serine/D-alanine/glycine transporter CycA
1314055	int	TC		48	MMAR_1093	cell wall and cell processes	D-serine/D-alanine/glycine transporter CycA
1314058	int	GC		51	MMAR_1093	cell wall and cell processes	D-serine/D-alanine/glycine transporter CycA
1314352	int	TC		74	MMAR_1094	PE/PPE	PPE family protein
1316177	int	GA		0
1318889	syn	GT	MMAR_1097	0		cell wall and cell processes	cutinase precursor Cut4
1319008	non	CT	MMAR_1097	0		cell wall and cell processes	cutinase precursor Cut4
1321112	non	CT	MMAR_1099	0		cell wall and cell processes	conserved hypothetical membrane protein
1321432	non	GA	MMAR_1099	0		cell wall and cell processes	conserved hypothetical membrane protein
1322349	non	CT	MMAR_1100	0		intermediary metabolism and respiration	membrane-anchored serine protease (mycosin) MycP4
1322755	non	AG	MMAR_1100	0		intermediary metabolism and respiration	membrane-anchored serine protease (mycosin) MycP4
1324467	syn	GA	MMAR_1101	0		cell wall and cell processes	conserved hypothetical membrane protein
1326674	syn	CT	MMAR_1102	0		cell wall and cell processes	conserved membrane protein
1327935	non	GC	MMAR_1102	0		cell wall and cell processes	conserved membrane protein
1328031	non	GA	MMAR_1102	0		cell wall and cell processes	conserved membrane protein
1328171	syn	TC	MMAR_1102	0		cell wall and cell processes	conserved membrane protein
1328379	non	GC	MMAR_1103	0		conserved hypotheticals	conserved hypothetical protein
1328618	non	GC	MMAR_1103	0		conserved hypotheticals	conserved hypothetical protein
1329219	non	CT	MMAR_1103	0		conserved hypotheticals	conserved hypothetical protein
1331499	int	CT		76	MMAR_1108	intermediary metabolism and respiration	phosphomannomutase MrsA
1333439	non	GT	MMAR_1110	0		conserved hypotheticals	conserved hypothetical protein
1333726	syn	GA	MMAR_1110	0		conserved hypotheticals	conserved hypothetical protein
1333831	syn	GA	MMAR_1110	0		conserved hypotheticals	conserved hypothetical protein
1335352	non	CA	MMAR_1111	0		intermediary metabolism and respiration	coenzyme F420-dependent oxidoreductase
1336441	syn	GA	MMAR_1112	0		conserved hypotheticals	conserved protein
1336826	non	GT	MMAR_1113	0		cell wall and cell processes	conserved hypothetical transmembrane protein
1337164	int	TC		82	MMAR_1114	intermediary metabolism and respiration	glucosamine-fructose-6-phosphate aminotransferase GlmS
1337806	syn	GT	MMAR_1114	0		intermediary metabolism and respiration	glucosamine-fructose-6-phosphate aminotransferase GlmS
1337818	syn	CA	MMAR_1114	0		intermediary metabolism and respiration	glucosamine-fructose-6-phosphate aminotransferase GlmS
1338325	syn	GT	MMAR_1114	0		intermediary metabolism and respiration	glucosamine-fructose-6-phosphate aminotransferase GlmS
1338650	non	GC	MMAR_1114	0		intermediary metabolism and respiration	glucosamine-fructose-6-phosphate aminotransferase GlmS
1340630	syn	CA	MMAR_1116	0		cell wall and cell processes	conserved hypothetical transmembrane protein
1345418	syn	GA	MMAR_1120	0		cell wall and cell processes	conserved hypothetical hydrolase
1348426	syn	GA	MMAR_1124	0			O-sialoglycoprotein endopeptidase Gcp (glycoprotease)
1349965	syn	CT	MMAR_1126	0			60 kDa chaperone (GroEL1)
1361233	syn	CT	MMAR_1134	0		information pathways	alternative RNA polymerase sigma-D factor SigD
1361553	non	GA	MMAR_1135	0		conserved hypotheticals	conserved hypothetical protein
1361789	syn	CG	MMAR_1135	0		conserved hypotheticals	conserved hypothetical protein
1364497	syn	CT	MMAR_1137	0		intermediary metabolism and respiration	inosine-5'-monophosphate (imp) dehydrogenase GuaB2
1364737	syn	CT	MMAR_1137	0		intermediary metabolism and respiration	inosine-5'-monophosphate (imp) dehydrogenase GuaB2
1365967	int	CT		12	MMAR_1138	intermediary metabolism and respiration	inosine-5'-monophosphate (imp) dehydrogenase GuaB3
1366028	int	GA		108	MMAR_1139	PE/PPE	PPE family protein
1370985	syn	GC	MMAR_1142	0		regulatory proteins	transcriptional regulator
1371223	non	CT	MMAR_1142	0		regulatory proteins	transcriptional regulator
1372243	syn	CT	MMAR_1143	0		intermediary metabolism and respiration	glycosyl hydrolase
1375718	non	GA	MMAR_1146	0		cell wall and cell processes	integral membrane transport protein
1377314	int	CT		44	MMAR_1146	cell wall and cell processes	integral membrane transport protein
1379329	syn	CT	MMAR_1148	0		intermediary metabolism and respiration	GMP synthase GuaA
1379400	syn	AG	MMAR_1148	0		intermediary metabolism and respiration	GMP synthase GuaA
1380470	int	G-		71	MMAR_1150	conserved hypotheticals	conserved protein
1383129	non	CT	MMAR_1152	0		intermediary metabolism and respiration	inosine-uridine nucleoside hydrolase IunH
1383960	syn	GA	MMAR_1153	0		lipid metabolism	short-chain dehydrogenase AcrA1
1383968	non	CT	MMAR_1153	0		lipid metabolism	short-chain dehydrogenase AcrA1
1383990	syn	CT	MMAR_1153	0		lipid metabolism	short-chain dehydrogenase AcrA1
1385038	non	GA	MMAR_1153	0		lipid metabolism	short-chain dehydrogenase AcrA1
1385072	non	CT	MMAR_1153	0		lipid metabolism	short-chain dehydrogenase AcrA1
1387722	syn	AG	MMAR_1156	0			trehalose-6-phosphate phosphatase OtsB2
1387867	non	CT	MMAR_1156	0			trehalose-6-phosphate phosphatase OtsB2
1388202	syn	AG	MMAR_1156	0			trehalose-6-phosphate phosphatase OtsB2
1388726	syn	GA	MMAR_1156	0			trehalose-6-phosphate phosphatase OtsB2
1388934	syn	CT	MMAR_1157	0		conserved hypotheticals	conserved hypothetical protein
1388955	syn	TC	MMAR_1157	0		conserved hypotheticals	conserved hypothetical protein
1389015	syn	GA	MMAR_1157	0		conserved hypotheticals	conserved hypothetical protein
1389144	syn	CT	MMAR_1157	0		conserved hypotheticals	conserved hypothetical protein
1389252	syn	CT	MMAR_1157	0		conserved hypotheticals	conserved hypothetical protein
1389318	syn	AG	MMAR_1157	0		conserved hypotheticals	conserved hypothetical protein
1389753	syn	GA	MMAR_1157	0		conserved hypotheticals	conserved hypothetical protein
1389997	non	GC	MMAR_1157	0		conserved hypotheticals	conserved hypothetical protein
1391545	syn	TC	MMAR_1158	0		information pathways	DNA polymerase III alpha chain DnaE2
1392277	syn	CT	MMAR_1158	0		information pathways	DNA polymerase III alpha chain DnaE2
1393505	non	GA	MMAR_1158	0		information pathways	DNA polymerase III alpha chain DnaE2
1399387	syn	CT	MMAR_1164	0		information pathways	methyltransferase
1400520	non	TG	MMAR_1165	0		regulatory proteins	conserved hypothetical regultory protein
1401289	syn	GA	MMAR_1165	0		regulatory proteins	conserved hypothetical regultory protein
1402738	syn	CT	MMAR_1165	0		regulatory proteins	conserved hypothetical regultory protein
1402857	syn	CA	MMAR_1166	0		conserved hypotheticals	conserved hypothetical protein
1405035	int	AG		0
1405178	int	AC		0
1405767	non	CT	MMAR_1170	0		lipid metabolism	fatty-acid-CoA ligase FadD29_1
1405899	non	AG	MMAR_1170	0		lipid metabolism	fatty-acid-CoA ligase FadD29_1
1406532	syn	AC	MMAR_1170	0		lipid metabolism	fatty-acid-CoA ligase FadD29_1
1406939	non	CT	MMAR_1170	0		lipid metabolism	fatty-acid-CoA ligase FadD29_1
1413537	non	CG	MMAR_1173	0		cell wall and cell processes	conserved transmembrane ATP-binding protein ABC transporter
1415845	syn	GA	MMAR_1174	0		cell wall and cell processes	conserved transmembrane ATP-binding protein ABC transporter
1416334	syn	TC	MMAR_1174	0		cell wall and cell processes	conserved transmembrane ATP-binding protein ABC transporter
1421445	int	GA		89	MMAR_1180	lipid metabolism	Fatty acyl-AMP ligase FadD28_1 and polyketide synthase
1421809	syn	GC	MMAR_1180	0		lipid metabolism	Fatty acyl-AMP ligase FadD28_1 and polyketide synthase
1421827	syn	CG	MMAR_1180	0		lipid metabolism	Fatty acyl-AMP ligase FadD28_1 and polyketide synthase
1423581	non	CT	MMAR_1180	0		lipid metabolism	Fatty acyl-AMP ligase FadD28_1 and polyketide synthase
1424053	syn	CT	MMAR_1180	0		lipid metabolism	Fatty acyl-AMP ligase FadD28_1 and polyketide synthase
1425400	syn	GA	MMAR_1180	0		lipid metabolism	Fatty acyl-AMP ligase FadD28_1 and polyketide synthase
1426042	syn	GC	MMAR_1180	0		lipid metabolism	Fatty acyl-AMP ligase FadD28_1 and polyketide synthase
1426183	non	CG	MMAR_1180	0		lipid metabolism	Fatty acyl-AMP ligase FadD28_1 and polyketide synthase
1429840	syn	CA	MMAR_1180	0		lipid metabolism	Fatty acyl-AMP ligase FadD28_1 and polyketide synthase
1430198	non	CA	MMAR_1180	0		lipid metabolism	Fatty acyl-AMP ligase FadD28_1 and polyketide synthase
1430233	syn	TA	MMAR_1180	0		lipid metabolism	Fatty acyl-AMP ligase FadD28_1 and polyketide synthase
1430413	syn	CG	MMAR_1180	0		lipid metabolism	Fatty acyl-AMP ligase FadD28_1 and polyketide synthase
1431588	non	AG	MMAR_1181	0		cell wall and cell processes	hypothetical secreted protein
1431608	syn	GA	MMAR_1181	0		cell wall and cell processes	hypothetical secreted protein
1431776	non	TC	MMAR_1182	0		cell wall and cell processes	exported protein
1432082	non	CG	MMAR_1182	0		cell wall and cell processes	exported protein
1432447	syn	CT	MMAR_1183	0		intermediary metabolism and respiration	methyltransferase
1433163	syn	AG	MMAR_1184	0		intermediary metabolism and respiration	homoserine O-acetyltransferase MetA
1434533	syn	GA	MMAR_1185	0		intermediary metabolism and respiration	O-acetylhomoserine sulfhydrylase MetC
1437234	non	TC	MMAR_1187	0		cell wall and cell processes	conserved membrane protein
1439457	syn	CA	MMAR_1189	0		cell wall and cell processes	conserved integral membrane protein
1440783	syn	AG	MMAR_1190	0		cell wall and cell processes	n-acetylglucosamine-6-phosphate deacetylase NagA
1441020	syn	AG	MMAR_1190	0		cell wall and cell processes	n-acetylglucosamine-6-phosphate deacetylase NagA
1441029	syn	AG	MMAR_1190	0		cell wall and cell processes	n-acetylglucosamine-6-phosphate deacetylase NagA
1457628	non	GA	MMAR_1200	0		intermediary metabolism and respiration	succinate dehydrogenase (iron-sulphur protein subunit) SdhB
1461098	syn	GA	MMAR_1204	0		intermediary metabolism and respiration	cytidine deaminase Cdd
1463481	syn	GA	MMAR_1206	0		intermediary metabolism and respiration	adenosine deaminase Add
1471616	syn	CA	MMAR_1210	0		intermediary metabolism and respiration	allantoicase Alc
1472968	syn	AT	MMAR_1212	0		cell wall and cell processes	conserved hypothetical membrane protein
1473229	syn	GC	MMAR_1212	0		cell wall and cell processes	conserved hypothetical membrane protein
1474751	non	TC	MMAR_1213	0		conserved hypotheticals	conserved hypothetical 13E12 repeat family protein
1474902	non	TC	MMAR_1213	0		conserved hypotheticals	conserved hypothetical 13E12 repeat family protein
1475457	non	CA	MMAR_1213	0		conserved hypotheticals	conserved hypothetical 13E12 repeat family protein
1476506	non	CT	MMAR_1214	0		conserved hypotheticals	conserved hypothetical protein
1476810	syn	CA	MMAR_1214	0		conserved hypotheticals	conserved hypothetical protein
1479564	non	AC	MMAR_1217	0		intermediary metabolism and respiration	uracil phosphoribosyltransferase Upp
1479858	syn	CT	MMAR_1217	0		intermediary metabolism and respiration	uracil phosphoribosyltransferase Upp
1479972	non	GT	MMAR_1217	0		intermediary metabolism and respiration	uracil phosphoribosyltransferase Upp
1481009	non	TG	MMAR_1218	0		intermediary metabolism and respiration	phosphomannomutase PmmB
1483112	syn	GA	MMAR_1220	0		intermediary metabolism and respiration	amidohydrolase AmiB1
1483274	syn	AG	MMAR_1220	0		intermediary metabolism and respiration	amidohydrolase AmiB1
1489685	syn	CT	MMAR_1225	0		intermediary metabolism and respiration	glycerol-3-phosphate dehydrogenase GlpD2
1492334	non	CT	MMAR_1227	0		conserved hypotheticals	conserved hypothetical protein
1492683	syn	CT	MMAR_1228	0		cell wall and cell processes	metal cation transporting p-type ATPase CtpH_1
1493256	syn	CA	MMAR_1228	0		cell wall and cell processes	metal cation transporting p-type ATPase CtpH_1
1495452	syn	AG	MMAR_1228	0		cell wall and cell processes	metal cation transporting p-type ATPase CtpH_1
1497749	non	AG	MMAR_1229	0		regulatory proteins	phosphate-transport system transcriptional regulatory protein PhoY1
1498370	non	TA	MMAR_1230	0		cell wall and cell processes	magnesium and cobalt transport transmembrane protein CorA_1
1498497	syn	GC	MMAR_1230	0		cell wall and cell processes	magnesium and cobalt transport transmembrane protein CorA_1
1498562	syn	CT	MMAR_1230	0		cell wall and cell processes	magnesium and cobalt transport transmembrane protein CorA_1
1500608	non	AG	MMAR_1232	0		intermediary metabolism and respiration	arylsulfatase AtsB (aryl-sulfate sulphohydrolase)
1500626	non	AG	MMAR_1232	0		intermediary metabolism and respiration	arylsulfatase AtsB (aryl-sulfate sulphohydrolase)
1501091	non	CA	MMAR_1232	0		intermediary metabolism and respiration	arylsulfatase AtsB (aryl-sulfate sulphohydrolase)
1502521	non	CT	MMAR_1232	0		intermediary metabolism and respiration	arylsulfatase AtsB (aryl-sulfate sulphohydrolase)
1502820	non	AG	MMAR_1232	0		intermediary metabolism and respiration	arylsulfatase AtsB (aryl-sulfate sulphohydrolase)
1502980	non	CT	MMAR_1232	0		intermediary metabolism and respiration	arylsulfatase AtsB (aryl-sulfate sulphohydrolase)
1504979	int	CT		74	MMAR_1235	PE/PPE	PPE family protein
1505030	int	AT		125	MMAR_1235	PE/PPE	PPE family protein
1505056	int	CT		0
1505522	int	CT		0
1506438	syn	TC	MMAR_1236	0		lipid metabolism	esterase lipoprotein LpqC
1507707	syn	GA	MMAR_1237	0		information pathways	endonuclease viii Nei
1508626	non	GA	MMAR_1238	0		information pathways	ATP-dependent helicase Lhr
1510962	non	CG	MMAR_1238	0		information pathways	ATP-dependent helicase Lhr
1511399	non	TG	MMAR_1238	0		information pathways	ATP-dependent helicase Lhr
1511797	non	GA	MMAR_1238	0		information pathways	ATP-dependent helicase Lhr
1513574	syn	CG	MMAR_1240	0		intermediary metabolism and respiration	piperideine-6-carboxilic acid dehydrogenase Pcd
1516901	syn	GA	MMAR_1243	0		intermediary metabolism and respiration	L-lysine-epsilon aminotransferase Lat
1517771	syn	CT	MMAR_1243	0		intermediary metabolism and respiration	L-lysine-epsilon aminotransferase Lat
1518837	int	A-		41	MMAR_1245	conserved hypotheticals	mycobacterial conserved protein UsfY
1518838	int	C-		42	MMAR_1245	conserved hypotheticals	mycobacterial conserved protein UsfY
1518898	int	C-		102	MMAR_1245	conserved hypotheticals	mycobacterial conserved protein UsfY
1518928	int	TA		132	MMAR_1245	conserved hypotheticals	mycobacterial conserved protein UsfY
1518931	int	CT		135	MMAR_1245	conserved hypotheticals	mycobacterial conserved protein UsfY
1521194	int	GA		59	MMAR_1249	regulatory proteins	transcriptional regulatory protein
1521219	int	GA		84	MMAR_1249	regulatory proteins	transcriptional regulatory protein
1521725	int	CT		38	MMAR_1250	lipid metabolism	peptide synthetase Nrp (peptide synthase)
1522578	syn	CT	MMAR_1250	0		lipid metabolism	peptide synthetase Nrp (peptide synthase)
1523928	non	GT	MMAR_1250	0		lipid metabolism	peptide synthetase Nrp (peptide synthase)
1527625	syn	CT	MMAR_1250	0		lipid metabolism	peptide synthetase Nrp (peptide synthase)
1527638	non	CA	MMAR_1250	0		lipid metabolism	peptide synthetase Nrp (peptide synthase)
1527672	syn	GA	MMAR_1250	0		lipid metabolism	peptide synthetase Nrp (peptide synthase)
1527918	non	CA	MMAR_1250	0		lipid metabolism	peptide synthetase Nrp (peptide synthase)
1528214	non	GA	MMAR_1250	0		lipid metabolism	peptide synthetase Nrp (peptide synthase)
1531987	syn	CT	MMAR_1251	0		intermediary metabolism and respiration	bifunctional protein acetyl-/propionyl-coenzyme a carboxylase (alpha chain) AccA3
1534808	syn	GT	MMAR_1254	0		information pathways	nucleotide-binding protein
1534973	syn	GC	MMAR_1254	0		information pathways	nucleotide-binding protein
1535012	syn	CT	MMAR_1254	0		information pathways	nucleotide-binding protein
1535671	non	CA	MMAR_1256	0		intermediary metabolism and respiration	propionyl-CoA carboxylase beta chain 5 AccD5
1535673	syn	CG	MMAR_1256	0		intermediary metabolism and respiration	propionyl-CoA carboxylase beta chain 5 AccD5
1537678	non	CT	MMAR_1257	0		intermediary metabolism and respiration	bifunctional protein BirA
1537689	syn	TC	MMAR_1257	0		intermediary metabolism and respiration	bifunctional protein BirA
1537697	syn	AG	MMAR_1257	0		intermediary metabolism and respiration	bifunctional protein BirA
1548715	non	CT	MMAR_1267	0		intermediary metabolism and respiration	acyl-CoA transferase
1551605	non	CT	MMAR_1269	0		lipid metabolism	Acyl esterase
1551883	syn	AG	MMAR_1269	0		lipid metabolism	Acyl esterase
1561539	syn	GA	MMAR_1279	0		information pathways	DNA methylase
1562154	non	CA	MMAR_1279	0		information pathways	DNA methylase
1562155	non	AC	MMAR_1279	0		information pathways	DNA methylase
1565330	int	CG		81	MMAR_1281	intermediary metabolism and respiration	F420 biosynthesis protein FbiA
1570243	syn	GA	MMAR_1287	0		intermediary metabolism and respiration	mannose-6-phosphate isomerase ManA
1572283	non	GA	MMAR_1288	0		conserved hypotheticals	conserved hypothetical protein
1573156	non	TC	MMAR_1289	0		conserved hypotheticals	conserved hypothetical protein
1577323	syn	CG	MMAR_1294	0		regulatory proteins	transcriptional regulatory protein (probably TetR-family)
1584985	syn	CT	MMAR_1300	0		regulatory proteins	two component sensory transduction histidine kinase MtrB
1586127	syn	CT	MMAR_1301	0		cell wall and cell processes	conserved lipoprotein LpqB
1586532	syn	GA	MMAR_1301	0		cell wall and cell processes	conserved lipoprotein LpqB
1587056	non	CT	MMAR_1301	0		cell wall and cell processes	conserved lipoprotein LpqB
1587243	syn	CT	MMAR_1301	0		cell wall and cell processes	conserved lipoprotein LpqB
1592927	syn	CT	MMAR_1305	0		cell wall and cell processes	preprotein translocase SecA1 1 subunit
1595559	non	GA	MMAR_1306	0		cell wall and cell processes	conserved transmembrane transport protein
1596206	non	GA	MMAR_1306	0		cell wall and cell processes	conserved transmembrane transport protein
1598248	syn	GT	MMAR_1309	0		cell wall and cell processes	conserved membrane transport protein
1598683	syn	TC	MMAR_1309	0		cell wall and cell processes	conserved membrane transport protein
1598857	non	GC	MMAR_1309	0		cell wall and cell processes	conserved membrane transport protein
1598858	non	GT	MMAR_1309	0		cell wall and cell processes	conserved membrane transport protein
1600262	syn	AG	MMAR_1311	0		conserved hypotheticals	conserved hypothetical protein
1602796	int	CG		126	MMAR_1314	intermediary metabolism and respiration	oxidoreductase
1604290	syn	CT	MMAR_1315	0		lipid metabolism	linoleoyl-CoA desaturase DesA3
1604293	syn	TC	MMAR_1315	0		lipid metabolism	linoleoyl-CoA desaturase DesA3
1604338	non	GC	MMAR_1315	0		lipid metabolism	linoleoyl-CoA desaturase DesA3
1609071	syn	GA	MMAR_1319	0		conserved hypotheticals	conserved hypothetical protein
1617643	syn	TC	MMAR_1324	0		cell wall and cell processes	conserved hypothetical membrane protein
1624299	non	TC	MMAR_1331	0		conserved hypotheticals	conserved hypothetical alanine and proline rich protein
1625093	syn	GA	MMAR_1331	0		conserved hypotheticals	conserved hypothetical alanine and proline rich protein
1625262	non	CT	MMAR_1331	0		conserved hypotheticals	conserved hypothetical alanine and proline rich protein
1625451	non	TC	MMAR_1331	0		conserved hypotheticals	conserved hypothetical alanine and proline rich protein
1625636	syn	GA	MMAR_1331	0		conserved hypotheticals	conserved hypothetical alanine and proline rich protein
1625726	syn	TC	MMAR_1331	0		conserved hypotheticals	conserved hypothetical alanine and proline rich protein
1626274	non	CA	MMAR_1332	0		cell wall and cell processes	conserved hypothetical membrane protein
1626297	non	TC	MMAR_1332	0		cell wall and cell processes	conserved hypothetical membrane protein
1626333	non	CT	MMAR_1332	0		cell wall and cell processes	conserved hypothetical membrane protein
1626441	int	GA		9	MMAR_1332	cell wall and cell processes	conserved hypothetical membrane protein
1627327	int	AT		35	MMAR_1333	intermediary metabolism and respiration	iron-regulated short-chain dehydrogenase/reductase
1628397	non	GA	MMAR_1335	0		regulatory proteins	anti-sigma factor
1629238	syn	CT	MMAR_1337	0		regulatory proteins	sensor kinase from two component regulatory system
1629370	syn	CA	MMAR_1337	0		regulatory proteins	sensor kinase from two component regulatory system
1633122	non	GA	MMAR_1341	0		intermediary metabolism and respiration	acetyltransferase
1634473	non	AG	MMAR_1343	0		intermediary metabolism and respiration	phosphoglycerate mutase Gpm2
1635250	non	AC	MMAR_1344	0		information pathways	Soj/ParA-related protein
1639543	syn	CT	MMAR_1347	0		conserved hypotheticals	conserved hypothetical protein
1640195	syn	GC	MMAR_1348	0		conserved hypotheticals	conserved hypothetical threonine and proline rich protein
1641402	syn	GT	MMAR_1350	0		regulatory proteins	transcriptional regulator TetR family
1641862	syn	TC	MMAR_1351	0		conserved hypotheticals	conserved hypothetical protein
1641889	syn	CT	MMAR_1351	0		conserved hypotheticals	conserved hypothetical protein
1642182	non	GA	MMAR_1351	0		conserved hypotheticals	conserved hypothetical protein
1645174	non	AG	MMAR_1354	0		information pathways	DNA-methyltransferase (modification methylase)
1646110	int	CA		41	MMAR_1356	conserved hypotheticals	conserved hypothetical protein
1647192	non	GA	MMAR_1357	0		cell wall and cell processes	conserved hypothetical membrane protein
1648816	syn	CT	MMAR_1358	0		information pathways	ATP-dependent DNA helicase
1651005	syn	CA	MMAR_1359	0		information pathways	ATP-dependent DNA helicase
1651795	non	GC	MMAR_1359	0		information pathways	ATP-dependent DNA helicase
1652246	non	CT	MMAR_1359	0		information pathways	ATP-dependent DNA helicase
1652871	syn	GA	MMAR_1359	0		information pathways	ATP-dependent DNA helicase
1653072	syn	CT	MMAR_1359	0		information pathways	ATP-dependent DNA helicase
1653143	non	CG	MMAR_1359	0		information pathways	ATP-dependent DNA helicase
1653225	syn	AG	MMAR_1359	0		information pathways	ATP-dependent DNA helicase
1655333	syn	CT	MMAR_1361	0		intermediary metabolism and respiration	NADH pyrophosphatase NudC
1655914	syn	TG	MMAR_1361	0		intermediary metabolism and respiration	NADH pyrophosphatase NudC
1656115	syn	CA	MMAR_1361	0		intermediary metabolism and respiration	NADH pyrophosphatase NudC
1660560	syn	GC	MMAR_1366	0		cell wall and cell processes	conserved ATP-binding protein ABC transporter
1662320	non	CT	MMAR_1368	0		conserved hypotheticals	conserved hypothetical protein
1663075	non	AC	MMAR_1369	0		conserved hypotheticals	conserved hypothetical protein
1663906	non	CG	MMAR_1369	0		conserved hypotheticals	conserved hypothetical protein
1665286	syn	GC	MMAR_1370	0			serine protease
1665316	syn	CT	MMAR_1370	0			serine protease
1665334	syn	CT	MMAR_1370	0			serine protease
1665373	syn	AC	MMAR_1370	0			serine protease
1665490	syn	GT	MMAR_1370	0			serine protease
1665548	non	GT	MMAR_1370	0			serine protease
1665556	syn	TA	MMAR_1370	0			serine protease
1665579	int	CA		117	MMAR_1371	cell wall and cell processes	conserved transmembrane protein
1666403	syn	GA	MMAR_1371	0		cell wall and cell processes	conserved transmembrane protein
1667495	syn	GT	MMAR_1371	0		cell wall and cell processes	conserved transmembrane protein
1668095	syn	GC	MMAR_1371	0		cell wall and cell processes	conserved transmembrane protein
1669196	non	CG	MMAR_1372	0		conserved hypotheticals	conserved hypothetical protein
1669668	syn	AG	MMAR_1372	0		conserved hypotheticals	conserved hypothetical protein
1672363	syn	CT	MMAR_1374	0		information pathways	FK-506 binding protein peptidyl-prolyl cis-trans isomerase
1672379	non	GC	MMAR_1374	0		information pathways	FK-506 binding protein peptidyl-prolyl cis-trans isomerase
1674333	syn	CT	MMAR_1375	0		intermediary metabolism and respiration	arylsulfatase AtsD_1
1674537	syn	GC	MMAR_1375	0		intermediary metabolism and respiration	arylsulfatase AtsD_1
1674612	syn	GA	MMAR_1375	0		intermediary metabolism and respiration	arylsulfatase AtsD_1
1674765	syn	GA	MMAR_1375	0		intermediary metabolism and respiration	arylsulfatase AtsD_1
1674856	non	GA	MMAR_1375	0		intermediary metabolism and respiration	arylsulfatase AtsD_1
1675167	syn	GA	MMAR_1375	0		intermediary metabolism and respiration	arylsulfatase AtsD_1
1675379	non	CT	MMAR_1376	0		conserved hypotheticals	conserved hypothetical protein
1675558	non	AG	MMAR_1376	0		conserved hypotheticals	conserved hypothetical protein
1676229	syn	CT	MMAR_1377	0		conserved hypotheticals	conserved hypothetical protein
1676694	syn	CT	MMAR_1377	0		conserved hypotheticals	conserved hypothetical protein
1676790	int	AG		48	MMAR_1377	conserved hypotheticals	conserved hypothetical protein
1677711	syn	CG	MMAR_1378	0		regulatory proteins	transcriptional regulatory protein
1677780	syn	AG	MMAR_1378	0		regulatory proteins	transcriptional regulatory protein
1678501	syn	CT	MMAR_1379	0		conserved hypotheticals	conserved protein
1678585	syn	TC	MMAR_1379	0		conserved hypotheticals	conserved protein
1678826	non	AG	MMAR_1379	0		conserved hypotheticals	conserved protein
1680526	non	CG	MMAR_1380	0		intermediary metabolism and respiration	methylisocitrate lyase 2
1680594	syn	CT	MMAR_1380	0		intermediary metabolism and respiration	methylisocitrate lyase 2
1681822	non	CA	MMAR_1381	0		intermediary metabolism and respiration	citrate synthase I GltA1
1682571	syn	AC	MMAR_1382	0		conserved hypotheticals	conserved hypothetical protein
1683339	syn	TC	MMAR_1384	0		conserved hypotheticals	conserved hypothetical protein
1684368	int	AG		61	MMAR_1386	unknown	hypothetical protein
1685084	non	GT	MMAR_1387	0		intermediary metabolism and respiration	monoamine oxidase
1685321	syn	GT	MMAR_1387	0		intermediary metabolism and respiration	monoamine oxidase
1685441	syn	TG	MMAR_1387	0		intermediary metabolism and respiration	monoamine oxidase
1685448	non	TC	MMAR_1387	0		intermediary metabolism and respiration	monoamine oxidase
1686482	syn	GT	MMAR_1388	0			non-heme haloperoxidase Hpx
1687585	non	AG	MMAR_1389	0		intermediary metabolism and respiration	flavin-containing monoamine oxidase AofH (amine oxidase)
1687668	syn	CT	MMAR_1389	0		intermediary metabolism and respiration	flavin-containing monoamine oxidase AofH (amine oxidase)
1687941	syn	GA	MMAR_1389	0		intermediary metabolism and respiration	flavin-containing monoamine oxidase AofH (amine oxidase)
1689593	non	AG	MMAR_1390	0		intermediary metabolism and respiration	oxidoreductase
1693831	syn	TC	MMAR_1393	0		conserved hypotheticals	conserved hypothetical protein
1695455	syn	GA	MMAR_1394	0		regulatory proteins	transcriptional regulatory protein (probably TetR-family)
1781333	int	TA		118	MMAR_1469	PE/PPE	PPE family protein
1781352	int	AC		99	MMAR_1469	PE/PPE	PPE family protein
1781353	int	TA		98	MMAR_1469	PE/PPE	PPE family protein
1781484	int	GA		33	MMAR_1469	PE/PPE	PPE family protein
1781911	non	TC	MMAR_1470	0		intermediary metabolism and respiration	NADH dehydrogenase I (chain N) NuoN (NADH-ubiquinone oxidoreductase chain N)
1792830	syn	TG	MMAR_1478	0		intermediary metabolism and respiration	NADH dehydrogenase I (chain F) NuoF (NADH-ubiquinone oxidoreductase chain F)
1793999	syn	CT	MMAR_1479	0		intermediary metabolism and respiration	NADH dehydrogenase I (chain E) NuoE (NADH-ubiquinone oxidoreductase chain E)
1796536	syn	CT	MMAR_1482	0		intermediary metabolism and respiration	NADH dehydrogenase I (chain B) NuoB (NADH-ubiquinone oxidoreductase chain B)
1796575	syn	CT	MMAR_1482	0		intermediary metabolism and respiration	NADH dehydrogenase I (chain B) NuoB (NADH-ubiquinone oxidoreductase chain B)
1801286	non	CG	MMAR_1487	0		conserved hypotheticals	conserved protein
1801430	syn	CT	MMAR_1487	0		conserved hypotheticals	conserved protein
1801535	syn	AG	MMAR_1487	0		conserved hypotheticals	conserved protein
1802007	non	CT	MMAR_1488	0		conserved hypotheticals	conserved hypothetical protein
1802014	syn	CA	MMAR_1488	0		conserved hypotheticals	conserved hypothetical protein
1802525	syn	AG	MMAR_1490	0		conserved hypotheticals	conserved hypothetical protein
1804319	non	AG	MMAR_1491	0		lipid metabolism	acyl-CoA dehydrogenase FadE12_3
1806667	non	CT	MMAR_1494	0		conserved hypotheticals	conserved protein
1820322	non	CT	MMAR_1505	0		intermediary metabolism and respiration	acetaldehyde dehydrogenase MhpF
1820329	non	GC	MMAR_1505	0		intermediary metabolism and respiration	acetaldehyde dehydrogenase MhpF
1820338	non	GA	MMAR_1505	0		intermediary metabolism and respiration	acetaldehyde dehydrogenase MhpF
1820341	non	CA	MMAR_1505	0		intermediary metabolism and respiration	acetaldehyde dehydrogenase MhpF
1820349	non	CG	MMAR_1506	0		intermediary metabolism and respiration	4-hydroxy-2-oxovalerate aldolase
1820412	non	AG	MMAR_1506	0		intermediary metabolism and respiration	4-hydroxy-2-oxovalerate aldolase
1820444	syn	GC	MMAR_1506	0		intermediary metabolism and respiration	4-hydroxy-2-oxovalerate aldolase
1820492	syn	CG	MMAR_1506	0		intermediary metabolism and respiration	4-hydroxy-2-oxovalerate aldolase
1820522	syn	TC	MMAR_1506	0		intermediary metabolism and respiration	4-hydroxy-2-oxovalerate aldolase
1820613	non	AG	MMAR_1506	0		intermediary metabolism and respiration	4-hydroxy-2-oxovalerate aldolase
1820630	non	GA	MMAR_1506	0		intermediary metabolism and respiration	4-hydroxy-2-oxovalerate aldolase
1820660	syn	GT	MMAR_1506	0		intermediary metabolism and respiration	4-hydroxy-2-oxovalerate aldolase
1820696	non	CT	MMAR_1506	0		intermediary metabolism and respiration	4-hydroxy-2-oxovalerate aldolase
1820738	syn	GC	MMAR_1506	0		intermediary metabolism and respiration	4-hydroxy-2-oxovalerate aldolase
1820748	non	TC	MMAR_1506	0		intermediary metabolism and respiration	4-hydroxy-2-oxovalerate aldolase
1820778	non	CT	MMAR_1506	0		intermediary metabolism and respiration	4-hydroxy-2-oxovalerate aldolase
1820779	non	GT	MMAR_1506	0		intermediary metabolism and respiration	4-hydroxy-2-oxovalerate aldolase
1820813	syn	CT	MMAR_1506	0		intermediary metabolism and respiration	4-hydroxy-2-oxovalerate aldolase
1820853	non	CA	MMAR_1506	0		intermediary metabolism and respiration	4-hydroxy-2-oxovalerate aldolase
1820900	syn	TC	MMAR_1506	0		intermediary metabolism and respiration	4-hydroxy-2-oxovalerate aldolase
1820901	syn	CT	MMAR_1506	0		intermediary metabolism and respiration	4-hydroxy-2-oxovalerate aldolase
1820915	syn	GA	MMAR_1506	0		intermediary metabolism and respiration	4-hydroxy-2-oxovalerate aldolase
1820924	syn	AC	MMAR_1506	0		intermediary metabolism and respiration	4-hydroxy-2-oxovalerate aldolase
1821149	syn	TC	MMAR_1506	0		intermediary metabolism and respiration	4-hydroxy-2-oxovalerate aldolase
1821197	syn	GC	MMAR_1506	0		intermediary metabolism and respiration	4-hydroxy-2-oxovalerate aldolase
1821200	syn	GA	MMAR_1506	0		intermediary metabolism and respiration	4-hydroxy-2-oxovalerate aldolase
1821302	syn	CG	MMAR_1506	0		intermediary metabolism and respiration	4-hydroxy-2-oxovalerate aldolase
1821538	non	AG	MMAR_1507	0		intermediary metabolism and respiration	alpha-acetolactate decarboxylase
1821775	non	AC	MMAR_1507	0		intermediary metabolism and respiration	alpha-acetolactate decarboxylase
1821911	syn	CT	MMAR_1507	0		intermediary metabolism and respiration	alpha-acetolactate decarboxylase
1822148	syn	CG	MMAR_1507	0		intermediary metabolism and respiration	alpha-acetolactate decarboxylase
1824508	non	GC	MMAR_1509	0		lipid metabolism	acyl-CoA dehydrogenase FadE23
1824551	syn	CG	MMAR_1509	0		lipid metabolism	acyl-CoA dehydrogenase FadE23
1825430	syn	CT	MMAR_1510	0		lipid metabolism	acyl-CoA dehydrogenase FadE24
1825668	non	GA	MMAR_1510	0		lipid metabolism	acyl-CoA dehydrogenase FadE24
1825763	syn	GA	MMAR_1510	0		lipid metabolism	acyl-CoA dehydrogenase FadE24
1825886	non	CG	MMAR_1510	0		lipid metabolism	acyl-CoA dehydrogenase FadE24
1826024	syn	TC	MMAR_1510	0		lipid metabolism	acyl-CoA dehydrogenase FadE24
1826727	non	GC	MMAR_1511	0		intermediary metabolism and respiration	monophosphatase
1828519	int	GA		0
1829146	int	GT		0
1834003	non	GA	MMAR_1517	0		regulatory proteins	two component sensor histidine kinase DevS
1834024	non	CT	MMAR_1517	0		regulatory proteins	two component sensor histidine kinase DevS
1834175	syn	GC	MMAR_1517	0		regulatory proteins	two component sensor histidine kinase DevS
1839323	int	AG		121	MMAR_1523	conserved hypotheticals	conserved hypothetical protein
1839628	non	TG	MMAR_1523	0		conserved hypotheticals	conserved hypothetical protein
1840019	syn	CG	MMAR_1523	0		conserved hypotheticals	conserved hypothetical protein
1842138	syn	AG	MMAR_1525	0		intermediary metabolism and respiration	alkyldihydroxyacetonephosphate synthase AgpS
1842468	non	GA	MMAR_1525	0		intermediary metabolism and respiration	alkyldihydroxyacetonephosphate synthase AgpS
1843300	syn	GA	MMAR_1526	0		intermediary metabolism and respiration	NADPH:adrenodoxin oxidoreductase FprA_1
1843948	syn	TC	MMAR_1526	0		intermediary metabolism and respiration	NADPH:adrenodoxin oxidoreductase FprA_1
1846270	syn	GT	MMAR_1529	0		cell wall and cell processes	conserved hypothetical membrane protein
1846471	non	TG	MMAR_1529	0		cell wall and cell processes	conserved hypothetical membrane protein
1847571	syn	CG	MMAR_1531	0		cell wall and cell processes	cell division protein FtsX
1848144	syn	CT	MMAR_1531	0		cell wall and cell processes	cell division protein FtsX
1848960	non	CT	MMAR_1533	0		cell wall and cell processes	conserved hypothetical membrane protein
1851967	non	TC	MMAR_1534	0		conserved hypotheticals	conserved protein
1852149	int	AG		26	MMAR_1534	conserved hypotheticals	conserved protein
1852175	int	-G		52	MMAR_1534	conserved hypotheticals	conserved protein
1852280	int	G-		0
1852682	non	CT	MMAR_1535	0		cell wall and cell processes	conserved ATPase
1853388	syn	GC	MMAR_1535	0		cell wall and cell processes	conserved ATPase
1853457	syn	CT	MMAR_1535	0		cell wall and cell processes	conserved ATPase
1854545	non	AC	MMAR_1536	0		conserved hypotheticals	conserved hypothetical protein
1854776	syn	CT	MMAR_1537	0		conserved hypotheticals	conserved protein
1854807	syn	CT	MMAR_1537	0		conserved hypotheticals	conserved protein
1855346	syn	CA	MMAR_1537	0		conserved hypotheticals	conserved protein
1860841	int	GT		36	MMAR_1543	cell wall and cell processes	conserved membrane protein
1861210	syn	TG	MMAR_1543	0		cell wall and cell processes	conserved membrane protein
1862250	int	TC		48	MMAR_1545	conserved hypotheticals	conserved hypothetical protein
1862373	non	CA	MMAR_1545	0		conserved hypotheticals	conserved hypothetical protein
1862569	non	CT	MMAR_1545	0		conserved hypotheticals	conserved hypothetical protein
1862661	non	AG	MMAR_1545	0		conserved hypotheticals	conserved hypothetical protein
1870556	int	G-		88	MMAR_1551	conserved hypotheticals	conserved hypothetical protein
1870952	int	GA		29	MMAR_1552	cell wall and cell processes	conserved hypothetical secreted protein
1879647	syn	AG	MMAR_1561	0		intermediary metabolism and respiration	tRNA delta(2)-isopentenylpyrophosphate transferase MiaA_1
1888044	non	C-	MMAR_1568	0		intermediary metabolism and respiration	short-chain type dehydrogenase/reductase
1888281	syn	AG	MMAR_1569	0		regulatory proteins	conserved hypothetical regulatory protein
1888703	non	CT	MMAR_1569	0		regulatory proteins	conserved hypothetical regulatory protein
1894820	syn	CA	MMAR_1575	0		intermediary metabolism and respiration	conserved oxidoreductase
1895397	int	CT		139	MMAR_1576	unknown	hypothetical protein
1895404	int	GA		132	MMAR_1576	unknown	hypothetical protein
1896403	syn	GT	MMAR_1577	0		intermediary metabolism and respiration	hydrolase
1896580	non	GC	MMAR_1577	0		intermediary metabolism and respiration	hydrolase
1896672	non	CT	MMAR_1577	0		intermediary metabolism and respiration	hydrolase
1897450	syn	AG	MMAR_1577	0		intermediary metabolism and respiration	hydrolase
1897883	non	TA	MMAR_1578	0		conserved hypotheticals	conserved hypothetical protein
1898518	syn	GT	MMAR_1579	0		conserved hypotheticals	conserved hypothetical protein
1901315	non	CT	MMAR_1580	0		intermediary metabolism and respiration	dehydrogenase
1901441	non	AG	MMAR_1580	0		intermediary metabolism and respiration	dehydrogenase
1902368	non	TC	MMAR_1581	0		cell wall and cell processes	conserved hypothetical membrane protein
1903311	int	GA		25	MMAR_1581	cell wall and cell processes	conserved hypothetical membrane protein
1903397	int	CT		111	MMAR_1581	cell wall and cell processes	conserved hypothetical membrane protein
1903509	non	CT	MMAR_1582	0		conserved hypotheticals	conserved hypothetical protein
1903538	non	GT	MMAR_1582	0		conserved hypotheticals	conserved hypothetical protein
1903726	syn	GA	MMAR_1582	0		conserved hypotheticals	conserved hypothetical protein
1903804	syn	CT	MMAR_1582	0		conserved hypotheticals	conserved hypothetical protein
1904125	syn	CT	MMAR_1582	0		conserved hypotheticals	conserved hypothetical protein
1904192	syn	TC	MMAR_1582	0		conserved hypotheticals	conserved hypothetical protein
1904265	non	AG	MMAR_1582	0		conserved hypotheticals	conserved hypothetical protein
1904326	syn	AG	MMAR_1582	0		conserved hypotheticals	conserved hypothetical protein
1904344	syn	TG	MMAR_1582	0		conserved hypotheticals	conserved hypothetical protein
1904356	syn	AG	MMAR_1582	0		conserved hypotheticals	conserved hypothetical protein
1904456	syn	CT	MMAR_1582	0		conserved hypotheticals	conserved hypothetical protein
1905801	int	AG		20	MMAR_1583	intermediary metabolism and respiration	citrate lyase beta subunit CitE_2
1905893	syn	GA	MMAR_1584	0		conserved hypotheticals	conserved hypothetical protein
1908896	non	AG	MMAR_1587	0		conserved hypotheticals	conserved hypothetical protein
1909715	non	GA	MMAR_1588	0		conserved hypotheticals	conserved hypothetical protein
1911219	non	GC	MMAR_1591	0		intermediary metabolism and respiration	phosphoglucomutase PgmA
1911940	syn	CT	MMAR_1591	0		intermediary metabolism and respiration	phosphoglucomutase PgmA
1913061	non	AG	MMAR_1592	0		unknown	hypothetical protein
1936561	int	CG		0
1936672	int	AT		0
1936819	int	TC		137	MMAR_1601	PE/PPE	PE-PGRS family protein
1937158	int	CT		0
1937482	non	CT	MMAR_1602	0		intermediary metabolism and respiration	oxidoreductase GMC-type
1937684	syn	CT	MMAR_1602	0		intermediary metabolism and respiration	oxidoreductase GMC-type
1938365	non	CT	MMAR_1602	0		intermediary metabolism and respiration	oxidoreductase GMC-type
1938975	non	CT	MMAR_1602	0		intermediary metabolism and respiration	oxidoreductase GMC-type
1939268	syn	GT	MMAR_1602	0		intermediary metabolism and respiration	oxidoreductase GMC-type
1940679	int	CA		77	MMAR_1603	conserved hypotheticals	conserved hypothetical protein
1943412	non	GA	MMAR_1606	0		lipid metabolism	fatty-acid-CoA ligase
1945741	non	GT	MMAR_1607	0		intermediary metabolism and respiration	succinate-semialdehyde dehydrogenase [NADP+] dependent PutA_2
1945833	non	GC	MMAR_1607	0		intermediary metabolism and respiration	succinate-semialdehyde dehydrogenase [NADP+] dependent PutA_2
1947932	non	GA	MMAR_1608	0		intermediary metabolism and respiration	hydrolase
1949112	non	CG	MMAR_1610	0		unknown	hypothetical protein
1953301	syn	TC	MMAR_1615	0		information pathways	chaperone protein DnaK1
1953626	syn	CT	MMAR_1616	0		intermediary metabolism and respiration	carbon starvation protein CstA
1954472	syn	GA	MMAR_1616	0		intermediary metabolism and respiration	carbon starvation protein CstA
1962224	non	CT	MMAR_1623	0		information pathways	ATP-dependent DNA ligase LigB
1962337	non	TG	MMAR_1623	0		information pathways	ATP-dependent DNA ligase LigB
1962812	syn	AG	MMAR_1624	0		intermediary metabolism and respiration	short-chain type dehydrogenase/reductase
1963639	syn	AC	MMAR_1625	0		lipid metabolism	acyl-CoA dehydrogenase FadE22
1964391	non	CT	MMAR_1625	0		lipid metabolism	acyl-CoA dehydrogenase FadE22
1966074	non	CG	MMAR_1626	0		regulatory proteins	transcriptional regulator
1966193	syn	CT	MMAR_1626	0		regulatory proteins	transcriptional regulator
1967125	syn	CG	MMAR_1627	0		intermediary metabolism and respiration	methyltransferase
1967314	non	CT	MMAR_1628	0		conserved hypotheticals	conserved hypothetical protein
1967511	non	CT	MMAR_1628	0		conserved hypotheticals	conserved hypothetical protein
1968706	non	GA	MMAR_1629	0		intermediary metabolism and respiration	acetyl-CoA acetyltransferase
1969591	syn	CT	MMAR_1630	0		regulatory proteins	transcriptional regulatory protein
1970679	syn	TC	MMAR_1631	0		conserved hypotheticals	conserved hypothetical protein
1970683	non	AG	MMAR_1631	0		conserved hypotheticals	conserved hypothetical protein
1972003	syn	AC	MMAR_1633	0		conserved hypotheticals	conserved hypothetical protein
1975396	syn	CT	MMAR_1636	0		intermediary metabolism and respiration	short chain alcohol dehydrogenase/reductase
1975402	non	AG	MMAR_1636	0		intermediary metabolism and respiration	short chain alcohol dehydrogenase/reductase
1989245	non	CG	MMAR_1643	0		regulatory proteins	transcriptional regulatory protein (probably AsnC-family)
1989289	syn	CT	MMAR_1643	0		regulatory proteins	transcriptional regulatory protein (probably AsnC-family)
1989467	non	GA	MMAR_1643	0		regulatory proteins	transcriptional regulatory protein (probably AsnC-family)
1991600	syn	GA	MMAR_1644	0		intermediary metabolism and respiration	monooxygenase
1992922	syn	CA	MMAR_1647	0		information pathways	ribonucleoside-diphosphate reductase (beta chain) NrdF2
1993878	non	TC	MMAR_1648	0		conserved hypotheticals	conserved protein
1995201	syn	AG	MMAR_1649	0		intermediary metabolism and respiration	NADP-dependent alcohol dehydrogenase Adh
1995264	non	CT	MMAR_1649	0		intermediary metabolism and respiration	NADP-dependent alcohol dehydrogenase Adh
2000019	syn	CT	MMAR_1653	0		regulatory proteins	transcriptional regulatory protein
2002301	non	TG	MMAR_1655	0		cell wall and cell processes	oxidoreductase
2002711	syn	CA	MMAR_1655	0		cell wall and cell processes	oxidoreductase
2003256	syn	GA	MMAR_1656	0		intermediary metabolism and respiration	formate hydrogenlyase HycD
2003736	non	GC	MMAR_1657	0		intermediary metabolism and respiration	hydrogenase HycP
2006702	syn	CG	MMAR_1659	0		intermediary metabolism and respiration	formate hydrogenase HycE
2007949	syn	CT	MMAR_1660	0		cell wall and cell processes	conserved ATP-binding protein ABC transporter
2008884	syn	GC	MMAR_1661	0		conserved hypotheticals	conserved hypothetical protein
2010426	syn	GC	MMAR_1663	0		conserved hypotheticals	conserved hypothetical protein
2013960	syn	AG	MMAR_1667	0		conserved hypotheticals	conserved membrane protein
2015462	int	CT		20	MMAR_1669	lipid metabolism	lysophospholipase
2017431	non	CT	MMAR_1671	0		intermediary metabolism and respiration	DNA photolyase PhrI
2019287	syn	CT	MMAR_1673	0		cell wall and cell processes	conserved transmembrane transport protein
2019987	non	GT	MMAR_1673	0		cell wall and cell processes	conserved transmembrane transport protein
2020996	int	AG		119	MMAR_1674	cell wall and cell processes	penicillin-binding protein
2022008	syn	CT	MMAR_1674	0		cell wall and cell processes	penicillin-binding protein
2022101	syn	CT	MMAR_1674	0		cell wall and cell processes	penicillin-binding protein
2022127	non	CT	MMAR_1674	0		cell wall and cell processes	penicillin-binding protein
2024021	syn	AG	MMAR_1677	0		conserved hypotheticals	conserved hypothetical protein
2024087	syn	AG	MMAR_1677	0		conserved hypotheticals	conserved hypothetical protein
2024184	int	AT		22	MMAR_1677	conserved hypotheticals	conserved hypothetical protein
2024789	non	AC	MMAR_1678	0		cell wall and cell processes	conserved hypothetical membrane protein
2024940	non	CT	MMAR_1678	0		cell wall and cell processes	conserved hypothetical membrane protein
2025316	non	GC	MMAR_1679	0		cell wall and cell processes	conserved hypothetical membrane protein
2026065	syn	CA	MMAR_1679	0		cell wall and cell processes	conserved hypothetical membrane protein
2027251	non	CT	MMAR_1680	0		intermediary metabolism and respiration	dehydrogenase/reductase
2028023	syn	GA	MMAR_1681	0		intermediary metabolism and respiration	transferase
2028227	syn	AG	MMAR_1681	0		intermediary metabolism and respiration	transferase
2029946	non	TC	MMAR_1682	0		conserved hypotheticals	conserved protein
2030918	syn	CT	MMAR_1683	0		conserved hypotheticals	conserved hypothetical protein
2035438	syn	GA	MMAR_1688	0		conserved hypotheticals	conserved hypothetical protein
2035482	non	GA	MMAR_1688	0		conserved hypotheticals	conserved hypothetical protein
2035663	syn	TC	MMAR_1688	0		conserved hypotheticals	conserved hypothetical protein
2035993	syn	GA	MMAR_1689	0		intermediary metabolism and respiration	cysteine desulfurase IscS
2036029	syn	GT	MMAR_1689	0		intermediary metabolism and respiration	cysteine desulfurase IscS
2036323	syn	TC	MMAR_1689	0		intermediary metabolism and respiration	cysteine desulfurase IscS
2037561	syn	CA	MMAR_1690	0		information pathways	tRNA (5-methylaminomethyl-2-thiouridylate)-methyltransferase TrmU
2041698	int	AG		130	MMAR_1693	intermediary metabolism and respiration	methyltransferase
2042187	syn	CT	MMAR_1694	0		information pathways	DNA ligase [NAD dependent] LigA
2042625	syn	CT	MMAR_1694	0		information pathways	DNA ligase [NAD dependent] LigA
2044428	syn	TG	MMAR_1695	0		regulatory proteins	regulatory protein
2044609	int	CG		22	MMAR_1695	regulatory proteins	regulatory protein
2051631	syn	CA	MMAR_1702	0		information pathways	glutamyl-tRNA (Gln) amidotransferase (subunit A) GatA
2052045	syn	TA	MMAR_1703	0		intermediary metabolism and respiration	6-phosphofructokinase PfkA
2053547	non	AG	MMAR_1704	0		information pathways	glutamyl-tRNA(Gln) amidotransferase (subunit B) GatB
2053564	non	GA	MMAR_1704	0		information pathways	glutamyl-tRNA(Gln) amidotransferase (subunit B) GatB
2054388	syn	TC	MMAR_1704	0		information pathways	glutamyl-tRNA(Gln) amidotransferase (subunit B) GatB
2056277	syn	AG	MMAR_1706	0		cell wall and cell processes	conserved lipoprotein LppZ
2058441	syn	AG	MMAR_1710	0		intermediary metabolism and respiration	acetolactate synthase (large subunit) IlvB1
2058922	syn	CT	MMAR_1710	0		intermediary metabolism and respiration	acetolactate synthase (large subunit) IlvB1
2062041	non	GT	MMAR_1713	0		conserved hypotheticals	conserved protein
2062421	syn	CT	MMAR_1713	0		conserved hypotheticals	conserved protein
2063871	non	CA	MMAR_1714	0		intermediary metabolism and respiration	alanine rich dehydrogenase
2065608	int	AG		50	MMAR_1716	intermediary metabolism and respiration	3-isopropylmalate dehydrogenase LeuB
2065721	non	GA	MMAR_1716	0		intermediary metabolism and respiration	3-isopropylmalate dehydrogenase LeuB
2066071	syn	TC	MMAR_1716	0		intermediary metabolism and respiration	3-isopropylmalate dehydrogenase LeuB
2069121	syn	TC	MMAR_1719	0		information pathways	glutamyl-tRNA synthetase GltS
2070399	syn	CT	MMAR_1719	0		information pathways	glutamyl-tRNA synthetase GltS
2073475	non	GA	MMAR_1722	0		cell wall and cell processes	conserved transmembrane transport protein MmpL1_1
2073695	syn	GA	MMAR_1722	0		cell wall and cell processes	conserved transmembrane transport protein MmpL1_1
2074033	non	CT	MMAR_1722	0		cell wall and cell processes	conserved transmembrane transport protein MmpL1_1
2074034	syn	GC	MMAR_1722	0		cell wall and cell processes	conserved transmembrane transport protein MmpL1_1
2076028	non	TC	MMAR_1724	0		intermediary metabolism and respiration	8-amino-7-oxononanoate synthase BioF2_2
2077406	int	AG		0
2078827	syn	TC	MMAR_1726	0		intermediary metabolism and respiration	3-isopropylmalate dehydratase (large subunit) LeuC
2079210	non	GA	MMAR_1726	0		intermediary metabolism and respiration	3-isopropylmalate dehydratase (large subunit) LeuC
2080549	syn	GT	MMAR_1727	0		intermediary metabolism and respiration	3-isopropylmalate dehydratase (small subunit) LeuD
2082819	syn	GA	MMAR_1730	0		intermediary metabolism and respiration	polyphosphate kinase Ppk
2087282	syn	AG	MMAR_1733	0		intermediary metabolism and respiration	d-alanine--D-alanine ligase DdlA
2087612	syn	GT	MMAR_1733	0		intermediary metabolism and respiration	d-alanine--D-alanine ligase DdlA
2087831	syn	GA	MMAR_1733	0		intermediary metabolism and respiration	d-alanine--D-alanine ligase DdlA
2091450	syn	CT	MMAR_1738	0		intermediary metabolism and respiration	oxidoreductase
2092051	non	CT	MMAR_1739	0		intermediary metabolism and respiration	nitroreductase
2096315	syn	GT	MMAR_1742	0		information pathways	ATP-dependent DNA helicase RecG
2098270	non	TG	MMAR_1744	0		intermediary metabolism and respiration	oxidoreductase
2100748	non	GA	MMAR_1747	0		cell wall and cell processes	conserved membrane protein
2101188	non	CG	MMAR_1748	0		cell wall and cell processes	conserved integral membrane protein
2101910	syn	GA	MMAR_1749	0		intermediary metabolism and respiration	pyruvate carboxylase Pca
2103983	syn	CT	MMAR_1749	0		intermediary metabolism and respiration	pyruvate carboxylase Pca
2103984	syn	CT	MMAR_1749	0		intermediary metabolism and respiration	pyruvate carboxylase Pca
2105449	syn	GT	MMAR_1750	0		cell wall and cell processes	methyltransferase
2106140	syn	CT	MMAR_1751	0		intermediary metabolism and respiration	phosphopantetheine adenylyltransferase KdtB
2106266	syn	AC	MMAR_1751	0		intermediary metabolism and respiration	phosphopantetheine adenylyltransferase KdtB
2113110	syn	TC	MMAR_1758	0		intermediary metabolism and respiration	ketoreductase
2114423	int	CT		0
2114432	int	AG		0
2116705	non	CG	MMAR_1759	0		lipid metabolism	fatty acyl-AMP ligase FadD29
2118047	syn	GA	MMAR_1761	0		lipid metabolism	fatty-acid-CoA ligase FadD22
2126250	int	TC		144	MMAR_1762	lipid metabolism	polyketide synthase Pks15/1
2126256	int	TC		0
2131250	syn	CT	MMAR_1765	0		lipid metabolism	fatty acyl-AMP ligase FadD28
2132761	syn	CT	MMAR_1766	0		intermediary metabolism and respiration	methyltransferase
2133078	int	CT		86	MMAR_1766	intermediary metabolism and respiration	methyltransferase
2133301	int	CT		0
2138013	syn	CT	MMAR_1767	0		lipid metabolism	multifunctional mycocerosic acid synthase membrane-associated Mas
2139618	syn	TC	MMAR_1767	0		lipid metabolism	multifunctional mycocerosic acid synthase membrane-associated Mas
2145177	non	CT	MMAR_1772	0		lipid metabolism	phenolpthiocerol synthesis type-I polyketide synthase PpsE
2147759	syn	GA	MMAR_1772	0		lipid metabolism	phenolpthiocerol synthesis type-I polyketide synthase PpsE
2148203	syn	CT	MMAR_1772	0		lipid metabolism	phenolpthiocerol synthesis type-I polyketide synthase PpsE
2153620	syn	CT	MMAR_1773	0		lipid metabolism	phenolpthiocerol synthesis type-I polyketide synthase PpsD
2153984	syn	GA	MMAR_1774	0		lipid metabolism	phenolpthiocerol synthesis type-I polyketide synthase PpsC
2157129	syn	CG	MMAR_1774	0		lipid metabolism	phenolpthiocerol synthesis type-I polyketide synthase PpsC
2159795	syn	GA	MMAR_1774	0		lipid metabolism	phenolpthiocerol synthesis type-I polyketide synthase PpsC
2171179	non	CT	MMAR_1777	0		lipid metabolism	fatty acyl-AMP ligase FadD26
2175750	non	AG	MMAR_1783	0		information pathways	formamidopyrimidine-DNA glycosylase Fpg
2178082	syn	CT	MMAR_1785	0		cell wall and cell processes	chromosome partition protein Smc
2181228	syn	TA	MMAR_1786	0		cell wall and cell processes	cell division protein FtsY
2184450	non	CT	MMAR_1789	0		intermediary metabolism and respiration	uridylyltransferase GlnD
2189832	syn	CT	MMAR_1792	0		cell wall and cell processes	signal recognition particle protein Ffh
2190423	syn	AG	MMAR_1792	0		cell wall and cell processes	signal recognition particle protein Ffh
2193703	int	CT		79	MMAR_1794	regulatory proteins	transmembrane serine/threonine-protein kinase I PknI
2194310	syn	CA	MMAR_1795	0		intermediary metabolism and respiration	D-AMINO acid aminohydrolase
2194874	syn	GA	MMAR_1795	0		intermediary metabolism and respiration	D-AMINO acid aminohydrolase
2195129	syn	GC	MMAR_1795	0		intermediary metabolism and respiration	D-AMINO acid aminohydrolase
2196772	non	CT	MMAR_1797	0		cell wall and cell processes	D-alanyl-D-alanine carboxypeptidase DacB
2197422	syn	GC	MMAR_1798	0		conserved hypotheticals	conserved hypothetical protein
2200666	syn	GC	MMAR_1803	0		cell wall and cell processes	conserved alanine rich lipoprotein LppW
2201931	syn	GA	MMAR_1805	0		cell wall and cell processes	signal peptidase I LepB
2201964	syn	AG	MMAR_1805	0		cell wall and cell processes	signal peptidase I LepB
2204008	syn	C-	MMAR_1808	0		conserved hypotheticals	conserved hypothetical protein
2206249	syn	CG	MMAR_1810	0		cell wall and cell processes	UDP-glucose 4-epimerase GalE4
2206357	syn	TC	MMAR_1810	0		cell wall and cell processes	UDP-glucose 4-epimerase GalE4
2207315	non	TC	MMAR_1811	0		intermediary metabolism and respiration	formate dehydrogenase family accessory protein FdhD
2208493	syn	GA	MMAR_1813	0		conserved hypotheticals	conserved hypothetical protein
2208760	syn	AG	MMAR_1813	0		conserved hypotheticals	conserved hypothetical protein
2209048	non	GT	MMAR_1813	0		conserved hypotheticals	conserved hypothetical protein
2209240	syn	CT	MMAR_1813	0		conserved hypotheticals	conserved hypothetical protein
2209342	syn	GA	MMAR_1813	0		conserved hypotheticals	conserved hypothetical protein
2210286	syn	CA	MMAR_1814	0		cell wall and cell processes	conserved hypothetical membrane protein
2211236	syn	AG	MMAR_1815	0		intermediary metabolism and respiration	mycobactin utilization protein ViuB
2211460	non	GA	MMAR_1815	0		intermediary metabolism and respiration	mycobactin utilization protein ViuB
2212174	non	CT	MMAR_1816	0		intermediary metabolism and respiration	L-lactate dehydrogenase (cytochrome) LldD1_1
2212186	non	AG	MMAR_1816	0		intermediary metabolism and respiration	L-lactate dehydrogenase (cytochrome) LldD1_1
2213030	syn	TC	MMAR_1816	0		intermediary metabolism and respiration	L-lactate dehydrogenase (cytochrome) LldD1_1
2214626	int	CT		39	MMAR_1818	conserved hypotheticals	conserved hypothetical protein
2214826	int	AG		66	MMAR_1819	information pathways	30S ribosomal protein S2 RpsB
2216880	syn	CT	MMAR_1821	0		intermediary metabolism and respiration	amidase AmiC
2221018	non	CT	MMAR_1825	0		regulatory proteins	transcriptional regulatory protein
2221081	int	G-		26	MMAR_1825	regulatory proteins	transcriptional regulatory protein
2221082	int	C-		27	MMAR_1825	regulatory proteins	transcriptional regulatory protein
2223281	non	GT	MMAR_1828	0		lipid metabolism	integral membrane phosphatidate cytidylyltransferase CdsA
2231825	syn	CT	MMAR_1832	0		cell wall and cell processes	conserved integral membrane protein
2231829	non	CT	MMAR_1832	0		cell wall and cell processes	conserved integral membrane protein
2231861	syn	CG	MMAR_1832	0		cell wall and cell processes	conserved integral membrane protein
2238469	syn	CT	MMAR_1838	0		lipid metabolism	4-hydroxy-3-methylbut-2-en-1-yl diphosphate synthase IspG
2238969	syn	CT	MMAR_1838	0		lipid metabolism	4-hydroxy-3-methylbut-2-en-1-yl diphosphate synthase IspG
2243302	non	GA	MMAR_1842	0		intermediary metabolism and respiration	methionine aminopeptidase MapB
2243624	int	AG		115	MMAR_1842	intermediary metabolism and respiration	methionine aminopeptidase MapB
2244082	non	CT	MMAR_1843	0		cell wall and cell processes	conserved hypothetical membrane protein
2244083	non	TC	MMAR_1843	0		cell wall and cell processes	conserved hypothetical membrane protein
2244995	non	GT	MMAR_1844	0		intermediary metabolism and respiration	amidotransferase
2244996	non	GT	MMAR_1844	0		intermediary metabolism and respiration	amidotransferase
2245175	int	GC		35	MMAR_1844	intermediary metabolism and respiration	amidotransferase
2245660	int	CT		0
2245710	int	CT		0
2248180	int	AC		48	MMAR_1847	PE/PPE	PPE family protein
2248260	int	CT		32	MMAR_1847	PE/PPE	PPE family protein
2248363	int	TG		135	MMAR_1847	PE/PPE	PPE family protein
2249559	int	CG		0
2250241	int	TG		23	MMAR_1849	PE/PPE	PPE family protein
2250295	int	CT		31	MMAR_1849	PE/PPE	PPE family protein
2250302	int	AG		38	MMAR_1849	PE/PPE	PPE family protein
2250325	int	AG		61	MMAR_1849	PE/PPE	PPE family protein
2250404	int	AG		140	MMAR_1849	PE/PPE	PPE family protein
2250420	int	GT		0
2250449	int	GA		0
2250452	int	AG		0
2250516	int	TC		0
2250658	int	TC		0
2250879	int	CA		0
2251066	int	TC		11	MMAR_1850	PE/PPE	PE-PGRS family protein
2289754	non	AG	MMAR_1878	0		conserved hypotheticals	conserved hypothetical protein
2290088	syn	TG	MMAR_1878	0		conserved hypotheticals	conserved hypothetical protein
2293753	non	CA	MMAR_1881	0		intermediary metabolism and respiration	malate:quinone oxidoreductase Mqo
2296786	syn	AC	MMAR_1884	0		intermediary metabolism and respiration	cob(I)alamin adenosyltransferase CobO
2299099	syn	CT	MMAR_1886	0		intermediary metabolism and respiration	multifunctional enzyme siroheme synthase CysG
2300290	syn	CT	MMAR_1887	0		cell wall and cell processes	integral membrane efflux protein EfpA
2302977	syn	CA	MMAR_1888	0		information pathways	prolyl-tRNA synthetase ProS
2303453	syn	CG	MMAR_1888	0		information pathways	prolyl-tRNA synthetase ProS
2303790	syn	TC	MMAR_1889	0		conserved hypotheticals	conserved hypothetical alanine rich protein
2303991	syn	GC	MMAR_1889	0		conserved hypotheticals	conserved hypothetical alanine rich protein
2311559	syn	CT	MMAR_1897	0		information pathways	DNA-damage-inducible protein F DinF
2321939	syn	TC	MMAR_1907	0		conserved hypotheticals	conserved hypothetical protein
2328535	syn	GA	MMAR_1912	0		conserved hypotheticals	conserved hypothetical protein
2328828	non	AT	MMAR_1913	0		conserved hypotheticals	conserved hypothetical protein
2333158	non	GA	MMAR_1917	0		information pathways	tRNA pseudouridine synthase B TruB
2334202	syn	CA	MMAR_1918	0		cell wall and cell processes	lipid-transfer protein Ltp1
2334409	syn	TC	MMAR_1918	0		cell wall and cell processes	lipid-transfer protein Ltp1
2335481	syn	CT	MMAR_1919	0		lipid metabolism	acyl-CoA dehydrogenase FadE21
2335643	syn	GA	MMAR_1919	0		lipid metabolism	acyl-CoA dehydrogenase FadE21
2336128	syn	TC	MMAR_1920	0		regulatory proteins	transcriptional repressor SirR
2336946	syn	AG	MMAR_1921	0		intermediary metabolism and respiration	bifunctional fad synthetase/riboflavin biosynthesis protein RibF
2337768	syn	CT	MMAR_1921	0		intermediary metabolism and respiration	bifunctional fad synthetase/riboflavin biosynthesis protein RibF
2337814	syn	CT	MMAR_1921	0		intermediary metabolism and respiration	bifunctional fad synthetase/riboflavin biosynthesis protein RibF
2339564	int	AG		53	MMAR_1925	information pathways	bifunctional protein polyribonucleotide nucleotidyltransferase GpsI
2340753	syn	GA	MMAR_1925	0		information pathways	bifunctional protein polyribonucleotide nucleotidyltransferase GpsI
2341260	syn	GT	MMAR_1925	0		information pathways	bifunctional protein polyribonucleotide nucleotidyltransferase GpsI
2343031	syn	TC	MMAR_1926	0		intermediary metabolism and respiration	zinc protease PepR
2344756	syn	GA	MMAR_1928	0		intermediary metabolism and respiration	secreted L-alanine dehydrogenase Ald (40 kDa antigen)
2348035	non	TC	MMAR_1932	0			short-chain dehydrogenase EphD_1
2355956	non	AG	MMAR_1939	0		cell wall and cell processes	conserved hypothetical secreted protein
2364075	non	CG	MMAR_1948	0		lipid metabolism	fatty acid-CoA ligase FadD13_1
2364935	non	CA	MMAR_1948	0		lipid metabolism	fatty acid-CoA ligase FadD13_1
2367788	syn	CT	MMAR_1951	0		lipid metabolism	bifunctional protein acetyl-/propionyl-coenzyme a carboxylase (alpha chain) AccA3_1
2368517	syn	CT	MMAR_1951	0		lipid metabolism	bifunctional protein acetyl-/propionyl-coenzyme a carboxylase (alpha chain) AccA3_1
2368962	non	GT	MMAR_1951	0		lipid metabolism	bifunctional protein acetyl-/propionyl-coenzyme a carboxylase (alpha chain) AccA3_1
2369484	non	GC	MMAR_1951	0		lipid metabolism	bifunctional protein acetyl-/propionyl-coenzyme a carboxylase (alpha chain) AccA3_1
2372466	syn	CG	MMAR_1953	0		lipid metabolism	acyl-CoA dehydrogenase FadE34_1
2372589	non	CA	MMAR_1953	0		lipid metabolism	acyl-CoA dehydrogenase FadE34_1
2372844	syn	AG	MMAR_1953	0		lipid metabolism	acyl-CoA dehydrogenase FadE34_1
2374574	non	TG	MMAR_1955	0		intermediary metabolism and respiration	alanine rich hydrolase
2374575	non	GT	MMAR_1955	0		intermediary metabolism and respiration	alanine rich hydrolase
2375669	syn	CT	MMAR_1956	0		intermediary metabolism and respiration	thymidylate synthase ThyA
2375747	syn	CT	MMAR_1956	0		intermediary metabolism and respiration	thymidylate synthase ThyA
2376914	syn	CT	MMAR_1958	0		conserved hypotheticals	conserved hypothetical protein
2377665	non	AG	MMAR_1958	0		conserved hypotheticals	conserved hypothetical protein
2378849	non	GT	MMAR_1959	0		information pathways	type I restriction/modification system DNA methylase HsdM
2378948	non	AG	MMAR_1959	0		information pathways	type I restriction/modification system DNA methylase HsdM
2379671	non	CG	MMAR_1960	0		information pathways	type I restriction/modification system specificity determinant HsdS (S protein)
2380707	non	CT	MMAR_1961	0		intermediary metabolism and respiration	thymidylate synthase ThyX
2387414	syn	GT	MMAR_1967	0		cell wall and cell processes	cell division transmembrane protein FtsK
2392162	syn	CT	MMAR_1973	0		conserved hypotheticals	conserved protein
2393318	syn	GA	MMAR_1974	0		intermediary metabolism and respiration	glycosyl transferase
2393809	syn	GA	MMAR_1975	0		conserved hypotheticals	conserved hypothetical protein
2394395	syn	GC	MMAR_1976	0		conserved hypotheticals	conserved hypothetical protein
2396347	int	CT		66	MMAR_1979	conserved hypotheticals	conserved hypothetical protein
2396844	syn	CT	MMAR_1979	0		conserved hypotheticals	conserved hypothetical protein
2396901	non	CT	MMAR_1979	0		conserved hypotheticals	conserved hypothetical protein
2398505	syn	CT	MMAR_1980	0		cell wall and cell processes	conserved membrane protein
2399580	non	GA	MMAR_1981	0		conserved hypotheticals	conserved protein
2402337	int	CT		138	MMAR_1983	cell wall and cell processes	conserved hypothetical membrane protein
2405435	syn	CT	MMAR_1986	0		information pathways	tRNA delta(2)-isopentenylpyrophosphate transferase MiaA
2409162	syn	CA	MMAR_1989	0		lipid metabolism	acyl-CoA dehydrogenase FadE20
2409855	syn	CG	MMAR_1989	0		lipid metabolism	acyl-CoA dehydrogenase FadE20
2412259	syn	CT	MMAR_1991	0		cell wall and cell processes	conserved transmembrane alanine and glycine rich protein
2412559	syn	TC	MMAR_1991	0		cell wall and cell processes	conserved transmembrane alanine and glycine rich protein
2414301	syn	AG	MMAR_1992	0		regulatory proteins	repressor LexA
2414641	int	-T		65	MMAR_1992	regulatory proteins	repressor LexA
2416309	syn	GA	MMAR_1995	0		conserved hypotheticals	conserved hypothetical protein
2416796	non	CG	MMAR_1996	0		conserved hypotheticals	conserved hypothetical protein
2417220	non	GA	MMAR_1996	0		conserved hypotheticals	conserved hypothetical protein
2417807	syn	TC	MMAR_1997	0		intermediary metabolism and respiration	conserved hypothetical hydrolase
2420610	syn	GA	MMAR_2000	0		intermediary metabolism and respiration	soluble pyridine nucleotide transhydrogenase SthA
2422159	non	CG	MMAR_2001	0		conserved hypotheticals	conserved hypothetical protein
2422746	non	CT	MMAR_2001	0		conserved hypotheticals	conserved hypothetical protein
2423140	syn	GC	MMAR_2002	0		regulatory proteins	iron-dependent repressor and activator IdeR
2424302	non	CT	MMAR_2003	0		information pathways	RNA polymerase sigma factor SigB
2426134	syn	GA	MMAR_2006	0		cell wall and cell processes	conserved membrane protein
2427072	int	GT		124	MMAR_2007	conserved hypotheticals	conserved hypothetical protein
2431366	syn	CT	MMAR_2011	0		information pathways	RNA polymerase sigma factor SigA
2433836	syn	GA	MMAR_2014	0		cell wall and cell processes	conserved hypothetical secreted protein
2433986	syn	AG	MMAR_2014	0		cell wall and cell processes	conserved hypothetical secreted protein
2434570	syn	TG	MMAR_2015	0		conserved hypotheticals	conserved protein
2436534	syn	GA	MMAR_2019	0		conserved hypotheticals	conserved hypothetical protein
2436685	syn	GA	MMAR_2019	0		conserved hypotheticals	conserved hypothetical protein
2441117	syn	CT	MMAR_2024	0		cell wall and cell processes	conserved integral membrane alanine valine and leucine rich protein
2443646	syn	GT	MMAR_2026	0		cell wall and cell processes	antibiotic-transport ATP-binding protein ABC transporter
2443687	non	GA	MMAR_2026	0		cell wall and cell processes	antibiotic-transport ATP-binding protein ABC transporter
2444830	syn	CG	MMAR_2027	0		cell wall and cell processes	antibiotic-transport integral membrane leucine and valine rich protein ABC transporter
2448816	syn	GA	MMAR_2031	0		conserved hypotheticals	conserved protein
2449354	syn	GA	MMAR_2032	0		intermediary metabolism and respiration	1-deoxy-D-xylulose 5-phosphate synthase Dxs1
2456078	psd	GA	MMAR_2034	0		intermediary metabolism and respiration	N-term 1-deoxy-D-xylulose 5-phosphate synthase Dxs1A - pseudogene
2456462	psd	CT	MMAR_2034	0		intermediary metabolism and respiration	C-term 1-deoxy-D-xylulose 5-phosphate synthase Dxs1A - pseudogene
2458134	non	GC	MMAR_2036	0		conserved hypotheticals	conserved protein
2459810	syn	GC	MMAR_2038	0		intermediary metabolism and respiration	uroporphyrinogen decarboxylase HemE
2460173	syn	GA	MMAR_2038	0		intermediary metabolism and respiration	uroporphyrinogen decarboxylase HemE
2461624	syn	CT	MMAR_2039	0		intermediary metabolism and respiration	protoporphyrinogen oxidase HemY
2461746	non	AT	MMAR_2039	0		intermediary metabolism and respiration	protoporphyrinogen oxidase HemY
2462265	syn	GA	MMAR_2040	0		conserved hypotheticals	conserved hypothetical protein
2463534	syn	CT	MMAR_2042	0		unknown	conserved hypothetical protein (SelR family)
2464487	syn	TC	MMAR_2043	0		cell wall and cell processes	conserved transmembrane protein
2464546	syn	GA	MMAR_2043	0		cell wall and cell processes	conserved transmembrane protein
2464633	non	CT	MMAR_2043	0		cell wall and cell processes	conserved transmembrane protein
2466428	syn	TG	MMAR_2044	0		conserved hypotheticals	conserved hypothetical membrane protein
2466834	syn	GA	MMAR_2045	0		information pathways	bifunctional enzyme riboflavin biosynthesis protein RibD
2468555	syn	CT	MMAR_2046	0		conserved hypotheticals	conserved hypothetical protein
2468570	syn	CG	MMAR_2046	0		conserved hypotheticals	conserved hypothetical protein
2468576	syn	CT	MMAR_2046	0		conserved hypotheticals	conserved hypothetical protein
2469447	non	CG	MMAR_2047	0		cell wall and cell processes	exported alanine and valine rich protein
2472723	syn	CT	MMAR_2051	0		conserved hypotheticals	conserved hypothetical protein
2475107	int	GA		67	MMAR_2052	cell wall and cell processes	amino acid transporter
2478105	int	TA		110	MMAR_2053	PE/PPE	PE-PGRS family protein
2482785	int	CG		26	MMAR_2060		catalase
2483775	int	CT		17	MMAR_2060		catalase
2484078	syn	AG	MMAR_2061	0		conserved hypotheticals	conserved hypothetical protein
2484161	non	CG	MMAR_2061	0		conserved hypotheticals	conserved hypothetical protein
2484490	non	AT	MMAR_2062	0		conserved hypotheticals	conserved hypothetical protein
2485470	syn	TC	MMAR_2063	0		cell wall and cell processes	transmembrane protein DedA
2486855	syn	CT	MMAR_2064	0		lipid metabolism	fatty-acid-CoA ligase
2498808	syn	CG	MMAR_2073	0		conserved hypotheticals	conserved hypothetical membrane protein
2499015	syn	GT	MMAR_2073	0		conserved hypotheticals	conserved hypothetical membrane protein
2500245	syn	C-	MMAR_2074	0		unknown	conserved hypothetical protein
2500246	non	C-	MMAR_2074	0		unknown	conserved hypothetical protein
2500707	non	GA	MMAR_2075	0		cell wall and cell processes	conserved transmembrane alanine and leucine rich protein
2501381	syn	CT	MMAR_2075	0		cell wall and cell processes	conserved transmembrane alanine and leucine rich protein
2502109	syn	AG	MMAR_2076	0		conserved hypotheticals	conserved hypothetical protein
2502712	syn	GA	MMAR_2076	0		conserved hypotheticals	conserved hypothetical protein
2503165	syn	GC	MMAR_2077	0		conserved hypotheticals	conserved hypothetical protein
2504974	syn	CA	MMAR_2079	0		cell wall and cell processes	integral membrane nitrite extrusion protein NarK3
2506420	non	TC	MMAR_2080	0		intermediary metabolism and respiration	ferredoxin FdxA_1
2507126	syn	CG	MMAR_2081	0		regulatory proteins	transcriptional regulator
2507447	non	GA	MMAR_2082	0		cell wall and cell processes	conserved hypothetical membrane protein
2510397	non	TG	MMAR_2086	0		intermediary metabolism and respiration	oxidoreductase
2511255	non	AC	MMAR_2087	0		conserved hypotheticals	conserved hypothetical protein
2511260	syn	CT	MMAR_2087	0		conserved hypotheticals	conserved hypothetical protein
2511348	int	CG		103	MMAR_2088	information pathways	threonyl-tRNA synthetase ThrS
2513886	non	AG	MMAR_2089	0		conserved hypotheticals	conserved protein
2514804	syn	GC	MMAR_2090	0		lipid metabolism	pi synthase PgsA1
2515124	syn	CT	MMAR_2091	0		lipid metabolism	acyltransferase
2515277	syn	CT	MMAR_2091	0		lipid metabolism	acyltransferase
2515463	syn	CT	MMAR_2091	0		lipid metabolism	acyltransferase
2515601	syn	CT	MMAR_2091	0		lipid metabolism	acyltransferase
2516464	syn	TC	MMAR_2092	0		lipid metabolism	alpha-mannosyltransferase PimA
2518109	int	GA		34	MMAR_2094	intermediary metabolism and respiration	pyridoxine biosynthesis protein SnzP
2518787	syn	CG	MMAR_2094	0		intermediary metabolism and respiration	pyridoxine biosynthesis protein SnzP
2536492	syn	AG	MMAR_2104	0		intermediary metabolism and respiration	spermidine synthase SpeE
2541934	syn	CT	MMAR_2111	0		information pathways	Holliday junction DNA helicase RuvB
2546409	non	AG	MMAR_2114	0		cell wall and cell processes	hypothetical membrane protein
2546908	syn	GT	MMAR_2115	0		cell wall and cell processes	hypothetical secreted protein
2550246	syn	AG	MMAR_2117	0		lipid metabolism	fatty-acid-CoA ligase FadD9
2550322	non	TA	MMAR_2117	0		lipid metabolism	fatty-acid-CoA ligase FadD9
2550369	syn	GA	MMAR_2117	0		lipid metabolism	fatty-acid-CoA ligase FadD9
2550739	non	TG	MMAR_2117	0		lipid metabolism	fatty-acid-CoA ligase FadD9
2551260	syn	AG	MMAR_2117	0		lipid metabolism	fatty-acid-CoA ligase FadD9
2553024	syn	GA	MMAR_2117	0		lipid metabolism	fatty-acid-CoA ligase FadD9
2553546	syn	GA	MMAR_2118	0		intermediary metabolism and respiration	4-aminobutyrate aminotransferase GabT
2554458	non	TA	MMAR_2118	0		intermediary metabolism and respiration	4-aminobutyrate aminotransferase GabT
2554962	int	AG		25	MMAR_2119	cell wall and cell processes	conserved membrane protein secretion factor YajC
2559486	syn	GC	MMAR_2122	0		cell wall and cell processes	ABC-type dipeptide transport system periplasmic component
2561629	syn	CT	MMAR_2124	0		intermediary metabolism and respiration	GTP pyrophosphokinase RelA
2562210	syn	GA	MMAR_2124	0		intermediary metabolism and respiration	GTP pyrophosphokinase RelA
2562565	non	AG	MMAR_2124	0		intermediary metabolism and respiration	GTP pyrophosphokinase RelA
2562891	syn	CT	MMAR_2124	0		intermediary metabolism and respiration	GTP pyrophosphokinase RelA
2564346	int	GC		80	MMAR_2126		Zn-dependent glyoxylase
2564503	syn	CT	MMAR_2126	0			Zn-dependent glyoxylase
2566963	non	CG	MMAR_2128	0		insertion seqs and phages	conserved 13E12 repeat family protein
2567166	non	CT	MMAR_2128	0		insertion seqs and phages	conserved 13E12 repeat family protein
2589794	int	CT		48	MMAR_2148	conserved hypotheticals	conserved hypothetical protein
2590059	non	CT	MMAR_2148	0		conserved hypotheticals	conserved hypothetical protein
2592740	syn	CT	MMAR_2150	0		lipid metabolism	esterase (alpha-beta hydrolase superfamily)
2597103	non	CG	MMAR_2155	0		cell wall and cell processes	conserved membrane glycine rich protein
2597111	non	CT	MMAR_2155	0		cell wall and cell processes	conserved membrane glycine rich protein
2599051	syn	GT	MMAR_2158	0		information pathways	aspartyl-tRNA synthetase AspS
2599075	syn	GT	MMAR_2158	0		information pathways	aspartyl-tRNA synthetase AspS
2599354	syn	CT	MMAR_2158	0		information pathways	aspartyl-tRNA synthetase AspS
2600709	syn	CT	MMAR_2159	0		conserved hypotheticals	conserved hypothetical protein
2601152	syn	-G	MMAR_2160	0		cell wall and cell processes	transmembrane alanine and valine and leucine rich protein
2602475	int	GA		55	MMAR_2161	conserved hypotheticals	conserved hypothetical protein
2606349	syn	CA	MMAR_2164	0		conserved hypotheticals	conserved hypothetical alanine and leucine rich protein
2613887	non	CT	MMAR_2168	0		conserved hypotheticals	conserved hypothetical protein
2613939	non	TG	MMAR_2168	0		conserved hypotheticals	conserved hypothetical protein
2615298	syn	GA	MMAR_2170	0		information pathways	alanyl-tRNA synthetase AlaS
2615915	non	TC	MMAR_2170	0		information pathways	alanyl-tRNA synthetase AlaS
2617878	syn	CT	MMAR_2171	0		conserved hypotheticals	conserved hypothetical protein
2617983	syn	AG	MMAR_2171	0		conserved hypotheticals	conserved hypothetical protein
2622628	syn	CT	MMAR_2177	0		intermediary metabolism and respiration	3-dehydroquinate synthase AroB
2623066	syn	GT	MMAR_2177	0		intermediary metabolism and respiration	3-dehydroquinate synthase AroB
2623117	syn	CT	MMAR_2177	0		intermediary metabolism and respiration	3-dehydroquinate synthase AroB
2623165	syn	AG	MMAR_2177	0		intermediary metabolism and respiration	3-dehydroquinate synthase AroB
2625317	syn	CT	MMAR_2180	0		intermediary metabolism and respiration	cytoplasmic peptidase PepQ
2626922	non	CG	MMAR_2182	0		information pathways	N utilization substance protein NusB
2628534	syn	GC	MMAR_2184	0		intermediary metabolism and respiration	amino acid decarboxylase
2632528	non	GA	MMAR_2187	0		cell wall and cell processes	beta-lactamase
2633262	non	CT	MMAR_2187	0		cell wall and cell processes	beta-lactamase
2634644	syn	CT	MMAR_2188	0		cell wall and cell processes	conserved lipoprotein LprF
2635510	syn	CG	MMAR_2189	0		cell wall and cell processes	conserved membrane protein
2635972	syn	GA	MMAR_2189	0		cell wall and cell processes	conserved membrane protein
2636574	syn	CG	MMAR_2190	0		lipid metabolism	chalcone/stilbene synthase
2638567	non	CG	MMAR_2191	0		intermediary metabolism and respiration	glycolipid sulfotransferase
2638798	syn	CT	MMAR_2192	0		intermediary metabolism and respiration	glycolipid sulfotransferase
2639125	syn	TC	MMAR_2192	0		intermediary metabolism and respiration	glycolipid sulfotransferase
2642303	syn	TC	MMAR_2196	0		intermediary metabolism and respiration	dihydroorotase PyrC
2642514	non	GA	MMAR_2196	0		intermediary metabolism and respiration	dihydroorotase PyrC
2642684	syn	AG	MMAR_2196	0		intermediary metabolism and respiration	dihydroorotase PyrC
2643814	syn	CG	MMAR_2197	0		cell wall and cell processes	secreted protein
2643898	syn	AG	MMAR_2197	0		cell wall and cell processes	secreted protein
2645107	syn	CT	MMAR_2199	0		intermediary metabolism and respiration	carbamoyl-phosphate synthase large chain CarB
2645371	syn	GA	MMAR_2199	0		intermediary metabolism and respiration	carbamoyl-phosphate synthase large chain CarB
2645977	syn	CT	MMAR_2199	0		intermediary metabolism and respiration	carbamoyl-phosphate synthase large chain CarB
2647102	syn	CT	MMAR_2199	0		intermediary metabolism and respiration	carbamoyl-phosphate synthase large chain CarB
2654894	non	GA	MMAR_2206	0		cell wall and cell processes	conserved hypothetical secreted protein
2655188	syn	TA	MMAR_2207	0		intermediary metabolism and respiration	monoxygenase
2655667	non	CA	MMAR_2207	0		intermediary metabolism and respiration	monoxygenase
2655811	non	TC	MMAR_2207	0		intermediary metabolism and respiration	monoxygenase
2656799	non	CT	MMAR_2208	0		lipid metabolism	lipase LipH
2657255	syn	GA	MMAR_2208	0		lipid metabolism	lipase LipH
2662259	non	CA	MMAR_2212	0		intermediary metabolism and respiration	methyltransferase
2662455	int	AC		73	MMAR_2212	intermediary metabolism and respiration	methyltransferase
2663770	syn	GC	MMAR_2214	0		intermediary metabolism and respiration	methyltransferase
2665503	non	GT	MMAR_2216	0		information pathways	Fmu protein
2669902	syn	GA	MMAR_2219	0		cell wall and cell processes	aminoglycosides/tetracycline-transport integral membrane protein
2671921	syn	AG	MMAR_2222	0		intermediary metabolism and respiration	riboflavin biosynthesis protein RibA2
2672366	non	CT	MMAR_2222	0		intermediary metabolism and respiration	riboflavin biosynthesis protein RibA2
2673283	non	GT	MMAR_2223	0		intermediary metabolism and respiration	riboflavin synthase beta chain RibH
2674503	syn	CG	MMAR_2226	0		insertion seqs and phages	conserved 13E12 repeat family protein
2682121	syn	CA	MMAR_2231	0		conserved hypotheticals	conserved hypothetical protein
2684032	non	GC	MMAR_2233	0		lipid metabolism	long-chain-fatty-acid--CoA ligase FadD12
2684779	syn	CT	MMAR_2233	0		lipid metabolism	long-chain-fatty-acid--CoA ligase FadD12
2688838	non	CA	MMAR_2236	0		cell wall and cell processes	conserved hypothetical membrane protein
2690388	non	AG	MMAR_2237	0		intermediary metabolism and respiration	dehydrogenase
2694042	non	GC	MMAR_2240	0		intermediary metabolism and respiration	phosphoglycerate kinase Pgk
2694169	syn	TC	MMAR_2240	0		intermediary metabolism and respiration	phosphoglycerate kinase Pgk
2695034	syn	GA	MMAR_2241	0		intermediary metabolism and respiration	triosephosphate isomerase Tpi
2695352	syn	GT	MMAR_2241	0		intermediary metabolism and respiration	triosephosphate isomerase Tpi
2698879	syn	CT	MMAR_2243	0		cell wall and cell processes	cationic amino acid transport integral membrane protein
2699407	syn	GA	MMAR_2243	0		cell wall and cell processes	cationic amino acid transport integral membrane protein
2700127	int	GA		135	MMAR_2244	regulatory proteins	transcriptional regulatory protein (probably GntR-family)
2700666	syn	CT	MMAR_2244	0		regulatory proteins	transcriptional regulatory protein (probably GntR-family)
2701466	syn	G-	MMAR_2245	0		cell wall and cell processes	conserved hypothetical membrane protein
2704163	syn	GT	MMAR_2247	0		intermediary metabolism and respiration	phosphoenolpyruvate carboxylase Ppc
2710020	syn	AG	MMAR_2253	0		intermediary metabolism and respiration	transaldolase Tal
2710776	syn	GC	MMAR_2253	0		intermediary metabolism and respiration	transaldolase Tal
2720849	non	AG	MMAR_2258	0		regulatory proteins	transcriptional activator protein
2721561	non	AT	MMAR_2259	0		intermediary metabolism and respiration	quinone reductase Qor
2721735	syn	GA	MMAR_2259	0		intermediary metabolism and respiration	quinone reductase Qor
2722155	syn	CG	MMAR_2259	0		intermediary metabolism and respiration	quinone reductase Qor
2722455	syn	GT	MMAR_2260	0		conserved hypotheticals	conserved hypothetical protein
2722492	non	GA	MMAR_2260	0		conserved hypotheticals	conserved hypothetical protein
2723046	syn	GA	MMAR_2260	0		conserved hypotheticals	conserved hypothetical protein
2723624	non	AG	MMAR_2261	0		cell wall and cell processes	unidentified antibiotic-transport integral membrane ABC transporter
2726115	syn	GC	MMAR_2264	0		cell wall and cell processes	conserved integral membrane protein
2726859	syn	CG	MMAR_2264	0		cell wall and cell processes	conserved integral membrane protein
2729886	syn	GA	MMAR_2266	0		conserved hypotheticals	conserved protein
2730176	syn	CT	MMAR_2267	0		conserved hypotheticals	conserved protein
2730542	syn	CT	MMAR_2267	0		conserved hypotheticals	conserved protein
2730839	syn	CT	MMAR_2267	0		conserved hypotheticals	conserved protein
2731852	syn	CT	MMAR_2268	0		cell wall and cell processes	conserved ATP-binding protein ABC transporter
2732514	syn	CT	MMAR_2269	0		intermediary metabolism and respiration	cysteine desulfurase Csd
2732580	syn	GA	MMAR_2269	0		intermediary metabolism and respiration	cysteine desulfurase Csd
2734141	int	GT		117	MMAR_2272	PE/PPE	PE-PGRS family protein
2736855	syn	AG	MMAR_2273	0		lipid metabolism	acyl-CoA dehydrogenase FadE15
2738907	int	GA		136	MMAR_2274	PE/PPE	PE-PGRS family protein
2739187	syn	TC	MMAR_2275	0		cell wall and cell processes	cation transporter p-type ATPase D CtpD
2739553	syn	GA	MMAR_2275	0		cell wall and cell processes	cation transporter p-type ATPase D CtpD
2739577	syn	AG	MMAR_2275	0		cell wall and cell processes	cation transporter p-type ATPase D CtpD
2740456	syn	CA	MMAR_2275	0		cell wall and cell processes	cation transporter p-type ATPase D CtpD
2746007	syn	GA	MMAR_2282	0		intermediary metabolism and respiration	aconitate hydratase Acn
2746557	non	TA	MMAR_2282	0		intermediary metabolism and respiration	aconitate hydratase Acn
2746748	syn	TC	MMAR_2282	0		intermediary metabolism and respiration	aconitate hydratase Acn
2747033	syn	TC	MMAR_2282	0		intermediary metabolism and respiration	aconitate hydratase Acn
2752612	syn	CG	MMAR_2286	0		regulatory proteins	transcriptional regulatory protein MoxR1
2754973	non	GA	MMAR_2289	0		lipid metabolism	3-oxoacyl-[acyl-carrier protein] reductase FabG1
2755188	syn	CT	MMAR_2289	0		lipid metabolism	3-oxoacyl-[acyl-carrier protein] reductase FabG1
2755533	syn	CT	MMAR_2289	0		lipid metabolism	3-oxoacyl-[acyl-carrier protein] reductase FabG1
2757217	syn	CG	MMAR_2291	0		intermediary metabolism and respiration	ferrochelatase HemZ
2758149	non	TC	MMAR_2292	0		conserved hypotheticals	conserved hypothetical protein
2767113	syn	TC	MMAR_2302	0		lipid metabolism	methylmalonyl-CoA mutase small subunit MutA
2767746	syn	GC	MMAR_2302	0		lipid metabolism	methylmalonyl-CoA mutase small subunit MutA
2769488	syn	CT	MMAR_2303	0		lipid metabolism	methylmalonyl-CoA mutase large subunit MutB
2771418	syn	GA	MMAR_2304	0		cell wall and cell processes	LAO/AO transport system kinase
2773164	syn	CT	MMAR_2305	0		intermediary metabolism and respiration	conserved hypothetical esterase LipL
2776356	int	GT		78	MMAR_2309	intermediary metabolism and respiration	UDP-glucose 6-dehydrogenase UdgL
2839365	non	GC	MMAR_2353	0		intermediary metabolism and respiration	UDP-glycosyltransferase
2842780	int	CG		0
2843344	syn	CT	MMAR_2356	0		information pathways	isoleucyl-tRNA synthetase IleS
2844064	non	GA	MMAR_2356	0		information pathways	isoleucyl-tRNA synthetase IleS
2845735	syn	GA	MMAR_2356	0		information pathways	isoleucyl-tRNA synthetase IleS
2845790	non	GA	MMAR_2356	0		information pathways	isoleucyl-tRNA synthetase IleS
2845987	syn	AG	MMAR_2356	0		information pathways	isoleucyl-tRNA synthetase IleS
2846719	syn	TC	MMAR_2357	0		conserved hypotheticals	conserved hypothetical protein
2847023	non	TG	MMAR_2357	0		conserved hypotheticals	conserved hypothetical protein
2847697	non	CA	MMAR_2358	0		conserved hypotheticals	conserved hypothetical protein
2848596	syn	GC	MMAR_2359	0		information pathways	DNA polymerase IV DinP_1
2849001	syn	CT	MMAR_2359	0		information pathways	DNA polymerase IV DinP_1
2851955	syn	GC	MMAR_2362	0		intermediary metabolism and respiration	pseudouridine synthase RluA-family
2852030	int	A-		6	MMAR_2362	intermediary metabolism and respiration	pseudouridine synthase RluA-family
2852126	syn	CT	MMAR_2363	0		conserved hypotheticals	conserved hypothetical protein
2853887	non	CT	MMAR_2365	0		intermediary metabolism and respiration	bacterial-like globin GlbN
2856745	non	CG	MMAR_2368	0		conserved hypotheticals	conserved protein
2856795	syn	AG	MMAR_2368	0		conserved hypotheticals	conserved protein
2857026	non	CT	MMAR_2369	0		information pathways	DNA polymerase III alpha subunit DnaE1
2857884	syn	CG	MMAR_2369	0		information pathways	DNA polymerase III alpha subunit DnaE1
2857932	syn	TC	MMAR_2369	0		information pathways	DNA polymerase III alpha subunit DnaE1
2864412	non	AC	MMAR_2372	0		unknown	hypothetical protein
2869227	syn	GA	MMAR_2377	0		intermediary metabolism and respiration	maltooligosyltrehalose trehalohydrolase TreZ
2869836	syn	CT	MMAR_2377	0		intermediary metabolism and respiration	maltooligosyltrehalose trehalohydrolase TreZ
2871270	non	GA	MMAR_2378	0		intermediary metabolism and respiration	maltooligosyltrehalose synthase TreY
2872275	non	GA	MMAR_2378	0		intermediary metabolism and respiration	maltooligosyltrehalose synthase TreY
2875373	syn	CT	MMAR_2380	0		cell wall and cell processes	conserved hypothetical membrane protein
2876081	syn	CG	MMAR_2380	0		cell wall and cell processes	conserved hypothetical membrane protein
2878774	non	CA	MMAR_2383	0		intermediary metabolism and respiration	adenosylmethionine-8-amino-7-oxononanoate aminotransferase BioA
2881640	syn	CT	MMAR_2385	0		intermediary metabolism and respiration	dethiobiotin synthetase BioD
2882710	non	CT	MMAR_2387	0		intermediary metabolism and respiration	biotin synthase BioB
2884970	non	GT	MMAR_2389	0		cell wall and cell processes	conserved hypothetical membrane protein
2886469	syn	AG	MMAR_2390	0		conserved hypotheticals	conserved hypothetical protein
2890371	syn	GA	MMAR_2393	0		intermediary metabolism and respiration	nicotinate-nucleotide pyrophosphatase NadC
2893748	syn	TC	MMAR_2397	0		intermediary metabolism and respiration	imidazole glycerol-phosphate dehydratase HisB
2896104	syn	TC	MMAR_2400	0		intermediary metabolism and respiration	inositol-monophosphatase ImpA
2896197	syn	CT	MMAR_2400	0		intermediary metabolism and respiration	inositol-monophosphatase ImpA
2896347	syn	AG	MMAR_2400	0		intermediary metabolism and respiration	inositol-monophosphatase ImpA
2897313	syn	GA	MMAR_2402	0		intermediary metabolism and respiration	phosphoribosyl-AMP 1 6 cyclohydrolase HisI
2897543	int	GA		76	MMAR_2403	intermediary metabolism and respiration	deacylase
2898183	syn	CT	MMAR_2403	0		intermediary metabolism and respiration	deacylase
2898747	non	CT	MMAR_2404	0		conserved hypotheticals	conserved hypothetical protein
2900270	non	CG	MMAR_2405	0		cell wall and cell processes	cyanophycinase CphB
2900439	non	CT	MMAR_2405	0		cell wall and cell processes	cyanophycinase CphB
2902192	non	AC	MMAR_2406	0		cell wall and cell processes	ligase Mur-family
2907623	syn	GA	MMAR_2408	0		regulatory proteins	anchored-membrane serine/threonine-protein kinase PknF_1
2910132	non	GT	MMAR_2411	0		intermediary metabolism and respiration	anthranilate synthase component I TrpE
2912344	syn	TC	MMAR_2413	0		intermediary metabolism and respiration	indole-3-glycerol phosphate synthase TrpC
2913369	syn	CT	MMAR_2414	0		intermediary metabolism and respiration	tryptophan synthase beta subunit TrpB
2913905	syn	TC	MMAR_2414	0		intermediary metabolism and respiration	tryptophan synthase beta subunit TrpB
2914528	syn	TC	MMAR_2415	0		intermediary metabolism and respiration	tryptophan synthase alpha subunit TrpA
2919279	non	CG	MMAR_2420	0		intermediary metabolism and respiration	pyruvate kinase PykA
2927022	non	TC	MMAR_2425	0		cell wall and cell processes	integral membrane cytochrome D ubiquinol oxidase (subunit II) CydB
2927278	non	CT	MMAR_2425	0		cell wall and cell processes	integral membrane cytochrome D ubiquinol oxidase (subunit II) CydB
2928769	syn	CT	MMAR_2426	0		cell wall and cell processes	integral membrane cytochrome D ubiquinol oxidase (subunit I) CydA
2931841	syn	CT	MMAR_2429	0		regulatory proteins	two-component system transcriptional regulator
2933158	syn	CT	MMAR_2430	0		lipid metabolism	nonspecific lipid-transfer protein
2933364	syn	CT	MMAR_2431	0		conserved hypotheticals	conserved hypothetical protein
2934702	syn	AG	MMAR_2432	0		information pathways	DNA polymerase I PolA
2938256	syn	CT	MMAR_2433	0		information pathways	ribosomal protein S1 RpsA
2938383	non	GC	MMAR_2434	0		intermediary metabolism and respiration	dephospho-CoA kinase CoaE
2938730	syn	AT	MMAR_2434	0		intermediary metabolism and respiration	dephospho-CoA kinase CoaE
2938818	non	AG	MMAR_2434	0		intermediary metabolism and respiration	dephospho-CoA kinase CoaE
2940064	non	CT	MMAR_2435	0		conserved hypotheticals	conserved hypothetical protein
2940344	syn	CA	MMAR_2436	0		conserved hypotheticals	conserved hypothetical protein
2943148	non	AC	MMAR_2438	0		cell wall and cell processes	drug efflux membrane protein
2944130	non	CT	MMAR_2438	0		cell wall and cell processes	drug efflux membrane protein
2946135	non	GA	MMAR_2439	0		cell wall and cell processes	conserved transmembrane protein
2946280	int	CT		114	MMAR_2440	cell wall and cell processes	iron-regulated conserved protein
2947766	non	AG	MMAR_2442	0		conserved hypotheticals	conserved protein
2949006	syn	AG	MMAR_2443	0		information pathways	excinuclease ABC (subunit A-DNA-binding ATPase) UvrA
2949537	syn	GT	MMAR_2443	0		information pathways	excinuclease ABC (subunit A-DNA-binding ATPase) UvrA
2950125	syn	CT	MMAR_2443	0		information pathways	excinuclease ABC (subunit A-DNA-binding ATPase) UvrA
2950239	syn	TC	MMAR_2443	0		information pathways	excinuclease ABC (subunit A-DNA-binding ATPase) UvrA
2951769	non	CG	MMAR_2444	0		regulatory proteins	transmembrane serine/threonine-protein kinase
2952190	syn	GA	MMAR_2444	0		regulatory proteins	transmembrane serine/threonine-protein kinase
2954200	non	CT	MMAR_2446	0		cell wall and cell processes	conserved hypothetical membrane protein
2954968	non	AT	MMAR_2446	0		cell wall and cell processes	conserved hypothetical membrane protein
2955078	int	AG		34	MMAR_2446	cell wall and cell processes	conserved hypothetical membrane protein
2963584	syn	GA	MMAR_2454	0		conserved hypotheticals	conserved hypothetical protein
2966699	syn	CT	MMAR_2457	0		information pathways	phenylalanyl-tRNA synthetase beta chain PheT
2967818	syn	CT	MMAR_2457	0		information pathways	phenylalanyl-tRNA synthetase beta chain PheT
2968996	int	GA		23	MMAR_2457	information pathways	phenylalanyl-tRNA synthetase beta chain PheT
2970457	int	TC		0
2971220	int	GT		95	MMAR_2458	PE/PPE	PE-PGRS family protein
2972552	int	AG		0
2982638	int	GA		0
2982959	int	CA		0
2984191	syn	AC	MMAR_2462	0		intermediary metabolism and respiration	N-acetyl-gamma-glutamyl-phosphate reductase ArgC
2984773	syn	GA	MMAR_2463	0		intermediary metabolism and respiration	glutamate N-acetyltransferase ArgJ
2984935	syn	GT	MMAR_2463	0		intermediary metabolism and respiration	glutamate N-acetyltransferase ArgJ
2985349	syn	GA	MMAR_2463	0		intermediary metabolism and respiration	glutamate N-acetyltransferase ArgJ
2986440	syn	CT	MMAR_2464	0		intermediary metabolism and respiration	acetylglutamate kinase ArgB
2987597	syn	CA	MMAR_2465	0		intermediary metabolism and respiration	acetylornithine aminotransferase ArgD
2987722	non	CT	MMAR_2465	0		intermediary metabolism and respiration	acetylornithine aminotransferase ArgD
2987836	non	CA	MMAR_2465	0		intermediary metabolism and respiration	acetylornithine aminotransferase ArgD
2988627	non	CT	MMAR_2466	0		intermediary metabolism and respiration	ornithine carbamoyltransferase anabolic ArgF
2989737	syn	CT	MMAR_2468	0		intermediary metabolism and respiration	argininosuccinate synthase ArgG
2990350	syn	CT	MMAR_2468	0		intermediary metabolism and respiration	argininosuccinate synthase ArgG
2991445	syn	GC	MMAR_2469	0		intermediary metabolism and respiration	argininosuccinate lyase ArgH
2991449	syn	CT	MMAR_2469	0		intermediary metabolism and respiration	argininosuccinate lyase ArgH
2992469	syn	TC	MMAR_2470	0		lipid metabolism	chalcone synthase Pks10
2993493	non	AC	MMAR_2471	0		lipid metabolism	polyketide synthase Pks7
2995297	syn	CT	MMAR_2471	0		lipid metabolism	polyketide synthase Pks7
2996806	syn	CT	MMAR_2471	0		lipid metabolism	polyketide synthase Pks7
2997104	non	CG	MMAR_2471	0		lipid metabolism	polyketide synthase Pks7
2997817	syn	CT	MMAR_2471	0		lipid metabolism	polyketide synthase Pks7
2997882	non	GA	MMAR_2471	0		lipid metabolism	polyketide synthase Pks7
2998462	syn	GT	MMAR_2471	0		lipid metabolism	polyketide synthase Pks7
3000162	non	CT	MMAR_2472	0		lipid metabolism	polyketide synthase Pks8
3000225	syn	CT	MMAR_2472	0		lipid metabolism	polyketide synthase Pks8
3001198	syn	TC	MMAR_2472	0		lipid metabolism	polyketide synthase Pks8
3001364	non	TC	MMAR_2472	0		lipid metabolism	polyketide synthase Pks8
3001474	non	AC	MMAR_2472	0		lipid metabolism	polyketide synthase Pks8
3003394	non	GT	MMAR_2472	0		lipid metabolism	polyketide synthase Pks8
3003429	syn	CG	MMAR_2472	0		lipid metabolism	polyketide synthase Pks8
3004641	syn	CA	MMAR_2472	0		lipid metabolism	polyketide synthase Pks8
3005123	non	CT	MMAR_2472	0		lipid metabolism	polyketide synthase Pks8
3006692	syn	GA	MMAR_2473	0		lipid metabolism	polyketide synthase Pks9
3006815	non	AT	MMAR_2473	0		lipid metabolism	polyketide synthase Pks9
3008318	syn	GA	MMAR_2473	0		lipid metabolism	polyketide synthase Pks9
3008746	non	TC	MMAR_2473	0		lipid metabolism	polyketide synthase Pks9
3009176	int	CT		143	MMAR_2474	lipid metabolism	chalcone synthase Pks11_1
3009873	syn	CG	MMAR_2474	0		lipid metabolism	chalcone synthase Pks11_1
3010092	syn	CT	MMAR_2474	0		lipid metabolism	chalcone synthase Pks11_1
3010573	syn	CT	MMAR_2475	0		intermediary metabolism and respiration	cytochrome P450 139A3 Cyp139A3
3010924	non	AT	MMAR_2475	0		intermediary metabolism and respiration	cytochrome P450 139A3 Cyp139A3
3012549	syn	CT	MMAR_2476	0		cell wall and cell processes	ABC transporter ATP-binding protein
3014263	int	CT		0
3015299	non	GC	MMAR_2477	0		intermediary metabolism and respiration	D-AMINO acid oxidase Aao_1
3019291	non	CT	MMAR_2480	0		intermediary metabolism and respiration	lactoylglutathione lyase GloA
3025187	non	CT	MMAR_2486	0		cell wall and cell processes	antibiotic resistance ABC transporter efflux system ATP-binding protein
3025476	syn	GA	MMAR_2486	0		cell wall and cell processes	antibiotic resistance ABC transporter efflux system ATP-binding protein
3037122	non	TC	MMAR_2493	0		conserved hypotheticals	conserved hypothetical protein
3037278	syn	AG	MMAR_2493	0		conserved hypotheticals	conserved hypothetical protein
3037473	non	CT	MMAR_2493	0		conserved hypotheticals	conserved hypothetical protein
3042354	syn	CT	MMAR_2499	0			cytotoxin/hemolysin TlyA
3043215	non	GA	MMAR_2500	0		intermediary metabolism and respiration	inorganic polyphosphate/ATP-NAD kinase PpnK
3043415	syn	CT	MMAR_2500	0		intermediary metabolism and respiration	inorganic polyphosphate/ATP-NAD kinase PpnK
3043578	non	CT	MMAR_2500	0		intermediary metabolism and respiration	inorganic polyphosphate/ATP-NAD kinase PpnK
3048871	syn	GT	MMAR_2504	0		intermediary metabolism and respiration	CTP synthase PyrG
3050024	syn	GC	MMAR_2505	0		information pathways	NUDIX hydrolase
3051457	syn	CG	MMAR_2506	0		insertion seqs and phages	integrase/recombinase XerD
3051486	int	GA		5	MMAR_2506	insertion seqs and phages	integrase/recombinase XerD
3051572	syn	CT	MMAR_2507	0		intermediary metabolism and respiration	O-methyltransferase
3051857	syn	TC	MMAR_2507	0		intermediary metabolism and respiration	O-methyltransferase
3051884	syn	AG	MMAR_2507	0		intermediary metabolism and respiration	O-methyltransferase
3051923	syn	GC	MMAR_2507	0		intermediary metabolism and respiration	O-methyltransferase
3051956	syn	GA	MMAR_2507	0		intermediary metabolism and respiration	O-methyltransferase
3052010	syn	CT	MMAR_2507	0		intermediary metabolism and respiration	O-methyltransferase
3052013	non	CT	MMAR_2507	0		intermediary metabolism and respiration	O-methyltransferase
3052106	syn	GA	MMAR_2507	0		intermediary metabolism and respiration	O-methyltransferase
3052110	non	TG	MMAR_2507	0		intermediary metabolism and respiration	O-methyltransferase
3052263	int	CT		137	MMAR_2508	intermediary metabolism and respiration	myo-inositol-1-phosphate synthase
3052267	int	TC		133	MMAR_2508	intermediary metabolism and respiration	myo-inositol-1-phosphate synthase
3053485	syn	CA	MMAR_2508	0		intermediary metabolism and respiration	myo-inositol-1-phosphate synthase
3055398	non	CT	MMAR_2510	0		intermediary metabolism and respiration	sugar phosphate isomerases/epimerases
3056203	syn	CT	MMAR_2511	0		intermediary metabolism and respiration	metal dependant hydrolase
3056533	non	AG	MMAR_2511	0		intermediary metabolism and respiration	metal dependant hydrolase
3056635	syn	TC	MMAR_2511	0		intermediary metabolism and respiration	metal dependant hydrolase
3057737	non	AG	MMAR_2512	0		conserved hypotheticals	conserved hypothetical protein
3058137	non	GA	MMAR_2513	0		conserved hypotheticals	conserved hypothetical protein
3058327	non	CT	MMAR_2513	0		conserved hypotheticals	conserved hypothetical protein
3058599	non	CG	MMAR_2513	0		conserved hypotheticals	conserved hypothetical protein
3059048	syn	AG	MMAR_2513	0		conserved hypotheticals	conserved hypothetical protein
3060570	syn	GT	MMAR_2515	0		cell wall and cell processes	integral membrane drug efflux protein
3061146	non	CG	MMAR_2515	0		cell wall and cell processes	integral membrane drug efflux protein
3063057	int	GC		0
3063640	int	GA		112	MMAR_2517	PE/PPE	PPE family protein
3077063	syn	AG	MMAR_2522	0		conserved hypotheticals	conserved hypothetical protein
3077764	syn	TC	MMAR_2523	0		information pathways	ATPase involved in chromosome partitioning (Soj family)
3078142	syn	CT	MMAR_2523	0		information pathways	ATPase involved in chromosome partitioning (Soj family)
3078621	syn	GA	MMAR_2524	0		conserved hypotheticals	conserved hypothetical protein
3079049	syn	GC	MMAR_2525	0		regulatory proteins	transcriptional regulator
3079172	syn	CG	MMAR_2525	0		regulatory proteins	transcriptional regulator
3080708	non	GC	MMAR_2527	0		intermediary metabolism and respiration	cytidylate kinase Cmk
3081083	syn	CT	MMAR_2527	0		intermediary metabolism and respiration	cytidylate kinase Cmk
3081352	syn	AG	MMAR_2528	0		intermediary metabolism and respiration	GTP-binding protein EngA
3102168	int	CG		69	MMAR_2550	cell wall and cell processes	conserved transmembrane protein
3102169	int	GC		70	MMAR_2550	cell wall and cell processes	conserved transmembrane protein
3102333	int	TC		54	MMAR_2551	PE/PPE	PE-PGRS family protein
3102401	int	TG		14	MMAR_2551	PE/PPE	PE-PGRS family protein
3103751	int	AG		0
3104252	int	CT		87	MMAR_2551	PE/PPE	PE-PGRS family protein
3104320	int	TC		102	MMAR_2552	cell wall and cell processes	conserved hypothetical membrane protein
3105276	int	GC		63	MMAR_2552	cell wall and cell processes	conserved hypothetical membrane protein
3105343	int	AG		130	MMAR_2552	cell wall and cell processes	conserved hypothetical membrane protein
3105366	int	GC		67	MMAR_2553	cell wall and cell processes	hypothetical secreted protein
3105394	int	AG		39	MMAR_2553	cell wall and cell processes	hypothetical secreted protein
3105395	int	GA		38	MMAR_2553	cell wall and cell processes	hypothetical secreted protein
3105746	int	AC		44	MMAR_2553	cell wall and cell processes	hypothetical secreted protein
3106121	int	TC		24	MMAR_2554	cell wall and cell processes	conserved hypothetical secreted protein
3106214	int	CG		117	MMAR_2554	cell wall and cell processes	conserved hypothetical secreted protein
3107308	non	TG	MMAR_2557	0		intermediary metabolism and respiration	aldose 1-epimerase
3113131	int	CG		0
3113132	int	AT		0
3113482	int	AT		37	MMAR_2564	lipid metabolism	polyprenyl synthetase IdsB
3113575	syn	CT	MMAR_2564	0		lipid metabolism	polyprenyl synthetase IdsB
3114133	syn	GT	MMAR_2564	0		lipid metabolism	polyprenyl synthetase IdsB
3114491	non	CT	MMAR_2564	0		lipid metabolism	polyprenyl synthetase IdsB
3115432	syn	CT	MMAR_2565	0		unknown	hypothetical protein
3115701	syn	AC	MMAR_2565	0		unknown	hypothetical protein
3115886	int	GC		26	MMAR_2565	unknown	hypothetical protein
3116309	non	CT	MMAR_2566	0		intermediary metabolism and respiration	conserved hypothetical hydrolase
3116347	non	TC	MMAR_2566	0		intermediary metabolism and respiration	conserved hypothetical hydrolase
3118194	non	AG	MMAR_2568	0		intermediary metabolism and respiration	carbohydrate phosphorylase
3118204	non	TC	MMAR_2568	0		intermediary metabolism and respiration	carbohydrate phosphorylase
3118256	syn	GA	MMAR_2568	0		intermediary metabolism and respiration	carbohydrate phosphorylase
3118370	syn	CT	MMAR_2568	0		intermediary metabolism and respiration	carbohydrate phosphorylase
3118436	syn	TG	MMAR_2568	0		intermediary metabolism and respiration	carbohydrate phosphorylase
3118472	non	CT	MMAR_2568	0		intermediary metabolism and respiration	carbohydrate phosphorylase
3119627	syn	GA	MMAR_2568	0		intermediary metabolism and respiration	carbohydrate phosphorylase
3119747	syn	CG	MMAR_2568	0		intermediary metabolism and respiration	carbohydrate phosphorylase
3119888	syn	GA	MMAR_2568	0		intermediary metabolism and respiration	carbohydrate phosphorylase
3120104	int	CT		115	MMAR_2568	intermediary metabolism and respiration	carbohydrate phosphorylase
3120470	syn	AG	MMAR_2569	0		cell wall and cell processes	conserved hypothetical secreted protein
3120850	int	CT		48	MMAR_2569	cell wall and cell processes	conserved hypothetical secreted protein
3121077	non	AG	MMAR_2570	0		intermediary metabolism and respiration	conserved hypothetical hydrolase/amidase
3121774	syn	CA	MMAR_2570	0		intermediary metabolism and respiration	conserved hypothetical hydrolase/amidase
3122587	syn	GA	MMAR_2571	0		intermediary metabolism and respiration	succinate-semialdehyde dehydrogenase [NADP+] dependent (SsdH) GabD2
3123079	syn	CG	MMAR_2571	0		intermediary metabolism and respiration	succinate-semialdehyde dehydrogenase [NADP+] dependent (SsdH) GabD2
3125210	int	CT		49	MMAR_2573	conserved hypotheticals	conserved protein
3125235	int	TG		24	MMAR_2573	conserved hypotheticals	conserved protein
3126555	syn	CT	MMAR_2574	0		cell wall and cell processes	sugar transporter
3126933	syn	CT	MMAR_2574	0		cell wall and cell processes	sugar transporter
3127389	syn	AG	MMAR_2574	0		cell wall and cell processes	sugar transporter
3127503	syn	AG	MMAR_2574	0		cell wall and cell processes	sugar transporter
3128954	int	TC		0
3129505	syn	GT	MMAR_2576	0		regulatory proteins	serine/threonine-protein kinase transcriptional regulatory protein PknK
3129586	syn	CT	MMAR_2576	0		regulatory proteins	serine/threonine-protein kinase transcriptional regulatory protein PknK
3129733	syn	GA	MMAR_2576	0		regulatory proteins	serine/threonine-protein kinase transcriptional regulatory protein PknK
3129745	syn	GA	MMAR_2576	0		regulatory proteins	serine/threonine-protein kinase transcriptional regulatory protein PknK
3130270	syn	CT	MMAR_2576	0		regulatory proteins	serine/threonine-protein kinase transcriptional regulatory protein PknK
3131839	non	G-	MMAR_2576	0		regulatory proteins	serine/threonine-protein kinase transcriptional regulatory protein PknK
3132059	non	TC	MMAR_2576	0		regulatory proteins	serine/threonine-protein kinase transcriptional regulatory protein PknK
3132238	syn	AG	MMAR_2576	0		regulatory proteins	serine/threonine-protein kinase transcriptional regulatory protein PknK
3132971	syn	CG	MMAR_2577	0		conserved hypotheticals	conserved hypothetical protein
3133042	non	CT	MMAR_2577	0		conserved hypotheticals	conserved hypothetical protein
3134885	non	CT	MMAR_2578	0		cell wall and cell processes	metal cation transporter p-type ATPase a CtpF
3135249	syn	GC	MMAR_2578	0		cell wall and cell processes	metal cation transporter p-type ATPase a CtpF
3135777	syn	CT	MMAR_2578	0		cell wall and cell processes	metal cation transporter p-type ATPase a CtpF
3136936	non	CT	MMAR_2579	0		cell wall and cell processes	amino acid transporter PotE
3137012	syn	GC	MMAR_2579	0		cell wall and cell processes	amino acid transporter PotE
3137180	syn	CT	MMAR_2579	0		cell wall and cell processes	amino acid transporter PotE
3137219	syn	TG	MMAR_2579	0		cell wall and cell processes	amino acid transporter PotE
3140062	syn	CT	MMAR_2581	0		regulatory proteins	transmembrane serine/threonine-protein kinase E PknE
3140503	non	CG	MMAR_2582	0		cell wall and cell processes	conserved hypothetical transmembrane protein
3140531	non	TC	MMAR_2582	0		cell wall and cell processes	conserved hypothetical transmembrane protein
3140933	non	GA	MMAR_2582	0		cell wall and cell processes	conserved hypothetical transmembrane protein
3142145	syn	GA	MMAR_2583	0		cell wall and cell processes	sodium/hydrogen exchanger (antiporter)
3145180	syn	GA	MMAR_2585	0		information pathways	transcriptional accessory protein Tex
3150070	non	CT	MMAR_2588	0		cell wall and cell processes	conserved hypothetical membrane protein
3150496	int	TC		144	MMAR_2589	lipid metabolism	Z-decaprenyl diphosphate synthase
3151980	syn	AG	MMAR_2590	0		conserved hypotheticals	conserved hypothetical protein
3152070	non	TC	MMAR_2590	0		conserved hypotheticals	conserved hypothetical protein
3152490	syn	GT	MMAR_2590	0		conserved hypotheticals	conserved hypothetical protein
3152931	int	GA		0
3153939	int	TC		0
3161079	syn	TC	MMAR_2593	0		cell wall and cell processes	divalent cation-transport integral membrane protein
3162357	syn	TC	MMAR_2594	0		cell wall and cell processes	conserved secreted protein
3168610	syn	CT	MMAR_2598	0		conserved hypotheticals	conserved hypothetical protein
3168676	syn	CT	MMAR_2598	0		conserved hypotheticals	conserved hypothetical protein
3169350	syn	GA	MMAR_2599	0		conserved hypotheticals	conserved hypothetical protein
3169572	syn	CG	MMAR_2599	0		conserved hypotheticals	conserved hypothetical protein
3172404	int	GA		110	MMAR_2602	unknown	hypothetical protein
3175146	non	CT	MMAR_2605	0		intermediary metabolism and respiration	anaerobic dehydrogenase
3186032	int	CT		94	MMAR_2612	cell wall and cell processes	conserved transmembrane ATP-binding protein ABC transporter
3187226	syn	CT	MMAR_2612	0		cell wall and cell processes	conserved transmembrane ATP-binding protein ABC transporter
3187847	syn	AC	MMAR_2612	0		cell wall and cell processes	conserved transmembrane ATP-binding protein ABC transporter
3187868	syn	GA	MMAR_2612	0		cell wall and cell processes	conserved transmembrane ATP-binding protein ABC transporter
3187907	syn	TA	MMAR_2612	0		cell wall and cell processes	conserved transmembrane ATP-binding protein ABC transporter
3188034	non	AG	MMAR_2612	0		cell wall and cell processes	conserved transmembrane ATP-binding protein ABC transporter
3188790	int	GC		31	MMAR_2612	cell wall and cell processes	conserved transmembrane ATP-binding protein ABC transporter
3188825	non	GA	MMAR_2613	0		cell wall and cell processes	conserved membrane protein
3188829	syn	GC	MMAR_2613	0		cell wall and cell processes	conserved membrane protein
3189117	syn	GA	MMAR_2613	0		cell wall and cell processes	conserved membrane protein
3189706	syn	GC	MMAR_2614	0		cell wall and cell processes	conserved hypothetical membrane protein
3189780	non	TG	MMAR_2614	0		cell wall and cell processes	conserved hypothetical membrane protein
3190183	syn	CT	MMAR_2614	0		cell wall and cell processes	conserved hypothetical membrane protein
3191344	non	TG	MMAR_2616	0		conserved hypotheticals	conserved hypothetical protein
3192087	syn	CT	MMAR_2616	0		conserved hypotheticals	conserved hypothetical protein
3192138	syn	CT	MMAR_2616	0		conserved hypotheticals	conserved hypothetical protein
3192386	non	CG	MMAR_2616	0		conserved hypotheticals	conserved hypothetical protein
3193753	non	CA	MMAR_2618	0		intermediary metabolism and respiration	amidohydrolase
3196518	int	GA		143	MMAR_2621	lipid metabolism	esterase/lipase
3196648	int	GA		13	MMAR_2621	lipid metabolism	esterase/lipase
3197142	non	GA	MMAR_2621	0		lipid metabolism	esterase/lipase
3197582	non	AG	MMAR_2621	0		lipid metabolism	esterase/lipase
3197869	syn	CT	MMAR_2622	0		intermediary metabolism and respiration	Flavin-binding monooxygenase
3198046	syn	CT	MMAR_2622	0		intermediary metabolism and respiration	Flavin-binding monooxygenase
3198195	non	TC	MMAR_2622	0		intermediary metabolism and respiration	Flavin-binding monooxygenase
3199986	syn	TC	MMAR_2623	0		intermediary metabolism and respiration	conserved short-chain dehydrogenase
3200065	syn	CT	MMAR_2623	0		intermediary metabolism and respiration	conserved short-chain dehydrogenase
3200196	syn	CT	MMAR_2623	0		intermediary metabolism and respiration	conserved short-chain dehydrogenase
3200903	syn	TC	MMAR_2624	0		conserved hypotheticals	conserved hypothetical protein
3202317	non	TG	MMAR_2625	0		lipid metabolism	fatty-acid-CoA ligase FadD1
3203276	int	AG		130	MMAR_2626	conserved hypotheticals	conserved hypothetical protein
3203706	non	GA	MMAR_2626	0		conserved hypotheticals	conserved hypothetical protein
3204008	syn	CT	MMAR_2626	0		conserved hypotheticals	conserved hypothetical protein
3204851	syn	GA	MMAR_2626	0		conserved hypotheticals	conserved hypothetical protein
3205295	int	GA		0
3205509	int	TC		72	MMAR_2627	intermediary metabolism and respiration	oxidoreductase
3205517	int	CT		64	MMAR_2627	intermediary metabolism and respiration	oxidoreductase
3205721	syn	GA	MMAR_2627	0		intermediary metabolism and respiration	oxidoreductase
3207799	syn	GT	MMAR_2628	0		conserved hypotheticals	conserved hypothetical protein
3208066	int	GA		0
3208145	int	GT		0
3209319	syn	CT	MMAR_2629	0		intermediary metabolism and respiration	glycosyl transferase
3209385	syn	TC	MMAR_2629	0		intermediary metabolism and respiration	glycosyl transferase
[truncated: 2,175 more rows]

## Sheet: SNPs Ref Mu_Agy99
Core SNPs - Reference M. ulcerans Agy99
Notes:	1. SNP types, syn: synonymous SNP, non:non-synonymous SNP, int: Intergenic SNP
	2. Gap for intergenic SNPs: nearest CDS within 150bp of snppos
	3. Functional groups from genbank reference CP000325
SNP position	SNP type	Nulcleotide change <ref><snp>	Locus	Distance to nearest locus	Nearby Locus	Functional group	Product
1329	syn	AG	MUL_0001	0		information pathways	chromosomal replication initiator protein DnaA
5566	syn	CT	MUL_0005	0		information pathways	DNA gyrase (subunit B) GyrB
8578	syn	GC	MUL_0006	0		information pathways	DNA gyrase (subunit A) GyrA
8618	syn	TC	MUL_0006	0		information pathways	DNA gyrase (subunit A) GyrA
8692	syn	CT	MUL_0006	0		information pathways	DNA gyrase (subunit A) GyrA
9215	syn	TC	MUL_0006	0		information pathways	DNA gyrase (subunit A) GyrA
9391	syn	TC	MUL_0006	0		information pathways	DNA gyrase (subunit A) GyrA
11257	int	TC		104	MUL_0010	conserved hypotheticals	conserved hypothetical protein
11263	int	GA		98	MUL_0010	conserved hypotheticals	conserved hypothetical protein
11278	int	TC		83	MUL_0010	conserved hypotheticals	conserved hypothetical protein
11364	non	AG	MUL_0010	0		conserved hypotheticals	conserved hypothetical protein
11987	syn	CG	MUL_0010	0		conserved hypotheticals	conserved hypothetical protein
12187	non	AG	MUL_0010	0		conserved hypotheticals	conserved hypothetical protein
12426	syn	AC	MUL_0011	0		regulatory proteins	transcriptional regulator
12595	non	AG	MUL_0011	0		regulatory proteins	transcriptional regulator
13054	int	AG		68	MUL_0011	regulatory proteins	transcriptional regulator
13368	non	GC	MUL_0012	0		conserved hypotheticals	conserved hypothetical protein
14359	non	CG	MUL_0014	0		cell wall and cell processes	conserved hypothetical membrane protein
14454	syn	AC	MUL_0014	0		cell wall and cell processes	conserved hypothetical membrane protein
16303	syn	GC	MUL_0017	0		intermediary metabolism and respiration	anthranilate synthase component II TrpG
16306	syn	GC	MUL_0017	0		intermediary metabolism and respiration	anthranilate synthase component II TrpG
17181	syn	CT	MUL_0018	0		regulatory proteins	serine/threonine-protein kinase B PknB
17646	syn	TC	MUL_0018	0		regulatory proteins	serine/threonine-protein kinase B PknB
17649	syn	CG	MUL_0018	0		regulatory proteins	serine/threonine-protein kinase B PknB
18695	syn	AG	MUL_0019	0		regulatory proteins	serine/threonine-protein kinase a PknA
20911	syn	GC	MUL_0020	0		cell wall and cell processes	penicillin-binding protein PbpA
21411	syn	TA	MUL_0021	0		cell wall and cell processes	cell division protein RodA
21903	syn	GC	MUL_0021	0		cell wall and cell processes	cell division protein RodA
29869	non	AG	MUL_0028	0		intermediary metabolism and respiration	shortchain dehydrogenase
30025	syn	TG	MUL_0028	0		intermediary metabolism and respiration	shortchain dehydrogenase
31675	psd	GA	MUL_0030	0		conserved hypotheticals	C-term conserved hypothetical secreted protein pseudogene
31983	psd	AG	MUL_0030	0		conserved hypotheticals	N-term conserved hypothetical secreted protein pseudogene
32045	psd	GA	MUL_0030	0		conserved hypotheticals	N-term conserved hypothetical secreted protein pseudogene
32324	non	CT	MUL_0032	0		cell wall and cell processes	conserved hypothetical membrane protein
32650	non	AG	MUL_0032	0		cell wall and cell processes	conserved hypothetical membrane protein
32673	non	TC	MUL_0032	0		cell wall and cell processes	conserved hypothetical membrane protein
32725	non	TC	MUL_0032	0		cell wall and cell processes	conserved hypothetical membrane protein
34774	syn	CG	MUL_0034	0		cell wall and cell processes	ABC transporter permease
46132	int	-CT		63	MUL_0049	conserved hypotheticals	conserved hypothetical secreted protein
46170	syn	TC	MUL_0050	0		conserved hypotheticals	conserved hypothetical protein
48779	syn	TC	MUL_0052	0		conserved hypotheticals	conserved hypothetical protein
52596	syn	AC	MUL_0056	0		information pathways	leucyl-tRNA synthetase LeuS
53064	syn	TC	MUL_0056	0		information pathways	leucyl-tRNA synthetase LeuS
54402	syn	TC	MUL_0056	0		information pathways	leucyl-tRNA synthetase LeuS
54747	int	CT		21	MUL_0056	information pathways	leucyl-tRNA synthetase LeuS
54826	non	TG	MUL_0057	0		intermediary metabolism and respiration	short-chain type oxidoreductase
55626	non	TC	MUL_0058	0		regulatory proteins	transcriptional regulatory protein
55699	syn	TC	MUL_0058	0		regulatory proteins	transcriptional regulatory protein
56193	psd	AG	MUL_0059	0		cell wall and cell processes	C-term glutamine ABC transporter ATP-binding protein - pseudogene
56922	psd	GC	MUL_0060	0		cell wall and cell processes	C-term ABC transporter permease protein GlnQ - pseudogene
57079	psd	GC	MUL_0060	0		cell wall and cell processes	C-term ABC transporter permease protein GlnQ - pseudogene
57755	psd	GT	MUL_0060	0		cell wall and cell processes	N-term ABC transporter permease protein GlnQ - pseudogene
60315	int	CT		17	MUL_0062	intermediary metabolism and respiration	oxidoreductase
60530	syn	-CGT	MUL_0063	0		lipid metabolism	hydrolase
62701	syn	AG	MUL_0065	0		conserved hypotheticals	conserved hypothetical protein
67335	syn	AC	MUL_0069	0		cell wall and cell processes	conserved hypothetical transmembrane protein
67341	syn	AG	MUL_0069	0		cell wall and cell processes	conserved hypothetical transmembrane protein
67359	syn	AG	MUL_0069	0		cell wall and cell processes	conserved hypothetical transmembrane protein
69999	syn	GA	MUL_0072	0		information pathways	single-strand binding protein Ssb
71622	int	AG		121	MUL_0075	information pathways	replicative DNA helicase DnaB
72429	syn	GC	MUL_0075	0		information pathways	replicative DNA helicase DnaB
78859	psd	CT	MUL_0082	0		cell wall and cell processes	C-term integral membrane efflux protein EmrB - pseudogene
78986	psd	CG	MUL_0082	0		cell wall and cell processes	C-term integral membrane efflux protein EmrB - pseudogene
79082	psd	AG	MUL_0082	0		cell wall and cell processes	C-term integral membrane efflux protein EmrB - pseudogene
79321	psd	AG	MUL_0082	0		cell wall and cell processes	N-term integral membrane efflux protein EmrB - pseudogene
79321	psd	AG	MUL_0082	0		cell wall and cell processes	C-term integral membrane efflux protein EmrB - pseudogene
79540	psd	AC	MUL_0082	0		cell wall and cell processes	N-term integral membrane efflux protein EmrB - pseudogene
79540	psd	AC	MUL_0082	0		cell wall and cell processes	C-term integral membrane efflux protein EmrB - pseudogene
80960	syn	TG	MUL_0084	0		conserved hypotheticals	conserved hypothetical protein
87012	syn	GC	MUL_0089	0		conserved hypotheticals	conserved hypothetical protein
88964	non	CT	MUL_0091	0		cell wall and cell processes	L-rhamnosyltransferase
90090	syn	AG	MUL_0093	0		conserved hypotheticals	conserved protein
92988	syn	CG	MUL_0095	0		intermediary metabolism and respiration	aminotransferase
93370	syn	TC	MUL_0095	0		intermediary metabolism and respiration	aminotransferase
93647	int	TC		35	MUL_0095	intermediary metabolism and respiration	aminotransferase
94177	syn	TC	MUL_0096	0		intermediary metabolism and respiration	oxidoreductase
106747	psd	AG	MUL_0107	0		cell wall and cell processes	N-term ethanolamine transporter pseudogene
110160	non	TC	MUL_0110	0		cell wall and cell processes	protein containing vWA domain
110299	syn	CG	MUL_0110	0		cell wall and cell processes	protein containing vWA domain
111341	non	AG	MUL_0111	0		intermediary metabolism and respiration	membrane oxidoreductase
113092	non	CT	MUL_0113	0		conserved hypotheticals	conserved hypothetical protein
113248	non	AC	MUL_0113	0		conserved hypotheticals	conserved hypothetical protein
114579	syn	AG	MUL_0115	0		intermediary metabolism and respiration	carbon monoxyde dehydrogenase (large chain) CoxL
115932	syn	TC	MUL_0115	0		intermediary metabolism and respiration	carbon monoxyde dehydrogenase (large chain) CoxL
116553	syn	AG	MUL_0115	0		intermediary metabolism and respiration	carbon monoxyde dehydrogenase (large chain) CoxL
117178	psd	GA	MUL_0117	0		intermediary metabolism and respiration	C-term carbon monoxyde dehydrogenase (medium chain) - pseudogene CoxM
117784	psd	GC	MUL_0117	0		intermediary metabolism and respiration	mid-section carbon monoxyde dehydrogenase (medium chain) - pseudogene CoxM
117797	psd	TG	MUL_0117	0		intermediary metabolism and respiration	mid-section carbon monoxyde dehydrogenase (medium chain) - pseudogene CoxM
118336	psd	AG	MUL_0118	0		conserved hypotheticals	C-term conserved hypothetical protein - pseudogene
120503	int	TC		63	MUL_0120	cell wall and cell processes	protein transport protein SecE2
120828	syn	CG	MUL_0121	0		intermediary metabolism and respiration	RNA methyltransferase
120832	non	AG	MUL_0121	0		intermediary metabolism and respiration	RNA methyltransferase
121179	syn	AC	MUL_0121	0		intermediary metabolism and respiration	RNA methyltransferase
124498	int	GT		0
126075	syn	CA	MUL_0127	0			endopeptidase ATP binding protein (chain B) ClpB
126291	syn	TC	MUL_0127	0			endopeptidase ATP binding protein (chain B) ClpB
127452	syn	AC	MUL_0127	0			endopeptidase ATP binding protein (chain B) ClpB
127890	syn	TG	MUL_0127	0			endopeptidase ATP binding protein (chain B) ClpB
128074	int	CT		50	MUL_0127		endopeptidase ATP binding protein (chain B) ClpB
128234	int	CG		117	MUL_0128	intermediary metabolism and respiration	monooxygenase
128235	int	AG		116	MUL_0128	intermediary metabolism and respiration	monooxygenase
129295	syn	AG	MUL_0128	0		intermediary metabolism and respiration	monooxygenase
129617	non	CT	MUL_0129	0		conserved hypotheticals	conserved hypothetical protein
141257	non	AG	MUL_0138	0		intermediary metabolism and respiration	5-methyltetrahydropteroyltriglutamate-- homocysteine methyltransferase MetE
142585	non	AG	MUL_0138	0		intermediary metabolism and respiration	5-methyltetrahydropteroyltriglutamate-- homocysteine methyltransferase MetE
144026	syn	AG	MUL_0139	0		cell wall and cell processes	conserved hypothetical membrane protein
148412	psd	GA	MUL_0143	0		conserved hypotheticals	C-term conserved hypothetical protein - pseudogene
148504	psd	CG	MUL_0143	0		conserved hypotheticals	C-term conserved hypothetical protein - pseudogene
153178	syn	AG	MUL_0148	0		intermediary metabolism and respiration	6-phosphogluconate dehydrogenase decarboxylating Gnd2
153238	syn	AG	MUL_0148	0		intermediary metabolism and respiration	6-phosphogluconate dehydrogenase decarboxylating Gnd2
157137	syn	AG	MUL_5079	0		conserved hypotheticals	conserved hypothetical protein
158994	syn	CT	MUL_0155	0		intermediary metabolism and respiration	dioxygenase
159018	syn	CG	MUL_0155	0		intermediary metabolism and respiration	dioxygenase
159165	non	TC	MUL_0155	0		intermediary metabolism and respiration	dioxygenase
161181	int	CT		44	MUL_0158	conserved hypotheticals	conserved hypothetical protein
161384	syn	AG	MUL_0158	0		conserved hypotheticals	conserved hypothetical protein
163545	non	GA	MUL_0160	0		conserved hypotheticals	conserved protein
164069	syn	TC	MUL_0161	0		conserved hypotheticals	conserved hypothetical protein
168877	syn	AG	MUL_0166	0		information pathways	GTP binding protein
171410	syn	AG	MUL_0168	0		lipid metabolism	4-hydroxy-3-methylbut-2-enyl diphosphate reductase IspH
171521	syn	TC	MUL_0168	0		lipid metabolism	4-hydroxy-3-methylbut-2-enyl diphosphate reductase IspH
173122	syn	TC	MUL_0170	0		information pathways	exodeoxyribonuclease VII (large subunit) XseA
173419	syn	AG	MUL_0170	0		information pathways	exodeoxyribonuclease VII (large subunit) XseA
174743	syn	AG	MUL_0172	0		intermediary metabolism and respiration	cholesterol dehydrogenase
177729	int	GT		34	MUL_0176	conserved hypotheticals	C-term hypothetical carboxylesterase - pseudogene
178321	psd	CT	MUL_0176	0		conserved hypotheticals	C-term hypothetical carboxylesterase - pseudogene
179036	psd	TC	MUL_0176	0		conserved hypotheticals	N-term hypothetical carboxylesterase - pseudogene
181844	syn	AG	MUL_0179	0		conserved hypotheticals	conserved protein
181916	syn	TG	MUL_0179	0		conserved hypotheticals	conserved protein
186262	psd	AG	MUL_0183	0		cell wall and cell processes	C-term conserved hypothetical transmembrane protein - pseudogene
186686	psd	CT	MUL_0183	0		cell wall and cell processes	N-term conserved hypothetical transmembrane protein - pseudogene
188220	syn	GC	MUL_0184	0		intermediary metabolism and respiration	glycosyl hydrolase
191233	syn	AG	MUL_0188	0		intermediary metabolism and respiration	serine hydroxymethyltransferase 1 GlyA1
195606	syn	GA	MUL_0192	0		cell wall and cell processes	conserved hypothetical transmembrane protein
195975	syn	GA	MUL_0192	0		cell wall and cell processes	conserved hypothetical transmembrane protein
197724	int	TC		78	MUL_0194	intermediary metabolism and respiration	hemolysin-like protein
199732	syn	TG	MUL_0196	0		cell wall and cell processes	conserved transmembrane protein
199747	syn	TC	MUL_0196	0		cell wall and cell processes	conserved transmembrane protein
201895	syn	AC	MUL_0198	0			mycothiol conjugate amidase Mca
204545	syn	AC	MUL_0201	0		intermediary metabolism and respiration	cystathionine gamma-synthase MetB (cgs)
204560	syn	AG	MUL_0201	0		intermediary metabolism and respiration	cystathionine gamma-synthase MetB (cgs)
205070	syn	CT	MUL_0202	0		cell wall and cell processes	proline-rich antigen homolog Pra
206433	non	TG	MUL_0203	0		intermediary metabolism and respiration	cystathionine beta-synthase Cbs
206572	non	AG	MUL_0203	0		intermediary metabolism and respiration	cystathionine beta-synthase Cbs
210865	int	CT		120	MUL_0208	cell wall and cell processes	conserved hypothetical transmembrane protein
211510	syn	AG	MUL_0208	0		cell wall and cell processes	conserved hypothetical transmembrane protein
212776	syn	TC	MUL_0209	0		lipid metabolism	enoyl-CoA hydratase EchA9
215648	syn	GA	MUL_0211	0		cell wall and cell processes	conserved hypothetical transmembrane protein
218163	int	TC		128	MUL_0213	PE/PPE	N-term PE-PGRS family protein - pseudogene
221493	syn	AG	MUL_0215	0		conserved hypotheticals	conserved hypothetical protein
222836	syn	AG	MUL_0217	0		cell wall and cell processes	lipoprotein LpqV
223427	non	AG	MUL_0218	0		conserved hypotheticals	conserved hypothetical protein
224117	syn	CT	MUL_0218	0		conserved hypotheticals	conserved hypothetical protein
224653	psd	AG	MUL_0219	0		cell wall and cell processes	N-term conserved hypothetical protein - pseudogene
225056	int	GC		23	MUL_0219	cell wall and cell processes	N-term conserved hypothetical protein - pseudogene
225317	non	AG	MUL_0220	0		conserved hypotheticals	conserved hypothetical protein
225484	non	CT	MUL_0220	0		conserved hypotheticals	conserved hypothetical protein
232223	syn	TC	MUL_0227	0		intermediary metabolism and respiration	arylsulfatase AslA
232352	syn	CT	MUL_0227	0		intermediary metabolism and respiration	arylsulfatase AslA
232421	non	AG	MUL_0227	0		intermediary metabolism and respiration	arylsulfatase AslA
233607	psd	TC	MUL_0228	0		conserved hypotheticals	C-term conserved hypothetical protein - pseudogene
241813	syn	AT	MUL_0233	0		cell wall and cell processes	metal cation transporter ATPase p-type CtpE
243099	psd	AG	MUL_0234	0		cell wall and cell processes	N-term conserved hypothetical protein - pseudogene
243204	psd	AC	MUL_0234	0		cell wall and cell processes	N-term conserved hypothetical protein - pseudogene
243355	psd	TA	MUL_0234	0		cell wall and cell processes	N-term conserved hypothetical protein - pseudogene
243717	non	CT	MUL_0235	0		conserved hypotheticals	conserved protein
247429	int	G-		0
247801	int	AG		0
247965	int	AG		127	MUL_0240	cell wall and cell processes	conserved two-domain transmembrane protein
250539	syn	TC	MUL_0241	0		intermediary metabolism and respiration	8-amino-7-oxononanoate synthase BioF2_1
251050	int	GC		1	MUL_0242	intermediary metabolism and respiration	cysteine synthase B CysM
252990	psd	CT	MUL_0244	0		lipid metabolism	C-term membrane-bound C-5 sterol desaturase Erg3_1 - pseudogene
253674	syn	AG	MUL_0245	0		regulatory proteins	transcriptional regulatory protein
256583	syn	GC	MUL_0249	0		regulatory proteins	two component sensor histidine kinase PrrB
259912	syn	TC	MUL_0253	0		conserved hypotheticals	conserved protein
260997	non	TC	MUL_0254	0		intermediary metabolism and respiration	oxidoreductase
261137	non	TG	MUL_0254	0		intermediary metabolism and respiration	oxidoreductase
261311	non	TC	MUL_0254	0		intermediary metabolism and respiration	oxidoreductase
261477	syn	TC	MUL_0254	0		intermediary metabolism and respiration	oxidoreductase
263542	non	AC	MUL_0256	0		intermediary metabolism and respiration	monooxygenase
266900	syn	TC	MUL_0259	0		intermediary metabolism and respiration	citrate synthase II CitA
267131	syn	CT	MUL_0259	0		intermediary metabolism and respiration	citrate synthase II CitA
267640	int	GA		35	MUL_0259	intermediary metabolism and respiration	citrate synthase II CitA
267709	psd	GA	MUL_0260	0		cell wall and cell processes	C-term exported protein - pseudogene
271948	int	TC		0
272231	int	TC		0
272273	int	GA		0
272455	int	GA		0
272620	int	AG		0
272706	int	AG		0
272728	int	TA		0
272998	int	GA		139	MUL_0263	conserved hypotheticals	conserved protein
273019	int	AG		118	MUL_0263	conserved hypotheticals	conserved protein
273366	non	AG	MUL_0263	0		conserved hypotheticals	conserved protein
277573	syn	TC	MUL_0266	0		intermediary metabolism and respiration	phosphoserine aminotransferase SerC
277585	syn	GA	MUL_0266	0		intermediary metabolism and respiration	phosphoserine aminotransferase SerC
278468	syn	AG	MUL_0267	0		conserved hypotheticals	conserved hypothetical protein
279312	non	GC	MUL_0269	0		intermediary metabolism and respiration	rRNA methyltransferase
279348	non	TC	MUL_0269	0		intermediary metabolism and respiration	rRNA methyltransferase
279535	syn	GA	MUL_0269	0		intermediary metabolism and respiration	rRNA methyltransferase
279538	non	TG	MUL_0269	0		intermediary metabolism and respiration	rRNA methyltransferase
279822	non	GC	MUL_0270	0		regulatory proteins	transcriptional regulatory protein (possibly marR-family)
279987	syn	GC	MUL_0270	0		regulatory proteins	transcriptional regulatory protein (possibly marR-family)
281393	non	AG	MUL_0273	0		cell wall and cell processes	conserved protein
281395	syn	GA	MUL_0273	0		cell wall and cell processes	conserved protein
281503	syn	CG	MUL_0273	0		cell wall and cell processes	conserved protein
283098	syn	TG	MUL_0274	0		cell wall and cell processes	conserved transmembrane protein
283413	syn	AT	MUL_0274	0		cell wall and cell processes	conserved transmembrane protein
285155	non	TG	MUL_0276	0		conserved hypotheticals	conserved hypothetical protein
285361	non	CA	MUL_0277	0		conserved hypotheticals	conserved hypothetical protein
286419	syn	AG	MUL_0278	0		lipid metabolism	acyl-CoA dehydrogenase FadE10
287502	syn	TC	MUL_0278	0		lipid metabolism	acyl-CoA dehydrogenase FadE10
287648	non	TC	MUL_0278	0		lipid metabolism	acyl-CoA dehydrogenase FadE10
287937	syn	TC	MUL_0278	0		lipid metabolism	acyl-CoA dehydrogenase FadE10
288129	syn	CG	MUL_0278	0		lipid metabolism	acyl-CoA dehydrogenase FadE10
290394	non	GA	MUL_0281	0		intermediary metabolism and respiration	molybdenum cofactor biosynthesis protein A2 MoaA2
290920	int	CT		130	MUL_0282	intermediary metabolism and respiration	molybdenum cofactor biosynthesis protein D 2 MoaD2
292084	int	AC		27	MUL_0284	intermediary metabolism and respiration	molybdenum cofactor biosynthesis protein E2 MoaE2
292330	syn	GA	MUL_0284	0		intermediary metabolism and respiration	molybdenum cofactor biosynthesis protein E2 MoaE2
292408	syn	AG	MUL_0284	0		intermediary metabolism and respiration	molybdenum cofactor biosynthesis protein E2 MoaE2
292525	syn	AC	MUL_0284	0		intermediary metabolism and respiration	molybdenum cofactor biosynthesis protein E2 MoaE2
292716	syn	CG	MUL_0285	0		intermediary metabolism and respiration	molybdopterin biosynthesis Mog protein
293204	syn	CA	MUL_0286	0		intermediary metabolism and respiration	molybdenum cofactor biosynthesis protein C 2 MoaC2
294240	syn	AC	MUL_0288	0		conserved hypotheticals	conserved hypothetical protein
294714	syn	AG	MUL_0288	0		conserved hypotheticals	conserved hypothetical protein
295120	syn	TC	MUL_0288	0		conserved hypotheticals	conserved hypothetical protein
295841	non	CA	MUL_0288	0		conserved hypotheticals	conserved hypothetical protein
295935	syn	AG	MUL_0288	0		conserved hypotheticals	conserved hypothetical protein
296017	non	AT	MUL_0288	0		conserved hypotheticals	conserved hypothetical protein
296145	int	CG		53	MUL_0289	information pathways	DNA helicase Ercc3
296173	int	AG		79	MUL_0288	conserved hypotheticals	conserved hypothetical protein
297220	syn	AG	MUL_0289	0		information pathways	DNA helicase Ercc3
298548	int	CG		128	MUL_0291	conserved hypotheticals	conserved hypothetical protein
298567	int	-T		109	MUL_0291	conserved hypotheticals	conserved hypothetical protein
299254	non	GT	MUL_0292	0		conserved hypotheticals	conserved protein
299696	syn	GC	MUL_0292	0		conserved hypotheticals	conserved protein
300275	syn	AG	MUL_0293	0		regulatory proteins	transcriptional regulator
300729	non	TC	MUL_0294	0		cell wall and cell processes	membrane-associated oxidoreductase
300742	non	TA	MUL_0294	0		cell wall and cell processes	membrane-associated oxidoreductase
300761	syn	AG	MUL_0294	0		cell wall and cell processes	membrane-associated oxidoreductase
301109	non	GC	MUL_0294	0		cell wall and cell processes	membrane-associated oxidoreductase
305791	non	GT	MUL_0297	0		intermediary metabolism and respiration	aminotransferase
306521	syn	TG	MUL_0297	0		intermediary metabolism and respiration	aminotransferase
308054	psd	TC	MUL_0300	0		lipid metabolism	C-term fatty-acid-CoA racemase Far - pseudogene
309117	non	AG	MUL_0301	0		conserved hypotheticals	conserved hypothetical protein
309149	non	TC	MUL_0301	0		conserved hypotheticals	conserved hypothetical protein
311209	int	AG		8	MUL_0303	conserved hypotheticals	conserved hypothetical protein
311976	syn	AC	MUL_0305	0		cell wall and cell processes	conserved hypothetical membrane protein
312102	syn	TC	MUL_0305	0		cell wall and cell processes	conserved hypothetical membrane protein
312796	syn	GA	MUL_0306	0		cell wall and cell processes	conserved hypothetical membrane protein
312842	syn	TC	MUL_0306	0		cell wall and cell processes	conserved hypothetical membrane protein
312929	syn	AG	MUL_0306	0		cell wall and cell processes	conserved hypothetical membrane protein
313120	non	TA	MUL_0306	0		cell wall and cell processes	conserved hypothetical membrane protein
313381	int	GA		15	MUL_0306	cell wall and cell processes	conserved hypothetical membrane protein
313425	int	GC		59	MUL_0306	cell wall and cell processes	conserved hypothetical membrane protein
313441	int	TC		75	MUL_0306	cell wall and cell processes	conserved hypothetical membrane protein
313654	int	AC		67	MUL_0307	lipid metabolism	C-term fatty-acid-CoA ligase FadD3_2 - pseudogene
313655	int	AT		66	MUL_0307	lipid metabolism	C-term fatty-acid-CoA ligase FadD3_2 - pseudogene
314066	psd	GA	MUL_0307	0		lipid metabolism	C-term fatty-acid-CoA ligase FadD3_2 - pseudogene
314093	psd	GA	MUL_0307	0		lipid metabolism	C-term fatty-acid-CoA ligase FadD3_2 - pseudogene
314204	psd	CG	MUL_0307	0		lipid metabolism	C-term fatty-acid-CoA ligase FadD3_2 - pseudogene
314249	psd	CT	MUL_0307	0		lipid metabolism	C-term fatty-acid-CoA ligase FadD3_2 - pseudogene
314397	psd	CT	MUL_0307	0		lipid metabolism	C-term fatty-acid-CoA ligase FadD3_2 - pseudogene
314944	psd	GA	MUL_0307	0		lipid metabolism	N-term fatty-acid-CoA ligase FadD3_2 - pseudogene
315006	psd	CT	MUL_0307	0		lipid metabolism	N-term fatty-acid-CoA ligase FadD3_2 - pseudogene
315035	int	TC		128	MUL_0308	conserved hypotheticals	amidohydrolase
315427	syn	AG	MUL_0308	0		conserved hypotheticals	amidohydrolase
316186	syn	TG	MUL_0308	0		conserved hypotheticals	amidohydrolase
316732	non	CA	MUL_0309	0		cell wall and cell processes	conserved lipoprotein
317237	syn	AG	MUL_0310	0		lipid metabolism	enoyl-CoA hydratase EchA8_2
317277	non	AG	MUL_0310	0		lipid metabolism	enoyl-CoA hydratase EchA8_2
319593	syn	GC	MUL_0314	0		intermediary metabolism and respiration	cytochrome P450 150A6 Cyp150A6
319657	non	CG	MUL_0314	0		intermediary metabolism and respiration	cytochrome P450 150A6 Cyp150A6
320819	non	GA	MUL_0315	0		lipid metabolism	3-oxoacyl-[acyl-carrier protein] reductase FabG2
321048	syn	AC	MUL_0315	0		lipid metabolism	3-oxoacyl-[acyl-carrier protein] reductase FabG2
321099	syn	GC	MUL_0315	0		lipid metabolism	3-oxoacyl-[acyl-carrier protein] reductase FabG2
321437	int	AG		77	MUL_0316	intermediary metabolism and respiration	ferredoxin
322307	syn	TA	MUL_0317	0		intermediary metabolism and respiration	cytochrome P450 188A3 Cyp188A3
323190	psd	GT	MUL_0318	0		lipid metabolism	C-term acyl-CoA dehydrogenase - pseudogene
323700	psd	TG	MUL_0318	0		lipid metabolism	C-term acyl-CoA dehydrogenase - pseudogene
323700	psd	TG	MUL_0318	0		lipid metabolism	N-term acyl-CoA dehydrogenase - pseudogene
323747	psd	GA	MUL_0318	0		lipid metabolism	C-term acyl-CoA dehydrogenase - pseudogene
323747	psd	GA	MUL_0318	0		lipid metabolism	N-term acyl-CoA dehydrogenase - pseudogene
325591	syn	AG	MUL_0320	0		conserved hypotheticals	conserved hypothetical protein
325884	non	CT	MUL_0320	0		conserved hypotheticals	conserved hypothetical protein
326092	int	GC		138	MUL_0320	conserved hypotheticals	conserved hypothetical protein
326139	int	CA		0
329545	int	GA		98	MUL_0323	information pathways	transcriptional regulatory protein
330125	syn	TC	MUL_0323	0		information pathways	transcriptional regulatory protein
330517	int	GA		13	MUL_0324	intermediary metabolism and respiration	cytochrome P450 189A7 Cyp189A7
330871	syn	AG	MUL_0324	0		intermediary metabolism and respiration	cytochrome P450 189A7 Cyp189A7
331420	syn	AG	MUL_0324	0		intermediary metabolism and respiration	cytochrome P450 189A7 Cyp189A7
331503	non	GC	MUL_0324	0		intermediary metabolism and respiration	cytochrome P450 189A7 Cyp189A7
331504	non	TG	MUL_0324	0		intermediary metabolism and respiration	cytochrome P450 189A7 Cyp189A7
331523	non	AG	MUL_0324	0		intermediary metabolism and respiration	cytochrome P450 189A7 Cyp189A7
332194	psd	AG	MUL_0325	0		intermediary metabolism and respiration	N-term short-chain type dehydrogenase/reductase - pseudogene
332359	psd	AG	MUL_0325	0		intermediary metabolism and respiration	N-term short-chain type dehydrogenase/reductase - pseudogene
333569	syn	CG	MUL_0327	0		intermediary metabolism and respiration	oxidoreductase
333748	non	TC	MUL_0327	0		intermediary metabolism and respiration	oxidoreductase
335205	non	TA	MUL_0328	0		lipid metabolism	acyl-CoA transferase
336766	psd	AT	MUL_0329	0		lipid metabolism	C-term enoyl-CoA hydratase EchA4_1 - pseudogene
336781	psd	CT	MUL_0329	0		lipid metabolism	C-term enoyl-CoA hydratase EchA4_1 - pseudogene
336906	psd	AG	MUL_0329	0		lipid metabolism	C-term enoyl-CoA hydratase EchA4_1 - pseudogene
336939	psd	CT	MUL_0329	0		lipid metabolism	C-term enoyl-CoA hydratase EchA4_1 - pseudogene
337778	syn	TG	MUL_0330	0		intermediary metabolism and respiration	aminopeptidase
338235	non	AG	MUL_0330	0		intermediary metabolism and respiration	aminopeptidase
338236	non	AC	MUL_0330	0		intermediary metabolism and respiration	aminopeptidase
338408	syn	TC	MUL_0330	0		intermediary metabolism and respiration	aminopeptidase
338657	syn	AG	MUL_0330	0		intermediary metabolism and respiration	aminopeptidase
338856	syn	TC	MUL_0331	0		intermediary metabolism and respiration	dipeptidase
339423	syn	AC	MUL_0331	0		intermediary metabolism and respiration	dipeptidase
339487	non	TG	MUL_0331	0		intermediary metabolism and respiration	dipeptidase
339806	non	GC	MUL_0331	0		intermediary metabolism and respiration	dipeptidase
340305	psd	AG	MUL_0332	0		conserved hypotheticals	C-term conserved hypothetical protein - pseudogene
341168	psd	GC	MUL_0332	0		conserved hypotheticals	N-term conserved hypothetical protein - pseudogene
342126	syn	CT	MUL_0333	0		intermediary metabolism and respiration	cytochrome P450 105Q4 Cyp105Q4
342398	non	AC	MUL_0333	0		intermediary metabolism and respiration	cytochrome P450 105Q4 Cyp105Q4
342623	syn	CA	MUL_0334	0		intermediary metabolism and respiration	ferredoxin
343384	int	TC		87	MUL_0336	intermediary metabolism and respiration	short chain dehydrogenase
343408	int	CT		63	MUL_0336	intermediary metabolism and respiration	short chain dehydrogenase
343677	non	GT	MUL_0336	0		intermediary metabolism and respiration	short chain dehydrogenase
343720	syn	GC	MUL_0336	0		intermediary metabolism and respiration	short chain dehydrogenase
343804	syn	CG	MUL_0336	0		intermediary metabolism and respiration	short chain dehydrogenase
343915	syn	AG	MUL_0336	0		intermediary metabolism and respiration	short chain dehydrogenase
345227	int	TA		49	MUL_0338	cell wall and cell processes	conserved integral membrane transport protein
345834	syn	TC	MUL_0338	0		cell wall and cell processes	conserved integral membrane transport protein
345939	syn	TC	MUL_0338	0		cell wall and cell processes	conserved integral membrane transport protein
345987	syn	GA	MUL_0338	0		cell wall and cell processes	conserved integral membrane transport protein
346068	syn	TG	MUL_0338	0		cell wall and cell processes	conserved integral membrane transport protein
346135	non	GA	MUL_0338	0		cell wall and cell processes	conserved integral membrane transport protein
346371	syn	TC	MUL_0338	0		cell wall and cell processes	conserved integral membrane transport protein
346646	psd	GA	MUL_0339	0		intermediary metabolism and respiration	C-term cysteine synthase a CysK2 - pseudogene
346646	psd	GA	MUL_0339	0		intermediary metabolism and respiration	N-term cysteine synthase a CysK2 - pseudogene
347211	psd	AG	MUL_0339	0		intermediary metabolism and respiration	N-term cysteine synthase a CysK2 - pseudogene
348147	syn	TC	MUL_0340	0		cell wall and cell processes	lipoprotein LpqS
350106	syn	AG	MUL_0342	0		cell wall and cell processes	conserved membrane protein
350123	syn	AG	MUL_0342	0		cell wall and cell processes	conserved membrane protein
350565	syn	AC	MUL_0342	0		cell wall and cell processes	conserved membrane protein
353132	syn	GA	MUL_0345	0		intermediary metabolism and respiration	monoxygenase
354349	syn	GC	MUL_0346	0		intermediary metabolism and respiration	dehydrogenase
354430	syn	AG	MUL_0346	0		intermediary metabolism and respiration	dehydrogenase
354439	non	GC	MUL_0346	0		intermediary metabolism and respiration	dehydrogenase
354441	non	AT	MUL_0346	0		intermediary metabolism and respiration	dehydrogenase
354508	syn	CT	MUL_0346	0		intermediary metabolism and respiration	dehydrogenase
356258	non	GT	MUL_0347	0		intermediary metabolism and respiration	extradiol dioxygenase MhpB
356610	syn	GA	MUL_0347	0		intermediary metabolism and respiration	extradiol dioxygenase MhpB
362732	psd	GA	MUL_0352	0		regulatory proteins	N-term two component sensor kinase - pseudogene
364343	non	TC	MUL_0354	0		cell wall and cell processes	integral membrane protein
365999	int	CT		127	MUL_0354	cell wall and cell processes	integral membrane protein
366068	int	AG		83	MUL_0355	PE/PPE	PE-PGRS family protein family protein
368548	int	TA		80	MUL_0357	lipid metabolism	beta-ketoacyl CoA thiolase
368949	non	GA	MUL_0358	0		intermediary metabolism and respiration	proline iminopeptidase PIP
370723	syn	TC	MUL_0360	0		lipid metabolism	acyl-CoA dehydrogenase
372058	non	AC	MUL_0361	0		lipid metabolism	acyl-CoA dehydrogenase
372155	syn	CA	MUL_0361	0		lipid metabolism	acyl-CoA dehydrogenase
372313	syn	AG	MUL_0362	0		lipid metabolism	acyl-CoA synthetase
372318	syn	AG	MUL_0362	0		lipid metabolism	acyl-CoA synthetase
375382	syn	GA	MUL_0365	0		intermediary metabolism and respiration	oxidoreductase
375775	syn	AC	MUL_0365	0		intermediary metabolism and respiration	oxidoreductase
375799	syn	TA	MUL_0365	0		intermediary metabolism and respiration	oxidoreductase
376036	non	TG	MUL_0366	0		lipid metabolism	methylmalonyl-CoA mutase alpha subunit McmA2b
376356	syn	GC	MUL_0366	0		lipid metabolism	methylmalonyl-CoA mutase alpha subunit McmA2b
376819	non	CT	MUL_0367	0		lipid metabolism	methylmalonyl-CoA mutase beta subunit McmA2a
377312	non	GA	MUL_0367	0		lipid metabolism	methylmalonyl-CoA mutase beta subunit McmA2a
377637	syn	CG	MUL_0367	0		lipid metabolism	methylmalonyl-CoA mutase beta subunit McmA2a
377739	syn	AG	MUL_0367	0		lipid metabolism	methylmalonyl-CoA mutase beta subunit McmA2a
377868	syn	TC	MUL_0367	0		lipid metabolism	methylmalonyl-CoA mutase beta subunit McmA2a
378191	syn	GC	MUL_0368	0		conserved hypotheticals	conserved hypothetical protein
378523	non	AG	MUL_0368	0		conserved hypotheticals	conserved hypothetical protein
378985	int	TC		48	MUL_0368	conserved hypotheticals	conserved hypothetical protein
385018	psd	AG	MUL_0374	0		lipid metabolism	N-term phytoene dehydrogenase CrtI pseudogene
387084	syn	CG	MUL_0375	0		lipid metabolism	phytoene synthase CrtB
387234	syn	CT	MUL_0375	0		lipid metabolism	phytoene synthase CrtB
391838	non	AG	MUL_0380	0		intermediary metabolism and respiration	isopentenyl pyrophosphate isomerase type 2 Idi2
393246	syn	AG	MUL_0382	0		conserved hypotheticals	conserved hypothetical protein
393360	syn	TG	MUL_0382	0		conserved hypotheticals	conserved hypothetical protein
394524	syn	AG	MUL_0383	0		cell wall and cell processes	L-asparagine permease AnsP1
398575	psd	AG	MUL_0386	0		unknown	C-term short chain dehydrogenase/reductase - pseudogene
398653	psd	AG	MUL_0388	0		conserved hypotheticals	N-term conserved hypothetical protein - pseudogene
398987	psd	CA	MUL_0388	0		conserved hypotheticals	C-term conserved hypothetical protein - pseudogene
398987	psd	CA	MUL_0388	0		conserved hypotheticals	N-term conserved hypothetical protein - pseudogene
400007	syn	TC	MUL_0389	0		conserved hypotheticals	conserved hypothetical protein
400424	syn	GA	MUL_0389	0		conserved hypotheticals	conserved hypothetical protein
400696	psd	TC	MUL_0390	0		conserved hypotheticals	N-term conserved hypothetical protein pseudogene
404171	int	-A		8	MUL_0392		cold shock protein a CspA
405747	syn	AC	MUL_0393	0		information pathways	ATP-dependent RNA helicase RhlE1
406471	int	TC		72	MUL_0394	unknown	hypothetical protein
406684	int	AG		105	MUL_0395	intermediary metabolism and respiration	5-methyltetrahydrofolate--homocysteine methyltransferase MetH
407337	syn	AG	MUL_0395	0		intermediary metabolism and respiration	5-methyltetrahydrofolate--homocysteine methyltransferase MetH
407436	syn	AC	MUL_0395	0		intermediary metabolism and respiration	5-methyltetrahydrofolate--homocysteine methyltransferase MetH
407880	syn	GC	MUL_0395	0		intermediary metabolism and respiration	5-methyltetrahydrofolate--homocysteine methyltransferase MetH
408684	syn	TC	MUL_0395	0		intermediary metabolism and respiration	5-methyltetrahydrofolate--homocysteine methyltransferase MetH
409332	syn	TC	MUL_0395	0		intermediary metabolism and respiration	5-methyltetrahydrofolate--homocysteine methyltransferase MetH
410631	int	CG		9	MUL_0395	intermediary metabolism and respiration	5-methyltetrahydrofolate--homocysteine methyltransferase MetH
410633	int	GT		11	MUL_0395	intermediary metabolism and respiration	5-methyltetrahydrofolate--homocysteine methyltransferase MetH
410749	int	TC		127	MUL_0395	intermediary metabolism and respiration	5-methyltetrahydrofolate--homocysteine methyltransferase MetH
414586	syn	TC	MUL_0400	0		conserved hypotheticals	conserved protein
415063	syn	TC	MUL_0401	0		intermediary metabolism and respiration	phosphoribosylformylglycinamidine synthase I PurQ
415287	syn	GA	MUL_0401	0		intermediary metabolism and respiration	phosphoribosylformylglycinamidine synthase I PurQ
415305	syn	AG	MUL_0401	0		intermediary metabolism and respiration	phosphoribosylformylglycinamidine synthase I PurQ
416251	syn	CT	MUL_0403	0		conserved hypotheticals	conserved hypothetical protein
417926	int	GT		1	MUL_0404	intermediary metabolism and respiration	dihydrolipoamide dehydrogenase LpdB
419533	syn	TC	MUL_0406	0		conserved hypotheticals	conserved hypothetical protein
420967	psd	CT	MUL_0407	0		intermediary metabolism and respiration	mid-section aminopeptidase PepC pseudogene
423390	syn	TC	MUL_0410	0		intermediary metabolism and respiration	phosphoribosylformylglycinamidine synthase II PurL
423705	non	GA	MUL_0410	0		intermediary metabolism and respiration	phosphoribosylformylglycinamidine synthase II PurL
423896	syn	GC	MUL_0410	0		intermediary metabolism and respiration	phosphoribosylformylglycinamidine synthase II PurL
425031	syn	TC	MUL_0410	0		intermediary metabolism and respiration	phosphoribosylformylglycinamidine synthase II PurL
425848	syn	TC	MUL_0412	0		conserved hypotheticals	conserved hypothetical protein
425971	syn	TC	MUL_0412	0		conserved hypotheticals	conserved hypothetical protein
428610	psd	GC	MUL_0414	0		cell wall and cell processes	C-term lipoprotein pseudogene
429524	psd	TG	MUL_0414	0		cell wall and cell processes	N-term lipoprotein pseudogene
429619	psd	TG	MUL_0414	0		cell wall and cell processes	N-term lipoprotein pseudogene
431744	syn	GA	MUL_0417	0		intermediary metabolism and respiration	amidophosphoribosyltransferase PurF
432545	syn	AG	MUL_0417	0		intermediary metabolism and respiration	amidophosphoribosyltransferase PurF
433667	non	TC	MUL_0418	0		intermediary metabolism and respiration	5'-phosphoribosyl-5-aminoimidazole synthetase PurM
434765	non	GA	MUL_0420	0		conserved hypotheticals	conserved hypothetical protein
435388	syn	TC	MUL_0420	0		conserved hypotheticals	conserved hypothetical protein
435472	syn	CT	MUL_0420	0		conserved hypotheticals	conserved hypothetical protein
435826	psd	TC	MUL_0421	0		conserved hypotheticals	N-terminal conserved hypothetical protein - pseudogene
435826	psd	TC	MUL_0421	0		conserved hypotheticals	C-term hypothetical membrane protein - pseudogene
435827	psd	TC	MUL_0421	0		conserved hypotheticals	C-term hypothetical membrane protein - pseudogene
435827	psd	TC	MUL_0421	0		conserved hypotheticals	N-terminal conserved hypothetical protein - pseudogene
436310	int	TG		33	MUL_0423	cell wall and cell processes	metal cation transporter p-type ATPase CtpV
436877	syn	CG	MUL_0423	0		cell wall and cell processes	metal cation transporter p-type ATPase CtpV
437390	syn	TC	MUL_0423	0		cell wall and cell processes	metal cation transporter p-type ATPase CtpV
439253	syn	TC	MUL_0425	0		conserved hypotheticals	conserved hypothetical protein
439553	int	AG		77	MUL_0426	intermediary metabolism and respiration	amino acid aminotransferase PabC
442637	psd	CT	MUL_0428	0		conserved hypotheticals	N-term conserved hypothetical protein pseudogene
445085	syn	AG	MUL_0432	0		intermediary metabolism and respiration	thiosulfate sulfurtransferase CysA2
445204	non	TC	MUL_0432	0		intermediary metabolism and respiration	thiosulfate sulfurtransferase CysA2
446270	syn	GC	MUL_0434	0		conserved hypotheticals	conserved protein
446782	non	TC	MUL_0434	0		conserved hypotheticals	conserved protein
447060	int	TC		0
449303	syn	GA	MUL_0437	0		cell wall and cell processes	phosphate-binding protein 3 precursor PhoS3
451088	psd	TC	MUL_0438	0		cell wall and cell processes	C-terminal phosphate-transport integral membrane ABC transporter PstC2_1 pseudogene
452450	syn	TC	MUL_0440	0		cell wall and cell processes	phosphate-transport ATP-binding protein ABC transporter PhoT
453214	syn	TC	MUL_0441	0		cell wall and cell processes	phosphate-transport system regulatory protein PhoY2
453556	syn	TG	MUL_0441	0		cell wall and cell processes	phosphate-transport system regulatory protein PhoY2
455122	psd	CG	MUL_0442	0		conserved hypotheticals	C-term conserved hypothetical protein pseudogene
456633	non	GC	MUL_0444	0		regulatory proteins	transcriptional regulator
460881	int	AG		33	MUL_0449	conserved hypotheticals	deaminase
460928	non	TC	MUL_0449	0		conserved hypotheticals	deaminase
461182	non	AT	MUL_0449	0		conserved hypotheticals	deaminase
461275	int	TC		53	MUL_0449	conserved hypotheticals	deaminase
461284	int	GT		62	MUL_0449	conserved hypotheticals	deaminase
461806	non	TC	MUL_0450	0		lipid metabolism	O-methyltransferase
465329	non	GC	MUL_0453	0		conserved hypotheticals	conserved protein
466620	non	GA	MUL_0454	0		intermediary metabolism and respiration	arylsulfatase AtsD
468944	psd	AC	MUL_0455	0		unknown	mid-section xanthine/uracil permease pseudogene
470233	syn	AG	MUL_0456	0		conserved hypotheticals	conserved protein
470762	non	AC	MUL_0457	0		conserved hypotheticals	conserved hypothetical protein
472293	non	TC	MUL_0459	0		intermediary metabolism and respiration	carbon monoxide dehydrogenase
473719	non	GC	MUL_0459	0		intermediary metabolism and respiration	carbon monoxide dehydrogenase
474868	non	TC	MUL_0460	0		conserved hypotheticals	conserved hypothetical protein
479815	int	TC		97	MUL_0466	PE/PPE	N-term PE_PGRS family protein - pseudogene
480359	int	AG		110	MUL_0466	PE/PPE	N-term PE_PGRS family protein - pseudogene
481285	non	GA	MUL_0467	0		unknown	hypothetical secreted protein
482084	non	TG	MUL_0467	0		unknown	hypothetical secreted protein
483871	syn	AG	MUL_0470	0		intermediary metabolism and respiration	zinc-containing alcohol dehydrogenase NAD-dependent AdhB
484257	int	AG		110	MUL_0471	conserved hypotheticals	conserved hypothetical protein
484913	int	CT		5	MUL_0472	intermediary metabolism and respiration	ferredoxin
485147	non	AT	MUL_0473	0		intermediary metabolism and respiration	cytochrome P450 51B1 Cyp51B1
488883	syn	CG	MUL_0476	0		conserved hypotheticals	conserved hypothetical protein
489245	int	TC		0
489260	int	GT		0
489262	int	TG		149	MUL_0477	intermediary metabolism and respiration	NAD-dependent aldehyde dehydrogenase AldA
489284	int	GA		127	MUL_0477	intermediary metabolism and respiration	NAD-dependent aldehyde dehydrogenase AldA
493911	syn	AG	MUL_0481	0		intermediary metabolism and respiration	phosphoribosylamine-glycine ligase PurD
495121	syn	GC	MUL_0482	0		regulatory proteins	serine/threonine-protein kinase PknF_2
495479	non	TC	MUL_0482	0		regulatory proteins	serine/threonine-protein kinase PknF_2
496829	non	AG	MUL_0483	0		conserved hypotheticals	conserved hypothetical protein
497838	syn	TC	MUL_0484	0		intermediary metabolism and respiration	molybdopterin biosynthesis protein MoeY
504484	syn	AC	MUL_0489	0		conserved hypotheticals	conserved hypothetical protein
504662	non	AG	MUL_0489	0		conserved hypotheticals	conserved hypothetical protein
506664	syn	TC	MUL_0491	0		intermediary metabolism and respiration	cytochrome P450 126A3 Cyp126A3
506679	syn	AC	MUL_0491	0		intermediary metabolism and respiration	cytochrome P450 126A3 Cyp126A3
506700	syn	TA	MUL_0491	0		intermediary metabolism and respiration	cytochrome P450 126A3 Cyp126A3
506736	syn	TC	MUL_0491	0		intermediary metabolism and respiration	cytochrome P450 126A3 Cyp126A3
506967	syn	TC	MUL_0491	0		intermediary metabolism and respiration	cytochrome P450 126A3 Cyp126A3
507384	syn	TC	MUL_0491	0		intermediary metabolism and respiration	cytochrome P450 126A3 Cyp126A3
507468	syn	TC	MUL_0491	0		intermediary metabolism and respiration	cytochrome P450 126A3 Cyp126A3
507635	non	TC	MUL_0491	0		intermediary metabolism and respiration	cytochrome P450 126A3 Cyp126A3
511322	syn	TC	MUL_0494	0		intermediary metabolism and respiration	aldehyde dehydrogenase
512392	int	TC		26	MUL_0495	intermediary metabolism and respiration	Zn-dependent alcohol dehydrogenase AdhX
512392	int	TC		26	MUL_0494	intermediary metabolism and respiration	aldehyde dehydrogenase
513029	syn	CG	MUL_0495	0		intermediary metabolism and respiration	Zn-dependent alcohol dehydrogenase AdhX
514895	syn	TC	MUL_0497	0		intermediary metabolism and respiration	phosphoribosylaminoimidazole- succinocarboxamide synthase PurC
515088	non	TC	MUL_0498	0		intermediary metabolism and respiration	protease II (oligopeptidase B) PtrB
515936	syn	AC	MUL_0498	0		intermediary metabolism and respiration	protease II (oligopeptidase B) PtrB
515992	syn	GC	MUL_0498	0		intermediary metabolism and respiration	protease II (oligopeptidase B) PtrB
516284	non	TC	MUL_0498	0		intermediary metabolism and respiration	protease II (oligopeptidase B) PtrB
516287	non	TC	MUL_0498	0		intermediary metabolism and respiration	protease II (oligopeptidase B) PtrB
517633	int	TC		63	MUL_0499	cell wall and cell processes	conserved membrane protein
519097	non	GC	MUL_0501	0		cell wall and cell processes	integral membrane drug efflux protein
519324	syn	GC	MUL_0501	0		cell wall and cell processes	integral membrane drug efflux protein
519369	syn	TC	MUL_0501	0		cell wall and cell processes	integral membrane drug efflux protein
521710	non	CT	MUL_0503	0		conserved hypotheticals	conserved hypothetical integral membrane protein
542974	psd	CG	MUL_0534	0		conserved hypotheticals	N-term conserved hypothetical protein pseudogene
562557	syn	AG	MUL_0554	0		regulatory proteins	transcriptional regulatory protein
563300	psd	TC	MUL_0555	0		cell wall and cell processes	N-terminal conserved integral membrane transport protein - pseudogene
563320	psd	AG	MUL_0555	0		cell wall and cell processes	N-terminal conserved integral membrane transport protein - pseudogene
564678	syn	CA	MUL_0556	0		conserved hypotheticals	conserved hypothetical protein
565316	psd	GA	MUL_0558	0		intermediary metabolism and respiration	C-terminal pyrrolidone-carboxylate peptidase Pcp - pseudogene
565356	psd	TC	MUL_0558	0		intermediary metabolism and respiration	C-terminal pyrrolidone-carboxylate peptidase Pcp - pseudogene
565452	psd	GC	MUL_0558	0		intermediary metabolism and respiration	C-terminal pyrrolidone-carboxylate peptidase Pcp - pseudogene
565462	psd	GT	MUL_0558	0		intermediary metabolism and respiration	C-terminal pyrrolidone-carboxylate peptidase Pcp - pseudogene
565625	int	TC		119	MUL_0558	intermediary metabolism and respiration	C-terminal pyrrolidone-carboxylate peptidase Pcp - pseudogene
566173	syn	TC	MUL_0559	0		conserved hypotheticals	conserved hypothetical secreted protein
566896	syn	TC	MUL_0560	0		intermediary metabolism and respiration	deoxycytidine triphosphate deaminase Dcd
568822	int	CT		104	MUL_0562	unknown	hypothetical protein
571702	psd	AG	MUL_0565	0		intermediary metabolism and respiration	C-term UDP-glucose 6-dehydrogenase UdgA pseudogene
573550	non	AG	MUL_0568	0		intermediary metabolism and respiration	alpha-D-glucose-1-phosphate thymidylyl-transferase RmlA
574970	int	AG		141	MUL_0570	PE/PPE	PE_PGRS family protein
580706	syn	TC	MUL_0573	0		intermediary metabolism and respiration	aspartate aminotransferase AspC
580784	syn	CT	MUL_0573	0		intermediary metabolism and respiration	aspartate aminotransferase AspC
584373	non	GC	MUL_0574	0		intermediary metabolism and respiration	iron-sulphur-binding reductase
591042	int	GA		142	MUL_0579	cell wall and cell processes	conserved hypothetical membrane protein IniB
595261	syn	TC	MUL_0580	0		cell wall and cell processes	conserved hypothetical protein IniA
595462	syn	GT	MUL_0580	0		cell wall and cell processes	conserved hypothetical protein IniA
596205	syn	GC	MUL_0581	0		cell wall and cell processes	isoniazid inductible gene protein IniC
596322	syn	TC	MUL_0581	0		cell wall and cell processes	isoniazid inductible gene protein IniC
596403	syn	TC	MUL_0581	0		cell wall and cell processes	isoniazid inductible gene protein IniC
596607	non	TC	MUL_0581	0		cell wall and cell processes	isoniazid inductible gene protein IniC
596619	non	AG	MUL_0581	0		cell wall and cell processes	isoniazid inductible gene protein IniC
596787	syn	GC	MUL_0581	0		cell wall and cell processes	isoniazid inductible gene protein IniC
596908	syn	TC	MUL_0581	0		cell wall and cell processes	isoniazid inductible gene protein IniC
600728	syn	TC	MUL_0585	0		cell wall and cell processes	conserved hypothetical lipoprotein LpqJ
601542	psd	GC	MUL_0586	0		intermediary metabolism and respiration	N-term carbon monoxide dehydrogenase - pseudogene
601674	psd	TC	MUL_0586	0		intermediary metabolism and respiration	N-term carbon monoxide dehydrogenase - pseudogene
602413	syn	AC	MUL_0587	0		intermediary metabolism and respiration	aerobic-type carbon monoxide dehydrogenase CoxM_2
602547	non	GC	MUL_0587	0		intermediary metabolism and respiration	aerobic-type carbon monoxide dehydrogenase CoxM_2
603954	syn	TG	MUL_0588	0		intermediary metabolism and respiration	aerobic-type carbon monoxide dehydrogenase CoxL_2
604336	non	CG	MUL_0588	0		intermediary metabolism and respiration	aerobic-type carbon monoxide dehydrogenase CoxL_2
605115	int	CT		148	MUL_0588	intermediary metabolism and respiration	aerobic-type carbon monoxide dehydrogenase CoxL_2
606588	psd	GC	MUL_0591	0		cell wall and cell processes	C-term L-asparagine permease AroP2 - pseudogene
607621	psd	TC	MUL_0591	0		cell wall and cell processes	N-term L-asparagine permease AroP2 - pseudogene
607850	int	TG		107	MUL_0591	cell wall and cell processes	N-term L-asparagine permease AroP2 - pseudogene
608601	syn	TC	MUL_0593	0			chaperone protein DnaK
609294	syn	CT	MUL_0593	0			chaperone protein DnaK
609561	syn	TC	MUL_0593	0			chaperone protein DnaK
610196	syn	CT	MUL_0594	0			GrpE protein (Hsp-70 cofactor)
610442	syn	TC	MUL_0594	0			GrpE protein (Hsp-70 cofactor)
610937	syn	CT	MUL_0595	0			chaperone protein DnaJ
611144	syn	AC	MUL_0595	0			chaperone protein DnaJ
611402	syn	CG	MUL_0595	0			chaperone protein DnaJ
611580	syn	CT	MUL_0595	0			chaperone protein DnaJ
611621	syn	CT	MUL_0595	0			chaperone protein DnaJ
611705	syn	AC	MUL_0595	0			chaperone protein DnaJ
611711	syn	CT	MUL_0595	0			chaperone protein DnaJ
625310	int	TC		44	MUL_0605	conserved hypotheticals	conserved hypothetical protein
626646	syn	TC	MUL_0606	0		cell wall and cell processes	membrane acyltransferase
626697	syn	AG	MUL_0606	0		cell wall and cell processes	membrane acyltransferase
631596	syn	AG	MUL_0611	0		unknown	conserved hypothetical protein
632065	non	TC	MUL_0611	0		unknown	conserved hypothetical protein
633436	syn	TC	MUL_0612	0		cell wall and cell processes	metal cation-transporting p-type ATPase F CtpF
635344	psd	TC	MUL_0613	0		intermediary metabolism and respiration	N-term glycine-sarcosine methyltransferase pseudogene
635400	psd	GA	MUL_0613	0		intermediary metabolism and respiration	N-term glycine-sarcosine methyltransferase pseudogene
635981	psd	TC	MUL_0613	0		intermediary metabolism and respiration	N-term glycine-sarcosine methyltransferase pseudogene
640760	int	AG		23	MUL_0618	intermediary metabolism and respiration	N-term mandelate racemase - pseudogene
641513	psd	CT	MUL_0618	0		intermediary metabolism and respiration	N-term mandelate racemase - pseudogene
641925	int	AC		147	MUL_0618	intermediary metabolism and respiration	N-term mandelate racemase - pseudogene
642233	non	TA	MUL_0619	0		conserved hypotheticals	conserved hypothetical protein
642250	non	AT	MUL_0619	0		conserved hypotheticals	conserved hypothetical protein
644265	int	TA		84	MUL_0621	unknown	N-term conserved hypothetical protein - pseudogene
644706	psd	AG	MUL_0622	0		cell wall and cell processes	N-term amino acid permease pseudogene
644706	psd	AG	MUL_0622	0		cell wall and cell processes	C-term amino acid permease - pseudogene
644863	psd	-A	MUL_0622	0		cell wall and cell processes	C-term amino acid permease - pseudogene
644863	psd	-A	MUL_0622	0		cell wall and cell processes	N-term amino acid permease pseudogene
648051	non	AC	MUL_0625	0		cell wall and cell processes	thioredoxin protein (thiol-disulfide interchange protein)
648205	syn	TC	MUL_0625	0		cell wall and cell processes	thioredoxin protein (thiol-disulfide interchange protein)
650277	syn	CT	MUL_0627	0		conserved hypotheticals	ResB-family protein
650378	syn	TC	MUL_0627	0		conserved hypotheticals	ResB-family protein
650561	syn	CT	MUL_0627	0		conserved hypotheticals	ResB-family protein
652319	psd	GA	MUL_0629	0		conserved hypotheticals	C-term conserved hypothetical protein - pseudogene
652319	psd	GA	MUL_0629	0		conserved hypotheticals	N-term conserved hypothetical protein - pseudogene
657580	syn	GT	MUL_0635	0		intermediary metabolism and respiration	UDP-glucose 4-epimerase GalE3
659025	syn	AG	MUL_0636	0		cell wall and cell processes	conserved membrane protein
660041	non	AG	MUL_0637	0		cell wall and cell processes	conserved hypothetical membrane protein
660214	syn	AC	MUL_0637	0		cell wall and cell processes	conserved hypothetical membrane protein
663501	non	TC	MUL_0640	0		cell wall and cell processes	conserved hypothetical membrane protein
664380	syn	AC	MUL_0641	0		intermediary metabolism and respiration	O-succinylbenzoic acid-CoA ligase MenE
667375	syn	TC	MUL_0645	0		intermediary metabolism and respiration	Glyoxalase
668378	int	AG		13	MUL_0646	conserved hypotheticals	conserved protein
668690	syn	CT	MUL_0647	0		intermediary metabolism and respiration	dehydrogenase
673876	syn	CT	MUL_0651	0		cell wall and cell processes	conserved hypothetical protein
674364	non	GC	MUL_0652	0		intermediary metabolism and respiration	muconate cycloisomerase MenC
674373	syn	CA	MUL_0652	0		intermediary metabolism and respiration	muconate cycloisomerase MenC
676421	non	AG	MUL_0654	0		intermediary metabolism and respiration	bifunctional 2-succinyl-6-hydroxy-2 4-cyclohexadiene-1-carboxylate synthase MenD
677446	syn	TC	MUL_0654	0		intermediary metabolism and respiration	bifunctional 2-succinyl-6-hydroxy-2 4-cyclohexadiene-1-carboxylate synthase MenD
680224	syn	TC	MUL_0658	0		conserved hypotheticals	conserved hypothetical protein
685284	syn	TC	MUL_0663	0		intermediary metabolism and respiration	FAD-linked oxidoreductase
686057	syn	TC	MUL_0664	0		intermediary metabolism and respiration	polyprenyl diphosphate synthetase GrcC1
687108	non	GA	MUL_0665	0			peptidase heat shock protein X HspX
689234	syn	TG	MUL_5080	0		intermediary metabolism and respiration	transmembrane carbonic anhydrase SulP
689564	int	AC		73	MUL_0666	intermediary metabolism and respiration	transmembrane carbonic anhydrase SulP_1
689565	int	GA		72	MUL_0666	intermediary metabolism and respiration	transmembrane carbonic anhydrase SulP_1
690609	syn	GC	MUL_0666	0		intermediary metabolism and respiration	transmembrane carbonic anhydrase SulP_1
693949	psd	AG	MUL_0669	0		intermediary metabolism and respiration	C-term lantibiotic modifying enzyme - pseudogene
699562	non	GA	MUL_0673	0		cell wall and cell processes	ABC-type transporter
700679	non	GT	MUL_0673	0		cell wall and cell processes	ABC-type transporter
701573	syn	TC	MUL_0674	0		cell wall and cell processes	ABC transporter ATP-binding protein
701687	syn	AG	MUL_0674	0		cell wall and cell processes	ABC transporter ATP-binding protein
701934	non	TC	MUL_0675	0		regulatory proteins	transcriptional regulator
717274	int	AG		118	MUL_0689	information pathways	peptide amidase GatA_1
718997	non	CT	MUL_0692	0		intermediary metabolism and respiration	galactokinase GalK
719131	syn	AG	MUL_0692	0		intermediary metabolism and respiration	galactokinase GalK
719167	non	AG	MUL_0692	0		intermediary metabolism and respiration	galactokinase GalK
719853	non	TC	MUL_0692	0		intermediary metabolism and respiration	galactokinase GalK
719911	syn	TC	MUL_0692	0		intermediary metabolism and respiration	galactokinase GalK
720804	syn	CG	MUL_0693	0		regulatory proteins	transcriptional regulator
723885	int	GA		0
724155	int	AG		62	MUL_0694	PE/PPE	N-term PE-PGRS - pseudogene
725517	psd	CG	MUL_0696	0		cell wall and cell processes	C-term conserved hypothetical membrane protein - pseudogene
728515	psd	CG	MUL_0697	0		conserved hypotheticals	C-term conserved hypothetical protein - pseudogene
734879	psd	GA	MUL_0703	0		cell wall and cell processes	C-term conserved hypothetical secreted protein - pseudogene
738488	int	CT		0
742086	syn	TG	MUL_0707	0		information pathways	exodeoxyribonuclease V (alpha chain) RecD
742726	syn	GA	MUL_0707	0		information pathways	exodeoxyribonuclease V (alpha chain) RecD
743179	non	AG	MUL_0708	0		information pathways	exodeoxyribonuclease V (beta chain) RecB
743213	non	TA	MUL_0708	0		information pathways	exodeoxyribonuclease V (beta chain) RecB
744333	syn	CT	MUL_0708	0		information pathways	exodeoxyribonuclease V (beta chain) RecB
747560	syn	AG	MUL_0709	0		information pathways	exodeoxyribonuclease V (gamma chain) RecC
747631	non	CG	MUL_0709	0		information pathways	exodeoxyribonuclease V (gamma chain) RecC
747713	non	TG	MUL_0709	0		information pathways	exodeoxyribonuclease V (gamma chain) RecC
749623	non	CA	MUL_0710	0		intermediary metabolism and respiration	nitroreductase
750894	psd	TC	MUL_0712	0		cell wall and cell processes	N-term conserved hypothetical transmembrane protein - pseudogene
751064	psd	CA	MUL_0712	0		cell wall and cell processes	N-term conserved hypothetical transmembrane protein - pseudogene
752705	syn	AG	MUL_0714	0		cell wall and cell processes	conserved hypothetical membrane protein
753371	int	AG		124	MUL_0714	cell wall and cell processes	conserved hypothetical membrane protein
754475	int	GA		27	MUL_0716	conserved hypotheticals	conserved protein
755403	non	AG	MUL_0720	0		conserved hypotheticals	conserved protein
761299	int	C-		9	MUL_5083	information pathways	conserved hypothetical protein pseudogene
762330	non	AG	MUL_0729	0		lipid metabolism	methoxy mycolic acid synthase 4 MmaA4
765505	non	CT	MUL_0733	0		intermediary metabolism and respiration	lipase/esterase LipG1
765551	syn	GC	MUL_0733	0		intermediary metabolism and respiration	lipase/esterase LipG1
767939	int	AC		70	MUL_0734	conserved hypotheticals	conserved hypothetical protein
768634	non	TC	MUL_0735	0		intermediary metabolism and respiration	lipase/esterase LipG2
768718	non	GA	MUL_0735	0		intermediary metabolism and respiration	lipase/esterase LipG2
770386	int	TC		82	MUL_0737	intermediary metabolism and respiration	alpha-mannosidase
770702	non	TC	MUL_0737	0		intermediary metabolism and respiration	alpha-mannosidase
772692	non	TC	MUL_0737	0		intermediary metabolism and respiration	alpha-mannosidase
774110	non	TC	MUL_0737	0		intermediary metabolism and respiration	alpha-mannosidase
774136	syn	AG	MUL_0737	0		intermediary metabolism and respiration	alpha-mannosidase
776039	int	CA		85	MUL_0739	intermediary metabolism and respiration	carbohydrate kinase
776273	int	GA		101	MUL_0740	PE/PPE	PE-PGRS family protein
776304	int	TG		70	MUL_0740	PE/PPE	PE-PGRS family protein
776403	int	AG		29	MUL_0740	PE/PPE	PE-PGRS family protein
779722	syn	TC	MUL_0742	0		information pathways	50S ribosomal protein L7/L12 RplL
779929	syn	CG	MUL_0743	0		regulatory proteins	transcriptional regulatory protein
780105	non	CA	MUL_0743	0		regulatory proteins	transcriptional regulatory protein
780122	non	TG	MUL_0743	0		regulatory proteins	transcriptional regulatory protein
780243	non	CT	MUL_0743	0		regulatory proteins	transcriptional regulatory protein
780379	syn	GA	MUL_0743	0		regulatory proteins	transcriptional regulatory protein
780409	non	AC	MUL_0743	0		regulatory proteins	transcriptional regulatory protein
780451	syn	GC	MUL_0743	0		regulatory proteins	transcriptional regulatory protein
780454	syn	GA	MUL_0743	0		regulatory proteins	transcriptional regulatory protein
780475	syn	GA	MUL_0743	0		regulatory proteins	transcriptional regulatory protein
780478	non	GC	MUL_0743	0		regulatory proteins	transcriptional regulatory protein
780598	syn	TC	MUL_0743	0		regulatory proteins	transcriptional regulatory protein
781040	syn	CT	MUL_0744	0		intermediary metabolism and respiration	dioxygenase
781479	non	CA	MUL_0744	0		intermediary metabolism and respiration	dioxygenase
781729	non	GC	MUL_0744	0		intermediary metabolism and respiration	dioxygenase
782323	int	TG		143	MUL_0744	intermediary metabolism and respiration	dioxygenase
784858	syn	TC	MUL_0746	0		information pathways	DNA-directed RNA polymerase beta subunit RpoB
785063	syn	CT	MUL_0746	0		information pathways	DNA-directed RNA polymerase beta subunit RpoB
786217	syn	GC	MUL_0746	0		information pathways	DNA-directed RNA polymerase beta subunit RpoB
787907	syn	TC	MUL_0747	0		information pathways	DNA-directed RNA polymerase beta chain RpoC
788072	syn	GC	MUL_0747	0		information pathways	DNA-directed RNA polymerase beta chain RpoC
788111	syn	TC	MUL_0747	0		information pathways	DNA-directed RNA polymerase beta chain RpoC
790952	syn	GC	MUL_0747	0		information pathways	DNA-directed RNA polymerase beta chain RpoC
792030	int	CT		105	MUL_0748	PE/PPE	PE-PGRS family protein
792048	int	GA		87	MUL_0748	PE/PPE	PE-PGRS family protein
793579	psd	GC	MUL_0749	0		intermediary metabolism and respiration	C-term ceramidase - pseudogene
793579	psd	GC	MUL_0749	0		intermediary metabolism and respiration	N-term ceramidase - pseudogene
794196	psd	GA	MUL_0749	0		intermediary metabolism and respiration	N-term ceramidase - pseudogene
794412	int	CT		118	MUL_0749	intermediary metabolism and respiration	N-term ceramidase - pseudogene
794617	psd	CT	MUL_0750	0		conserved hypotheticals	N-term conserved hypothetical protein - pseudogene
795391	int	AG		49	MUL_0751	information pathways	endonuclease iv (apurinase) End
798465	syn	TC	MUL_0753	0		lipid metabolism	acyl-CoA dehydrogenase
804758	int	CT		134	MUL_0758	cell wall and cell processes	conserved transmembrane proteinm MmpS5
805649	non	GA	MUL_0760	0		cell wall and cell processes	conserved hypothetical membrane protein
807239	int	CT		66	MUL_0762	regulatory proteins	transcription regulator TetR family
812297	non	AG	MUL_0767	0		cell wall and cell processes	conserved membrane protein
812381	non	GA	MUL_0767	0		cell wall and cell processes	conserved membrane protein
812400	syn	GT	MUL_0767	0		cell wall and cell processes	conserved membrane protein
812562	syn	CT	MUL_0767	0		cell wall and cell processes	conserved membrane protein
812628	syn	TC	MUL_0767	0		cell wall and cell processes	conserved membrane protein
812787	syn	AG	MUL_0767	0		cell wall and cell processes	conserved membrane protein
812899	non	AG	MUL_0767	0		cell wall and cell processes	conserved membrane protein
813190	int	AT		38	MUL_0768	intermediary metabolism and respiration	short-chain dehydrogenase/reductase
813489	syn	AC	MUL_0768	0		intermediary metabolism and respiration	short-chain dehydrogenase/reductase
813617	syn	CG	MUL_0768	0		intermediary metabolism and respiration	short-chain dehydrogenase/reductase
814361	syn	AC	MUL_0769	0		intermediary metabolism and respiration	ferredoxin reductase
814523	syn	TC	MUL_0769	0		intermediary metabolism and respiration	ferredoxin reductase
814526	syn	TC	MUL_0769	0		intermediary metabolism and respiration	ferredoxin reductase
814919	syn	AC	MUL_0769	0		intermediary metabolism and respiration	ferredoxin reductase
815287	syn	TA	MUL_0769	0		intermediary metabolism and respiration	ferredoxin reductase
815295	syn	TC	MUL_0769	0		intermediary metabolism and respiration	ferredoxin reductase
815296	syn	CT	MUL_0769	0		intermediary metabolism and respiration	ferredoxin reductase
815353	non	GA	MUL_0769	0		intermediary metabolism and respiration	ferredoxin reductase
815500	syn	TC	MUL_0770	0		conserved hypotheticals	conserved hypothetical protein
818485	syn	TC	MUL_0773	0		intermediary metabolism and respiration	coenzyme PQQ synthesis protein E PqqE
818560	syn	CG	MUL_0773	0		intermediary metabolism and respiration	coenzyme PQQ synthesis protein E PqqE
820303	non	GA	MUL_0775	0		intermediary metabolism and respiration	Creatinine amidohydrolase
820464	syn	TC	MUL_0775	0		intermediary metabolism and respiration	Creatinine amidohydrolase
822420	non	CT	MUL_0777	0		intermediary metabolism and respiration	dehydrogenase
826498	int	AG		147	MUL_0779	PE/PPE	N-term PPE family protein pseudogene
829625	int	TC		0
837470	non	AG	MUL_0790	0		information pathways	50S ribosomal protein L3 RplC
837554	non	GA	MUL_0791	0		information pathways	50S ribosomal protein L4 RplD
837585	non	TC	MUL_0791	0		information pathways	50S ribosomal protein L4 RplD
842939	psd	GA	MUL_0800	0		intermediary metabolism and respiration	mid-section arylsulfatase AtsA - pseudogene
843048	psd	CT	MUL_0800	0		intermediary metabolism and respiration	mid-section arylsulfatase AtsA - pseudogene
843188	psd	TC	MUL_0800	0		intermediary metabolism and respiration	mid-section arylsulfatase AtsA - pseudogene
843188	psd	TC	MUL_0800	0		unknown	mid-section arylsulfatase AtsA - pseudogene
843522	psd	GA	MUL_0800	0		unknown	mid-section arylsulfatase AtsA - pseudogene
844163	psd	TG	MUL_0800	0		intermediary metabolism and respiration	C-term arylsulfatase AtsA - pseudogene
844696	non	GT	MUL_0801	0		conserved hypotheticals	conserved protein
844768	non	GA	MUL_0801	0		conserved hypotheticals	conserved protein
845269	psd	TC	MUL_0802	0		conserved hypotheticals	N-term conserved hypothetical protein - pseudogene
845398	psd	GA	MUL_0802	0		conserved hypotheticals	N-term conserved hypothetical protein - pseudogene
845677	psd	TG	MUL_0802	0		conserved hypotheticals	C-term conserved hypothetical protein - pseudogene
845677	psd	TG	MUL_0802	0		conserved hypotheticals	N-term conserved hypothetical protein - pseudogene
845931	psd	AG	MUL_0802	0		conserved hypotheticals	C-term conserved hypothetical protein - pseudogene
846126	int	AG		139	MUL_0803	cell wall and cell processes	conserved transmembrane protein
846233	int	CT		32	MUL_0803	cell wall and cell processes	conserved transmembrane protein
846331	non	AG	MUL_0803	0		cell wall and cell processes	conserved transmembrane protein
851513	syn	AC	MUL_0813	0		information pathways	50S ribosomal protein L15 RplO
851630	non	AG	MUL_0813	0		information pathways	50S ribosomal protein L15 RplO
852447	syn	AC	MUL_0814	0		intermediary metabolism and respiration	flavin-dependent oxidoreductase
852736	int	AG		49	MUL_0815	cell wall and cell processes	protease iv Ssp
852973	syn	CG	MUL_0815	0		cell wall and cell processes	protease iv Ssp
853038	non	GC	MUL_0815	0		cell wall and cell processes	protease iv Ssp
853092	non	CA	MUL_0815	0		cell wall and cell processes	protease iv Ssp
853817	non	GC	MUL_0815	0		cell wall and cell processes	protease iv Ssp
854989	non	TC	MUL_0816	0		intermediary metabolism and respiration	O-methyltransferase
855965	syn	TC	MUL_0817	0		intermediary metabolism and respiration	O-methyltransferase
856573	syn	CT	MUL_0818	0		intermediary metabolism and respiration	O-methyltransferase
856696	syn	TC	MUL_0818	0		intermediary metabolism and respiration	O-methyltransferase
857107	syn	TC	MUL_0818	0		intermediary metabolism and respiration	O-methyltransferase
858069	syn	AT	MUL_0819	0		intermediary metabolism and respiration	short-chain dehydrogenase Adh_1
858152	non	GA	MUL_0819	0		intermediary metabolism and respiration	short-chain dehydrogenase Adh_1
858507	syn	AG	MUL_0819	0		intermediary metabolism and respiration	short-chain dehydrogenase Adh_1
860487	syn	AG	MUL_0821	0		regulatory proteins	transcriptional regulatory protein
860621	non	CG	MUL_0821	0		regulatory proteins	transcriptional regulatory protein
860845	non	AG	MUL_0821	0		regulatory proteins	transcriptional regulatory protein
861486	syn	TC	MUL_0822	0		intermediary metabolism and respiration	L-fuculose-1-phosphate aldolase FucA
861633	syn	AG	MUL_0822	0		intermediary metabolism and respiration	L-fuculose-1-phosphate aldolase FucA
862154	syn	GC	MUL_0823	0		intermediary metabolism and respiration	D-3-phosphoglycerate dehydrogenase SerA2
862809	non	CT	MUL_0823	0		intermediary metabolism and respiration	D-3-phosphoglycerate dehydrogenase SerA2
864594	non	CG	MUL_0825	0		conserved hypotheticals	conserved protein
867494	syn	TC	MUL_0828	0		cell wall and cell processes	preprotein translocase SecY
869472	syn	AC	MUL_0830	0		intermediary metabolism and respiration	methionine aminopeptidase MapA
873966	syn	AG	MUL_0836	0		lipid metabolism	acyl-CoA dehydrogenase FadE9
874718	syn	AG	MUL_0837	0		intermediary metabolism and respiration	methylmalonate semialdehyde dehydrogenase MmsA
875378	syn	AG	MUL_0837	0		intermediary metabolism and respiration	methylmalonate semialdehyde dehydrogenase MmsA
876113	syn	AG	MUL_0837	0		intermediary metabolism and respiration	methylmalonate semialdehyde dehydrogenase MmsA
876846	syn	AG	MUL_0838	0		cell wall and cell processes	transmembrane carbohydrate transport protein
880330	syn	TC	MUL_0841	0		conserved hypotheticals	conserved hypothetical protein
884609	syn	CT	MUL_0848	0		information pathways	DNA-directed RNA polymerase (alpha chain) RpoA
885925	syn	TC	MUL_0850	0		information pathways	pseudouridine synthase a TruA
886074	syn	TC	MUL_0850	0		information pathways	pseudouridine synthase a TruA
886338	non	CT	MUL_0851	0		cell wall and cell processes	D-serine/D-alanine/glycine transporter CycA
886773	non	TG	MUL_0851	0		cell wall and cell processes	D-serine/D-alanine/glycine transporter CycA
886990	syn	AG	MUL_0851	0		cell wall and cell processes	D-serine/D-alanine/glycine transporter CycA
887059	syn	AC	MUL_0851	0		cell wall and cell processes	D-serine/D-alanine/glycine transporter CycA
887326	syn	GA	MUL_0851	0		cell wall and cell processes	D-serine/D-alanine/glycine transporter CycA
887503	syn	GA	MUL_0851	0		cell wall and cell processes	D-serine/D-alanine/glycine transporter CycA
887832	int	CT		45	MUL_0851	cell wall and cell processes	D-serine/D-alanine/glycine transporter CycA
887835	int	CG		48	MUL_0851	cell wall and cell processes	D-serine/D-alanine/glycine transporter CycA
888129	int	CT		74	MUL_5078	PE/PPE	PPE family protein
889953	int	AG		112	MUL_0852	PE/PPE	N-term PPE family protein - pseudogene
892666	syn	TG	MUL_0855	0		cell wall and cell processes	cutinase precursor Cut4
892785	non	TC	MUL_0855	0		cell wall and cell processes	cutinase precursor Cut4
894889	non	TC	MUL_0857	0		cell wall and cell processes	conserved hypothetical membrane protein
895209	non	AG	MUL_0857	0		cell wall and cell processes	conserved hypothetical membrane protein
896126	non	TC	MUL_0858	0		intermediary metabolism and respiration	membrane-anchored serine protease (mycosin) MycP4
896532	syn	GA	MUL_0858	0		intermediary metabolism and respiration	membrane-anchored serine protease (mycosin) MycP4
898244	syn	AG	MUL_0859	0		cell wall and cell processes	conserved hypothetical membrane protein
900451	syn	TC	MUL_0860	0		cell wall and cell processes	conserved membrane protein
901712	non	CG	MUL_0860	0		cell wall and cell processes	conserved membrane protein
901808	non	AG	MUL_0860	0		cell wall and cell processes	conserved membrane protein
901948	syn	CT	MUL_0860	0		cell wall and cell processes	conserved membrane protein
902156	non	CG	MUL_0861	0		conserved hypotheticals	conserved hypothetical protein
902395	non	CG	MUL_0861	0		conserved hypotheticals	conserved hypothetical protein
902996	non	TC	MUL_0861	0		conserved hypotheticals	conserved hypothetical protein
905276	int	TC		76	MUL_0866	intermediary metabolism and respiration	phosphomannomutase MrsA
907216	non	TG	MUL_0868	0		conserved hypotheticals	conserved hypothetical protein
907503	syn	AG	MUL_0868	0		conserved hypotheticals	conserved hypothetical protein
907608	syn	AG	MUL_0868	0		conserved hypotheticals	conserved hypothetical protein
909128	psd	AC	MUL_0869	0		intermediary metabolism and respiration	N-term coenzyme F420-dependent oxidoreductase pseudogene
910217	syn	AG	MUL_0870	0		conserved hypotheticals	conserved protein
910602	psd	TG	MUL_0871	0		cell wall and cell processes	C-term conserved hypothetical transmembrane protein pseudogene
910940	int	CT		82	MUL_0872	intermediary metabolism and respiration	glucosamine-fructose-6-phosphate aminotransferase GlmS
911582	syn	TG	MUL_0872	0		intermediary metabolism and respiration	glucosamine-fructose-6-phosphate aminotransferase GlmS
911594	syn	AC	MUL_0872	0		intermediary metabolism and respiration	glucosamine-fructose-6-phosphate aminotransferase GlmS
912101	syn	TG	MUL_0872	0		intermediary metabolism and respiration	glucosamine-fructose-6-phosphate aminotransferase GlmS
912426	non	CG	MUL_0872	0		intermediary metabolism and respiration	glucosamine-fructose-6-phosphate aminotransferase GlmS
915782	syn	AC	MUL_0876	0		cell wall and cell processes	conserved hypothetical transmembrane protein
920570	syn	AG	MUL_0880	0		cell wall and cell processes	conserved hypothetical hydrolase
923578	syn	AG	MUL_0884	0			O-sialoglycoprotein endopeptidase Gcp (glycoprotease)
925117	syn	TC	MUL_0886	0			60 kDa chaperone (GroEL1)
937851	syn	TC	MUL_0897	0		information pathways	alternative RNA polymerase sigma-D factor SigD
938171	non	AG	MUL_0898	0		conserved hypotheticals	conserved hypothetical protein
938407	syn	GC	MUL_0898	0		conserved hypotheticals	conserved hypothetical protein
941114	syn	TC	MUL_0900	0		intermediary metabolism and respiration	inosine-5'-monophosphate (imp) dehydrogenase GuaB2
941354	syn	TC	MUL_0900	0		intermediary metabolism and respiration	inosine-5'-monophosphate (imp) dehydrogenase GuaB2
942584	int	TC		12	MUL_0901	intermediary metabolism and respiration	inosine-5'-monophosphate (imp) dehydrogenase GuaB3
942645	int	AG		108	MUL_0902	PE/PPE	PPE family protein
943920	int	CG		0
947602	syn	CG	MUL_0905	0		regulatory proteins	transcriptional regulator
947840	non	TC	MUL_0905	0		regulatory proteins	transcriptional regulator
948860	syn	TC	MUL_0906	0		intermediary metabolism and respiration	glycosyl hydrolase
953122	non	AG	MUL_0911	0		cell wall and cell processes	integral membrane transport protein
954718	int	TC		44	MUL_0911	cell wall and cell processes	integral membrane transport protein
956733	syn	TC	MUL_0913	0		intermediary metabolism and respiration	GMP synthase GuaA
956804	syn	GA	MUL_0913	0		intermediary metabolism and respiration	GMP synthase GuaA
957886	int	-G		37	MUL_0914	cell wall and cell processes	conserved hypothetical secreted protein
957886	int	-G		37	MUL_0915	conserved hypotheticals	conserved protein
960544	psd	TC	MUL_0917	0		intermediary metabolism and respiration	C-term inosine-uridine nucleoside hydrolase IunH - pseudogene
961375	syn	AG	MUL_0918	0		lipid metabolism	short-chain dehydrogenase AcrA1
961383	non	TC	MUL_0918	0		lipid metabolism	short-chain dehydrogenase AcrA1
961405	syn	TC	MUL_0918	0		lipid metabolism	short-chain dehydrogenase AcrA1
962453	non	AG	MUL_0918	0		lipid metabolism	short-chain dehydrogenase AcrA1
962487	non	TC	MUL_0918	0		lipid metabolism	short-chain dehydrogenase AcrA1
965137	syn	GA	MUL_0921	0			trehalose-6-phosphate phosphatase OtsB2
965282	non	TC	MUL_0921	0			trehalose-6-phosphate phosphatase OtsB2
965617	syn	GA	MUL_0921	0			trehalose-6-phosphate phosphatase OtsB2
966141	syn	AG	MUL_0921	0			trehalose-6-phosphate phosphatase OtsB2
966349	psd	TC	MUL_0922	0		conserved hypotheticals	C-term conserved hypothetical protein - pseudogene
966370	psd	CT	MUL_0922	0		conserved hypotheticals	C-term conserved hypothetical protein - pseudogene
966430	psd	AG	MUL_0922	0		conserved hypotheticals	C-term conserved hypothetical protein - pseudogene
966559	psd	TC	MUL_0922	0		conserved hypotheticals	C-term conserved hypothetical protein - pseudogene
966667	psd	TC	MUL_0922	0		conserved hypotheticals	C-term conserved hypothetical protein - pseudogene
966733	psd	GA	MUL_0922	0		conserved hypotheticals	C-term conserved hypothetical protein - pseudogene
967168	psd	AG	MUL_0922	0		conserved hypotheticals	C-term conserved hypothetical protein - pseudogene
967412	psd	CG	MUL_0922	0		conserved hypotheticals	N-term conserved hypothetical protein - pseudogene
968975	syn	CT	MUL_0923	0		information pathways	DNA polymerase III alpha chain DnaE2
969707	syn	TC	MUL_0923	0		information pathways	DNA polymerase III alpha chain DnaE2
970935	non	AG	MUL_0923	0		information pathways	DNA polymerase III alpha chain DnaE2
976623	syn	GT	MUL_0929	0		conserved hypotheticals	conserved hypothetical protein
977840	syn	GC	MUL_0931	0		conserved hypotheticals	conserved hypothetical protein
977870	syn	TC	MUL_0931	0		conserved hypotheticals	conserved hypothetical protein
978728	syn	CG	MUL_0931	0		conserved hypotheticals	conserved hypothetical protein
978800	syn	AG	MUL_0931	0		conserved hypotheticals	conserved hypothetical protein
980581	syn	AG	MUL_0932	0		intermediary metabolism and respiration	pyrroline-5-carboxylate dehydrogenase RocA
982143	syn	CT	MUL_0934	0		regulatory proteins	transcriptional regulator
982271	non	GC	MUL_0934	0		regulatory proteins	transcriptional regulator
983368	syn	AG	MUL_0935	0		lipid metabolism	keto acyl-CoA thiolase Ltp2
984704	non	GA	MUL_0938	0		conserved hypotheticals	conserved hypothetical protein
985172	non	CT	MUL_0938	0		conserved hypotheticals	conserved hypothetical protein
989021	syn	AG	MUL_0943	0		lipid metabolism	fatty-acid-CoA synthetase FadD36
991073	syn	GA	MUL_0944	0		regulatory proteins	transcriptional regulatory protein
991103	syn	GA	MUL_0944	0		regulatory proteins	transcriptional regulatory protein
991181	syn	AG	MUL_0944	0		regulatory proteins	transcriptional regulatory protein
991526	syn	CG	MUL_0944	0		regulatory proteins	transcriptional regulatory protein
994433	non	CA	MUL_0948	0		conserved hypotheticals	conserved hypothetical protein
994545	non	CT	MUL_0948	0		conserved hypotheticals	conserved hypothetical protein
995682	syn	CT	MUL_0949	0		cell wall and cell processes	conserved integral membrane transport protein
998396	non	TC	MUL_0951	0		unknown	hypothetical protein
998799	syn	TC	MUL_0952	0		regulatory proteins	conserved hypothetical regulatory protein
998937	syn	TC	MUL_0952	0		regulatory proteins	conserved hypothetical regulatory protein
999218	non	AT	MUL_0953	0		intermediary metabolism and respiration	transferase
999394	syn	AG	MUL_0953	0		intermediary metabolism and respiration	transferase
999987	non	CG	MUL_0953	0		intermediary metabolism and respiration	transferase
1000095	non	TC	MUL_0953	0		intermediary metabolism and respiration	transferase
1000958	syn	GC	MUL_0954	0		intermediary metabolism and respiration	succinyl-diaminopimelate desuccinylase DapE
1004592	syn	TC	MUL_0957	0		lipid metabolism	fatty-acid-CoA ligase FadD6
1005243	syn	TC	MUL_0957	0		lipid metabolism	fatty-acid-CoA ligase FadD6
1006460	syn	TG	MUL_0958	0		intermediary metabolism and respiration	dihydropteroate synthase 2 FolP2
1007201	syn	TC	MUL_0959	0		conserved hypotheticals	conserved hypothetical protein
1016614	int	GC		142	MUL_0966	insertion seqs and phages	transposase for IS2606
1018380	int	TG		13	MUL_0967	PE/PPE	PE family protein
1019174	psd	AG	MUL_0969	0		intermediary metabolism and respiration	C-term aldehyde dehydrogenase NAD dependent AldA_2 - pseudogene
1019861	psd	AG	MUL_0969	0		intermediary metabolism and respiration	C-term aldehyde dehydrogenase NAD dependent AldA_2 - pseudogene
1021898	int	GT		0
1022842	syn	AG	MUL_0971	0		lipid metabolism	acetyl-CoA acetyltransferase FadA6_3
1023532	non	TG	MUL_0972	0		lipid metabolism	enoyl-CoA hydratase EchA1_1
1024204	int	TC		0
1024322	int	GC		102	MUL_0973	PE/PPE	N-term PE-PGRS family protein - pseudogene
1033216	syn	AG	MUL_0979	0		intermediary metabolism and respiration	oxidoreductase
1033576	syn	TC	MUL_0979	0		intermediary metabolism and respiration	oxidoreductase
1037454	psd	GA	MUL_0984	0		intermediary metabolism and respiration	C-term oxidoreductase - pseudogene
1037528	psd	CG	MUL_0984	0		intermediary metabolism and respiration	C-term oxidoreductase - pseudogene
1037764	psd	AG	MUL_0984	0		intermediary metabolism and respiration	C-term oxidoreductase - pseudogene
1038741	psd	GT	MUL_0984	0		intermediary metabolism and respiration	N-term oxidoreductase - pseudogene
1040914	non	CT	MUL_0986	0		lipid metabolism	alpha-methylacyl-CoA racemase Mcr
1041515	syn	TC	MUL_0987	0		intermediary metabolism and respiration	short-chain type dehydrogenase/reductase
1041822	int	GA		85	MUL_0987	intermediary metabolism and respiration	short-chain type dehydrogenase/reductase
1042123	int	AG		94	MUL_0988	conserved hypotheticals	conserved hypothetical protein
1043714	non	AG	MUL_0989	0		cell wall and cell processes	conserved transmembrane transport protein MmpL13
1044853	syn	CG	MUL_0990	0		regulatory proteins	transcriptional regulatory protein (probably TetR-family)
1045488	syn	CT	MUL_0991	0		conserved hypotheticals	conserved hypothetical protein
1045491	syn	GC	MUL_0991	0		conserved hypotheticals	conserved hypothetical protein
1046105	int	CT		67	MUL_0992	regulatory proteins	transcriptional regulatory protein
1046125	int	AG		61	MUL_0991	conserved hypotheticals	conserved hypothetical protein
1047375	psd	AG	MUL_0994	0		lipid metabolism	C-term O-methyltransferase Omt_2 - pseudogene
1047538	psd	CT	MUL_0994	0		lipid metabolism	C-term O-methyltransferase Omt_2 - pseudogene
1047613	psd	G-	MUL_0994	0		lipid metabolism	N-term O-methyltransferase Omt_2 - pseudogene
1048974	non	CT	MUL_0996	0		conserved hypotheticals	conserved protein
1049027	syn	AC	MUL_0996	0		conserved hypotheticals	conserved protein
1049486	int	TC		86	MUL_0997	conserved hypotheticals	conserved hypothetical protein
1049519	int	TC		119	MUL_0997	conserved hypotheticals	conserved hypothetical protein
1049538	int	AC		138	MUL_0997	conserved hypotheticals	conserved hypothetical protein
1049539	int	GA		139	MUL_0997	conserved hypotheticals	conserved hypothetical protein
1049540	int	TC		140	MUL_0997	conserved hypotheticals	conserved hypothetical protein
1049545	int	CA		145	MUL_0997	conserved hypotheticals	conserved hypothetical protein
1057046	non	GA	MUL_1006	0		cell wall and cell processes	conserved transmembrane protein
1057194	syn	TG	MUL_1006	0		cell wall and cell processes	conserved transmembrane protein
1057201	non	AG	MUL_1006	0		cell wall and cell processes	conserved transmembrane protein
1057623	non	CT	MUL_1006	0		cell wall and cell processes	conserved transmembrane protein
1058207	syn	AG	MUL_1007	0		conserved hypotheticals	conserved hypothetical protein
1058271	non	GC	MUL_1007	0		conserved hypotheticals	conserved hypothetical protein
1059427	syn	TC	MUL_1009	0		information pathways	GTP-binding translation elongation factor TypA
1059611	syn	TC	MUL_1009	0		information pathways	GTP-binding translation elongation factor TypA
1059796	syn	GC	MUL_1009	0		information pathways	GTP-binding translation elongation factor TypA
1060846	syn	TC	MUL_1009	0		information pathways	GTP-binding translation elongation factor TypA
1061077	non	AG	MUL_1009	0		information pathways	GTP-binding translation elongation factor TypA
1062440	syn	TC	MUL_1010	0		cell wall and cell processes	conserved lipoprotein LpqW
1069048	int	CT		0
1069263	int	CT		0
1069440	int	TC		0
1069509	int	TC		0
1070171	psd	CG	MUL_1016	0		regulatory proteins	N-term transcriptional regulatory protein - pseudogene
1070373	psd	GA	MUL_1016	0		regulatory proteins	N-term transcriptional regulatory protein - pseudogene
1070487	int	TC		89	MUL_1016	regulatory proteins	N-term transcriptional regulatory protein - pseudogene
1071114	non	GA	MUL_1017	0		intermediary metabolism and respiration	N-acetyl-1-D-myo-inosityl-2-amino-2-deoxy-alpha- D-glucopyranoside deacetylase MshB
1071380	syn	TC	MUL_1017	0		intermediary metabolism and respiration	N-acetyl-1-D-myo-inosityl-2-amino-2-deoxy-alpha- D-glucopyranoside deacetylase MshB
1073648	syn	TC	MUL_1020	0		intermediary metabolism and respiration	F420 biosynthesis protein FbiC
1073662	syn	GC	MUL_1020	0		intermediary metabolism and respiration	F420 biosynthesis protein FbiC
1074045	non	GA	MUL_1020	0		intermediary metabolism and respiration	F420 biosynthesis protein FbiC
1074895	syn	TC	MUL_1020	0		intermediary metabolism and respiration	F420 biosynthesis protein FbiC
1075564	syn	CG	MUL_1020	0		intermediary metabolism and respiration	F420 biosynthesis protein FbiC
1075576	syn	GC	MUL_1020	0		intermediary metabolism and respiration	F420 biosynthesis protein FbiC
1075922	int	TA		0
1076102	int	AG		0
1078813	int	GC		37	MUL_1021	PE/PPE	PE-PGRS family protein
1082431	syn	GA	MUL_1025	0		intermediary metabolism and respiration	ferredoxin FdxC
1083756	syn	TG	MUL_1026	0		intermediary metabolism and respiration	aminotransferase
1083795	syn	CT	MUL_1026	0		intermediary metabolism and respiration	aminotransferase
1084255	psd	AG	MUL_1027	0		cell wall and cell processes	C-term conserved hypothetical membrane protein - pseudogene
1084339	psd	CG	MUL_1027	0		cell wall and cell processes	C-term conserved hypothetical membrane protein - pseudogene
1084719	psd	TC	MUL_1027	0		cell wall and cell processes	C-term conserved hypothetical membrane protein - pseudogene
1084899	psd	GA	MUL_1027	0		cell wall and cell processes	C-term conserved hypothetical membrane protein - pseudogene
1086113	psd	CT	MUL_1027	0		cell wall and cell processes	N-term conserved hypothetical membrane protein - pseudogene
1086120	psd	TC	MUL_1027	0		cell wall and cell processes	N-term conserved hypothetical membrane protein - pseudogene
1086342	psd	TC	MUL_1027	0		cell wall and cell processes	N-term conserved hypothetical membrane protein - pseudogene
1086918	int	CT		49	MUL_1028	conserved hypotheticals	N-term conserved hypothetical protein - pseudogene
1087302	psd	TC	MUL_1028	0		conserved hypotheticals	N-term conserved hypothetical protein - pseudogene
1087474	psd	AC	MUL_1028	0		conserved hypotheticals	N-term conserved hypothetical protein - pseudogene
1088054	psd	TC	MUL_1028	0		conserved hypotheticals	C-term conserved hypothetical protein - pseudogene
1093005	int	CT		53	MUL_1033	PE/PPE	N-term PE family protein - pseudogene
1094317	int	GA		0
1095733	non	AT	MUL_1035	0		conserved hypotheticals	conserved hypothetical protein
1096063	psd	TC	MUL_1036	0		conserved hypotheticals	N-term conserved hypothetical protein - pseudogene
1099053	syn	CT	MUL_1038	0		intermediary metabolism and respiration	oxidoreductase
1099333	syn	GA	MUL_1039	0		regulatory proteins	conserved hypothetical regulatory protein
1099892	psd	AG	MUL_1040	0		conserved hypotheticals	C-term conserved hypothetical protein - pseudogene
1100399	psd	AC	MUL_1040	0		conserved hypotheticals	N-term conserved hypothetical protein - pseudogene
1101440	psd	CT	MUL_1042	0		conserved hypotheticals	N-term conserved hypothetical protein - pseudogene
1103653	syn	CT	MUL_1044	0		conserved hypotheticals	conserved hypothetical protein
1103802	non	TC	MUL_1044	0		conserved hypotheticals	conserved hypothetical protein
1104213	syn	TC	MUL_1045	0		conserved hypotheticals	conserved hypothetical protein
1104234	syn	AG	MUL_1045	0		conserved hypotheticals	conserved hypothetical protein
1105206	int	TC		74	MUL_1046	lipid metabolism	acyl-CoA transferase
1108264	non	AG	MUL_1049	0		intermediary metabolism and respiration	cytochrome P450 191A3 Cyp191A3
1108740	syn	TC	MUL_1049	0		intermediary metabolism and respiration	cytochrome P450 191A3 Cyp191A3
1109620	psd	GC	MUL_1050	0		intermediary metabolism and respiration	C-term dehydrogenase - pseudogene
1110613	non	GC	MUL_1051	0		conserved hypotheticals	conserved hypothetical protein
1111663	syn	GC	MUL_1053	0		intermediary metabolism and respiration	monooxygenase
1112146	syn	GA	MUL_1053	0		intermediary metabolism and respiration	monooxygenase
1112662	syn	AG	MUL_1053	0		intermediary metabolism and respiration	monooxygenase
1112836	non	AG	MUL_1053	0		intermediary metabolism and respiration	monooxygenase
1113927	syn	CG	MUL_1054	0		intermediary metabolism and respiration	esterase LipW
1114343	psd	TG	MUL_1055	0		intermediary metabolism and respiration	C-term zinc-type alcohol dehydrogenase (E subunit) AdhE pseudogene
1115359	syn	AC	MUL_1056	0		conserved hypotheticals	conserved hypothetical protein
1116499	non	CT	MUL_1058	0		regulatory proteins	transcriptional regulatory protein (probably GntR-family)
1120638	syn	TC	MUL_1062	0			MCE-family protein Mce1A
1121960	syn	TC	MUL_1063	0			MCE-family protein Mce1B
1123066	syn	AG	MUL_1064	0		virulence; detoxification; adaptation	MCE-family protein Mce1C
1123504	syn	TC	MUL_1064	0		virulence; detoxification; adaptation	MCE-family protein Mce1C
1123561	syn	TC	MUL_1064	0		virulence; detoxification; adaptation	MCE-family protein Mce1C
1125006	syn	AG	MUL_1065	0			MCE-family protein Mce1D
1125321	syn	TG	MUL_1065	0			MCE-family protein Mce1D
1125330	syn	AG	MUL_1065	0			MCE-family protein Mce1D
1126127	syn	AC	MUL_1066	0			MCE-family lipoprotein LprK (MCE-family lipoprotein Mce1E)
1126724	syn	AG	MUL_1066	0			MCE-family lipoprotein LprK (MCE-family lipoprotein Mce1E)
1126928	syn	AG	MUL_1066	0			MCE-family lipoprotein LprK (MCE-family lipoprotein Mce1E)
1127593	syn	CT	MUL_1067	0			MCE-family protein Mce1F
1127692	syn	TG	MUL_1067	0			MCE-family protein Mce1F
1127707	syn	GC	MUL_1067	0			MCE-family protein Mce1F
1127935	syn	AG	MUL_1067	0			MCE-family protein Mce1F
1128071	syn	TC	MUL_1067	0			MCE-family protein Mce1F
1128918	non	AC	MUL_1068	0		cell wall and cell processes	conserved Mce associated membrane protein
1128949	non	CG	MUL_1068	0		cell wall and cell processes	conserved Mce associated membrane protein
1129176	syn	AG	MUL_1068	0		cell wall and cell processes	conserved Mce associated membrane protein
1131164	non	GA	MUL_1071	0		cell wall and cell processes	conserved Mce associated membrane protein
1131219	syn	GA	MUL_1071	0		cell wall and cell processes	conserved Mce associated membrane protein
1135763	non	CG	MUL_1075	0		conserved hypotheticals	conserved protein
1136074	non	CT	MUL_1075	0		conserved hypotheticals	conserved protein
1136783	non	GC	MUL_1075	0		conserved hypotheticals	conserved protein
1137190	non	GA	MUL_1076	0		information pathways	alternative RNA polymerase sigma factor SigG
1140130	int	TC		46	MUL_1080	intermediary metabolism and respiration	beta-glucosidase BglS
1146427	syn	AG	MUL_1082	0		intermediary metabolism and respiration	dihydroxy-acid dehydratase IlvD
1147734	int	TC		113	MUL_1083	conserved hypotheticals	conserved hypothetical protein
1150267	int	AC		65	MUL_1086	regulatory proteins	transcriptional regulatory protein
1150983	psd	CG	MUL_1087	0		intermediary metabolism and respiration	N-term oxidoreductase - pseudogene
1151958	psd	-G	MUL_1087	0		intermediary metabolism and respiration	N-term oxidoreductase - pseudogene
1155089	syn	AG	MUL_1088	0		intermediary metabolism and respiration	zinc metalloprotease
1156485	syn	GA	MUL_1090	0		cell wall and cell processes	conserved transmembrane protein
1163069	psd	TG	MUL_1095	0		cell wall and cell processes	C-term conserved transmembrane protein - pseudogene
1164987	syn	AG	MUL_1096	0		cell wall and cell processes	conserved transmembrane transport protein MmpL3
1166859	syn	CT	MUL_1097	0		conserved hypotheticals	conserved hypothetical protein
1167099	syn	CG	MUL_1097	0		conserved hypotheticals	conserved hypothetical protein
1168524	non	CT	MUL_1099	0		conserved hypotheticals	conserved hypothetical protein
1169705	non	TC	MUL_1100	0		cell wall and cell processes	conserved secreted protein
1172158	syn	CG	MUL_1101	0		intermediary metabolism and respiration	iron-regulated phosphoenolpyruvate carboxykinase [GTP] PckA
1172932	syn	CG	MUL_1101	0		intermediary metabolism and respiration	iron-regulated phosphoenolpyruvate carboxykinase [GTP] PckA
1175921	int	TC		96	MUL_1104	cell wall and cell processes	conserved hypothetical membrane protein
1178537	psd	CT	MUL_1105	0		lipid metabolism	N-term acyl-CoA dehydrogenase FadE3_2 - pseudogene
1178689	syn	TC	MUL_1107	0		conserved hypotheticals	conserved protein
1178878	syn	GA	MUL_1107	0		conserved hypotheticals	conserved protein
1180450	psd	TC	MUL_1108	0		conserved hypotheticals	C-term conserved hypothetical protein - pseudogene
1181483	syn	GT	MUL_1109	0		conserved hypotheticals	conserved hypothetical protein
1182315	int	AG		70	MUL_1109	conserved hypotheticals	conserved hypothetical protein
1182320	int	TA		75	MUL_1109	conserved hypotheticals	conserved hypothetical protein
1182831	psd	CT	MUL_5097	0		cell wall and cell processes	mid-section conserved hypothetical membrane protein pseudogene
1184479	non	TC	MUL_1110	0		cell wall and cell processes	conserved hypothetical transmembrane protein
1185091	syn	GC	MUL_1111	0		cell wall and cell processes	conserved hypothetical transmembrane protein
1192237	non	TG	MUL_1117	0		lipid metabolism	fatty-acid-CoA ligase
1193754	psd	TG	MUL_1118	0		lipid metabolism	N-term peptide synthetase Nrp pseudogene
1194838	psd	CG	MUL_1118	0		lipid metabolism	N-term peptide synthetase Nrp pseudogene
1195766	psd	TC	MUL_1118	0		lipid metabolism	N-term peptide synthetase Nrp pseudogene
1196392	psd	AC	MUL_1118	0		lipid metabolism	C-term peptide synthetase Nrp pseudogene
1196689	psd	GA	MUL_1118	0		lipid metabolism	C-term peptide synthetase Nrp pseudogene
1198685	int	AG		65	MUL_1121	lipid metabolism	enoyl-CoA hydratase
1199542	int	GC		43	MUL_1122	intermediary metabolism and respiration	aldehyde dehydrogenase
1200482	syn	AG	MUL_1122	0		intermediary metabolism and respiration	aldehyde dehydrogenase
1201008	non	CT	MUL_1122	0		intermediary metabolism and respiration	aldehyde dehydrogenase
1201515	non	GA	MUL_1123	0		intermediary metabolism and respiration	methyltransferase
1202245	syn	TG	MUL_1124	0		cell wall and cell processes	glycosyltransferase
1203401	syn	AG	MUL_1125	0		cell wall and cell processes	conserved transmembrane protein
1204331	syn	AG	MUL_1125	0		cell wall and cell processes	conserved transmembrane protein
1204334	syn	TA	MUL_1125	0		cell wall and cell processes	conserved transmembrane protein
1205151	syn	GC	MUL_1126	0		cell wall and cell processes	conserved membrane protein
1206826	syn	GA	MUL_1127	0		intermediary metabolism and respiration	integral membrane acyltransferase
1218500	syn	TG	MUL_1140	0		cell wall and cell processes	conserved hypothetical membrane protein
1218524	syn	AC	MUL_1140	0		cell wall and cell processes	conserved hypothetical membrane protein
1221138	int	AG		74	MUL_1144	cell wall and cell processes	conserved hypothetical membrane protein
1234626	int	TC		0
1234630	int	CG		0
1239264	non	CT	MUL_1156	0		cell wall and cell processes	conserved hypothetical membrane protein
1239455	non	CA	MUL_1156	0		cell wall and cell processes	conserved hypothetical membrane protein
1239902	syn	GA	MUL_1157	0		intermediary metabolism and respiration	glycerophosphoryl diester phosphodiesterase GlpQ2
1241346	syn	TC	MUL_1159	0		cell wall and cell processes	conserved transmembrane protein
1245934	non	TC	MUL_1161	0		cell wall and cell processes	conserved hypothetical small secreted protein
1245990	syn	CG	MUL_1161	0		cell wall and cell processes	conserved hypothetical small secreted protein
1248091	non	TC	MUL_1164	0		cell wall and cell processes	conserved transmembrane protein
1248296	syn	CG	MUL_1164	0		cell wall and cell processes	conserved transmembrane protein
1249525	non	GA	MUL_1165	0		cell wall and cell processes	conserved membrane protein
1249913	syn	AG	MUL_1165	0		cell wall and cell processes	conserved membrane protein
1252403	syn	TC	MUL_1167	0		lipid metabolism	acetyl-CoA acyltransferase FadA2
1252850	syn	AG	MUL_1167	0		lipid metabolism	acetyl-CoA acyltransferase FadA2
1253479	syn	AG	MUL_1168	0		lipid metabolism	acyl-CoA dehydrogenase FadE5
1255701	int	TC		76	MUL_1169	intermediary metabolism and respiration	oxidoreductase
1257526	int	CT		27	MUL_5125	conserved hypotheticals	conserved hypothetical protein
1257534	int	TC		35	MUL_5125	conserved hypotheticals	conserved hypothetical protein
1264134	syn	CT	MUL_1178	0			heat shock protein Hsp
1264362	int	TC		103	MUL_1178		heat shock protein Hsp
1271668	int	GA		16	MUL_1185		aminoglycoside 2'-N-acetyltransferase Aac
1273129	int	AG		12	MUL_1187	conserved hypotheticals	conserved hypothetical protein
1274393	non	CG	MUL_1188	0		cell wall and cell processes	periplasmic iron-transport lipoprotein
1274705	syn	TC	MUL_1188	0		cell wall and cell processes	periplasmic iron-transport lipoprotein
1275635	syn	TC	MUL_1189	0		cell wall and cell processes	integral membrane nitrite extrusion protein NarU
1276207	non	AT	MUL_1189	0		cell wall and cell processes	integral membrane nitrite extrusion protein NarU
1278999	syn	AG	MUL_1191	0		lipid metabolism	fatty-acid-CoA ligase FadD2
1281900	syn	AG	MUL_1194	0		lipid metabolism	acyl-CoA dehydrogenase FadE6
1282752	syn	CT	MUL_1194	0		lipid metabolism	acyl-CoA dehydrogenase FadE6
1288592	non	AG	MUL_1201	0		conserved hypotheticals	conserved hypothetical protein
1289346	syn	CG	MUL_1201	0		conserved hypotheticals	conserved hypothetical protein
1289364	non	CG	MUL_1201	0		conserved hypotheticals	conserved hypothetical protein
1292001	psd	TG	MUL_1203	0		lipid metabolism	mid-section O-Methyltransferase - pseudogene
1292177	int	TC		119	MUL_5109	unknown	hypothetical protein
1296518	syn	AG	MUL_1206	0		cell wall and cell processes	conserved membrane protein
1301728	int	GA		0
1303021	non	GT	MUL_1211	0		conserved hypotheticals	conserved protein
1308338	syn	TC	MUL_1215	0		cell wall and cell processes	conserved hypothetical membrane protein
1309210	syn	TC	MUL_1216	0		intermediary metabolism and respiration	trans-aconitate methyltransferase Tam
1309618	syn	AG	MUL_1217	0		intermediary metabolism and respiration	sulfatase
1309795	non	AG	MUL_1217	0		intermediary metabolism and respiration	sulfatase
1309797	non	GT	MUL_1217	0		intermediary metabolism and respiration	sulfatase
1310353	non	TC	MUL_1217	0		intermediary metabolism and respiration	sulfatase
1310624	non	CT	MUL_1217	0		intermediary metabolism and respiration	sulfatase
1310827	syn	TC	MUL_1217	0		intermediary metabolism and respiration	sulfatase
1311653	non	TC	MUL_1218	0		intermediary metabolism and respiration	oxidoreductase
1311726	non	TC	MUL_1218	0		intermediary metabolism and respiration	oxidoreductase
1313786	syn	TC	MUL_1223	0		cell wall and cell processes	conserved exported protein
1314992	non	GC	MUL_1225	0		conserved hypotheticals	conserved hypothetical protein
1315749	syn	GC	MUL_1225	0		conserved hypotheticals	conserved hypothetical protein
1315761	non	AT	MUL_1225	0		conserved hypotheticals	conserved hypothetical protein
1331908	syn	AG	MUL_1233	0		lipid metabolism	acyl-CoA dehydrogenase
1332147	non	TC	MUL_1233	0		lipid metabolism	acyl-CoA dehydrogenase
1335005	psd	GA	MUL_1235	0		cell wall and cell processes	N-term conserved hypothetical membrane protein - pseudogene
1335028	psd	TC	MUL_1235	0		cell wall and cell processes	N-term conserved hypothetical membrane protein - pseudogene
1335109	psd	TC	MUL_1235	0		cell wall and cell processes	N-term conserved hypothetical membrane protein - pseudogene
1337007	psd	GC	MUL_1235	0		cell wall and cell processes	C-term conserved hypothetical membrane protein - pseudogene
1344047	syn	CT	MUL_1242	0		conserved hypotheticals	conserved hypothetical protein
1344146	syn	GA	MUL_1242	0		conserved hypotheticals	conserved hypothetical protein
1344174	non	GC	MUL_1242	0		conserved hypotheticals	conserved hypothetical protein
1346259	syn	AG	MUL_1244	0		cell wall and cell processes	cationic amino acid transport integral membrane protein RocE
1347330	syn	TG	MUL_1244	0		cell wall and cell processes	cationic amino acid transport integral membrane protein RocE
1347900	non	CG	MUL_1245	0		conserved hypotheticals	conserved hypothetical protein
1349478	syn	AG	MUL_1246	0		cell wall and cell processes	periplasmic sugar-binding lipoprotein UspC
1349787	syn	TC	MUL_1246	0		cell wall and cell processes	periplasmic sugar-binding lipoprotein UspC
1350557	syn	TG	MUL_1247	0		cell wall and cell processes	sugar-transport integral membrane protein ABC transporter UspB
1350618	non	CG	MUL_1247	0		cell wall and cell processes	sugar-transport integral membrane protein ABC transporter UspB
1351104	syn	CT	MUL_1248	0		cell wall and cell processes	sugar-transport integral membrane protein ABC transporter UspA
1352400	syn	CT	MUL_1249	0		cell wall and cell processes	conserved protein
1353317	syn	TG	MUL_1250	0		cell wall and cell processes	conserved membrane protein
1353422	syn	AG	MUL_1250	0		cell wall and cell processes	conserved membrane protein
1354008	non	GA	MUL_1250	0		cell wall and cell processes	conserved membrane protein
1354202	syn	AG	MUL_1250	0		cell wall and cell processes	conserved membrane protein
1354511	psd	TC	MUL_1251	0		conserved hypotheticals	N-term conserved hypothetical protein - pseudogene
1354760	psd	CT	MUL_1251	0		conserved hypotheticals	N-term conserved hypothetical protein - pseudogene
1354997	psd	TC	MUL_1251	0		conserved hypotheticals	C-term conserved hypothetical protein - pseudogene
1355051	psd	TC	MUL_1251	0		conserved hypotheticals	C-term conserved hypothetical protein - pseudogene
1355629	syn	GC	MUL_1252	0		cell wall and cell processes	conserved hypothetical secreted protein
1355716	syn	TC	MUL_1252	0		cell wall and cell processes	conserved hypothetical secreted protein
1356167	int	TA		116	MUL_1253	conserved hypotheticals	conserved hypothetical protein
1357134	syn	AG	MUL_1254	0		cell wall and cell processes	metal cation transporter p-type ATPase a
1358192	non	TC	MUL_1254	0		cell wall and cell processes	metal cation transporter p-type ATPase a
1359000	syn	GA	MUL_1254	0		cell wall and cell processes	metal cation transporter p-type ATPase a
1359876	non	AG	MUL_1255	0		conserved hypotheticals	conserved hypothetical protein
1359965	syn	GC	MUL_1255	0		conserved hypotheticals	conserved hypothetical protein
1360298	syn	TC	MUL_1256	0		unknown	hypothetical protein
1361165	int	GC		129	MUL_1258	cell wall and cell processes	mid-section conserved transmembrane transport protein MmpL4 - pseudogene
1370870	syn	AC	MUL_1269	0		cell wall and cell processes	conserved ion transport protein
1372884	non	TC	MUL_1275	0		conserved hypotheticals	conserved hypothetical protein
1373913	psd	TC	MUL_1276	0		cell wall and cell processes	N-term conserved hypothetical membrane protein pseudogene
1373950	psd	TC	MUL_1276	0		cell wall and cell processes	N-term conserved hypothetical membrane protein pseudogene
1376333	syn	TC	MUL_1280	0		conserved hypotheticals	conserved hypothetical protein
1376734	non	TC	MUL_1280	0		conserved hypotheticals	conserved hypothetical protein
1376849	syn	AC	MUL_1280	0		conserved hypotheticals	conserved hypothetical protein
1376863	non	TC	MUL_1280	0		conserved hypotheticals	conserved hypothetical protein
1378592	syn	GA	MUL_1282	0		intermediary metabolism and respiration	cytochrome P450 124A1 Cyp124A1
1381423	int	GT		93	MUL_1285	conserved hypotheticals	N-term conserved hypothetical proline rich protein - pseudogene
1381548	psd	AG	MUL_1285	0		conserved hypotheticals	N-term conserved hypothetical proline rich protein - pseudogene
1381694	int	TC		59	MUL_1285	conserved hypotheticals	N-term conserved hypothetical proline rich protein - pseudogene
1383545	int	GT		119	MUL_1285	conserved hypotheticals	C-term conserved hypothetical proline rich protein - pseudogene
1383632	non	TC	MUL_1286	0		conserved hypotheticals	conserved hypothetical protein
1385801	non	TC	MUL_1288	0		intermediary metabolism and respiration	oxidoreductase
1391331	syn	TC	MUL_1294	0		conserved hypotheticals	conserved hypothetical protein
1393667	non	GA	MUL_1297	0		conserved hypotheticals	conserved hypothetical protein
1393812	syn	GC	MUL_1297	0		conserved hypotheticals	conserved hypothetical protein
1396772	syn	AG	MUL_1300	0		intermediary metabolism and respiration	glycerol-3-phosphate dehydrogenase GlpD1
1397866	non	CA	MUL_1300	0		intermediary metabolism and respiration	glycerol-3-phosphate dehydrogenase GlpD1
1397947	non	TC	MUL_1300	0		intermediary metabolism and respiration	glycerol-3-phosphate dehydrogenase GlpD1
1401374	syn	GA	MUL_1303	0		lipid metabolism	3-oxoacyl-[acyl-carrier protein] synthase 2 KasB
1402595	syn	AG	MUL_1304	0		lipid metabolism	3-oxoacyl-[acyl-carrier protein] synthase 1 KasA
1404502	syn	GA	MUL_1306	0		lipid metabolism	malonyl CoA-acyl carrier protein transacylase FabD
1407361	syn	GA	MUL_1308	0		intermediary metabolism and respiration	pyruvate dehydrogenase E1 component AceE
1409222	syn	CA	MUL_1309	0		cell wall and cell processes	conserved hypothetical protein
1410302	syn	TC	MUL_1311	0			peroxiredoxin AhpE
1411146	syn	GA	MUL_1313	0		conserved hypotheticals	conserved hypothetical protein
1411868	syn	AG	MUL_1313	0		conserved hypotheticals	conserved hypothetical protein
1412482	psd	CT	MUL_1314	0		conserved hypotheticals	C-term conserved hypothetical protein - pseudogene
1412606	psd	TC	MUL_1314	0		conserved hypotheticals	C-term conserved hypothetical protein - pseudogene
1413941	syn	TC	MUL_1316	0		conserved hypotheticals	conserved hypothetical protein
1415673	syn	CT	MUL_1317	0		intermediary metabolism and respiration	cobalamin biosynthesis transmembrane protein CobD
1416656	syn	CG	MUL_1319	0		regulatory proteins	phosphotyrosine protein phosphatase PtpA
1417646	int	TC		0
1419282	non	AG	MUL_1322	0		conserved hypotheticals	conserved hypothetical protein
1419998	syn	AG	MUL_1322	0		conserved hypotheticals	conserved hypothetical protein
1421327	syn	CG	MUL_1324	0		conserved hypotheticals	conserved hypothetical protein
1422058	int	GC		83	MUL_1324	conserved hypotheticals	conserved hypothetical protein
1422828	int	CG		98	MUL_1326	PE/PPE	N-term PE-PGRS family protein - pseudogene
1425046	int	GA		56	MUL_1326	PE/PPE	C-term PE-PGRS family protein - pseudogene
1426548	syn	AG	MUL_1328	0		conserved hypotheticals	conserved protein
1427359	non	CG	MUL_1328	0		conserved hypotheticals	conserved protein
1427610	non	TC	MUL_1328	0		conserved hypotheticals	conserved protein
1429473	non	GA	MUL_1330	0		intermediary metabolism and respiration	3-methyl-2-oxobutanoate hydroxymethyltransferase PanB
1429476	non	AT	MUL_1330	0		intermediary metabolism and respiration	3-methyl-2-oxobutanoate hydroxymethyltransferase PanB
1429477	syn	CT	MUL_1330	0		intermediary metabolism and respiration	3-methyl-2-oxobutanoate hydroxymethyltransferase PanB
1431682	syn	TC	MUL_1332	0		cell wall and cell processes	exported protease
1432390	syn	TC	MUL_1332	0		cell wall and cell processes	exported protease
1434852	syn	AG	MUL_1334	0		cell wall and cell processes	exported protease
1435118	non	TC	MUL_1334	0		cell wall and cell processes	exported protease
1437377	syn	AG	MUL_1335	0		intermediary metabolism and respiration	glutamine synthetase GlnA2
1437759	syn	TC	MUL_1336	0		intermediary metabolism and respiration	glutamate-ammonia-ligase adenylyltransferase GlnE
1438716	syn	AG	MUL_1336	0		intermediary metabolism and respiration	glutamate-ammonia-ligase adenylyltransferase GlnE
1438989	syn	CG	MUL_1336	0		intermediary metabolism and respiration	glutamate-ammonia-ligase adenylyltransferase GlnE
1439757	syn	CG	MUL_1336	0		intermediary metabolism and respiration	glutamate-ammonia-ligase adenylyltransferase GlnE
1440480	syn	TC	MUL_1336	0		intermediary metabolism and respiration	glutamate-ammonia-ligase adenylyltransferase GlnE
1441878	syn	AG	MUL_1338	0		intermediary metabolism and respiration	conserved hypothetical protein
1445459	syn	AG	MUL_1340	0		intermediary metabolism and respiration	glutamine synthetase GlnA1
1445534	syn	CG	MUL_1340	0		intermediary metabolism and respiration	glutamine synthetase GlnA1
1446059	non	GT	MUL_1340	0		intermediary metabolism and respiration	glutamine synthetase GlnA1
1448899	non	TC	MUL_1344	0		intermediary metabolism and respiration	lipoate biosynthesis protein B LipB
1450193	non	CA	MUL_1345	0		cell wall and cell processes	drugs-transport transmembrane ATP-binding protein ABC transporter
1451559	psd	TG	MUL_1346	0		cell wall and cell processes	N-term drugs-transport transmembrane ATP-binding protein ABC transporter - pseudogene
1458342	int	TA		0
1458361	int	AG		0
1458554	int	CT		61	MUL_1352	conserved hypotheticals	conserved hypothetical protein
1458557	int	GC		58	MUL_1352	conserved hypotheticals	conserved hypothetical protein
1458564	int	GA		51	MUL_1352	conserved hypotheticals	conserved hypothetical protein
1458711	syn	GC	MUL_1352	0		conserved hypotheticals	conserved hypothetical protein
1458723	syn	AG	MUL_1352	0		conserved hypotheticals	conserved hypothetical protein
1459700	syn	TC	MUL_1354	0		conserved hypotheticals	conserved hypothetical protein
1460355	non	AG	MUL_1355	0		cell wall and cell processes	conserved hypothetical secreted protein
1471181	syn	TC	MUL_1364	0		intermediary metabolism and respiration	adenosine deaminase Add
1473564	syn	TC	MUL_1366	0		intermediary metabolism and respiration	cytidine deaminase Cdd
1477018	non	TC	MUL_1370	0		intermediary metabolism and respiration	succinate dehydrogenase (iron-sulphur protein subunit) SdhB
1486556	non	GA	MUL_1382	0		cell wall and cell processes	MFS transporter
1487542	int	AG		72	MUL_1382	cell wall and cell processes	MFS transporter
1487799	syn	AG	MUL_1383	0		conserved hypotheticals	conserved hypothetical protein
1487901	syn	TC	MUL_1383	0		conserved hypotheticals	conserved hypothetical protein
1488059	non	GA	MUL_1383	0		conserved hypotheticals	conserved hypothetical protein
1489798	syn	AG	MUL_1384	0		cell wall and cell processes	conserved ATPase
1490808	syn	AC	MUL_1385	0		lipid metabolism	CDP-diacylglycerol--serine o-phosphatidyltransferase PssA
1491512	syn	TC	MUL_1386	0		lipid metabolism	phosphatidylserine decarboxylase Psd
1496013	syn	AG	MUL_1390	0		intermediary metabolism and respiration	molybdopterin biosynthesis protein MoeA2
1496109	syn	TG	MUL_1390	0		intermediary metabolism and respiration	molybdopterin biosynthesis protein MoeA2
1496171	non	TG	MUL_1390	0		intermediary metabolism and respiration	molybdopterin biosynthesis protein MoeA2
1496549	non	TC	MUL_1390	0		intermediary metabolism and respiration	molybdopterin biosynthesis protein MoeA2
1497975	syn	GC	MUL_1391	0		intermediary metabolism and respiration	dehydrogenase/reductase
1499986	non	CA	MUL_1393	0			60 kDa chaperonin 2 GroEL2
1502752	non	GA	MUL_1396	0		intermediary metabolism and respiration	D-amino acid aminohydrolase
1502834	syn	TC	MUL_1396	0		intermediary metabolism and respiration	D-amino acid aminohydrolase
1504247	syn	TC	MUL_1396	0		intermediary metabolism and respiration	D-amino acid aminohydrolase
1509587	non	AG	MUL_1403	0		conserved hypotheticals	conserved hypothetical protein
1509727	syn	GT	MUL_1403	0		conserved hypotheticals	conserved hypothetical protein
1510002	int	CT		48	MUL_1403	conserved hypotheticals	conserved hypothetical protein
1510250	non	TG	MUL_1404	0		cell wall and cell processes	oxidoreductase
1510302	syn	AG	MUL_1404	0		cell wall and cell processes	oxidoreductase
1510650	syn	AG	MUL_1404	0		cell wall and cell processes	oxidoreductase
1510704	syn	CA	MUL_1404	0		cell wall and cell processes	oxidoreductase
1510763	syn	AG	MUL_1404	0		cell wall and cell processes	oxidoreductase
1510773	syn	AG	MUL_1404	0		cell wall and cell processes	oxidoreductase
1510779	syn	AG	MUL_1404	0		cell wall and cell processes	oxidoreductase
1510980	syn	CT	MUL_1404	0		cell wall and cell processes	oxidoreductase
1515548	psd	AG	MUL_1409	0		cell wall and cell processes	mid-section conserved MmpL4-like transmembrane transport protein - pseudogene
1518681	int	GA		37	MUL_1413	cell wall and cell processes	conserved secreted protein
1520373	psd	AG	MUL_1415	0		intermediary metabolism and respiration	C-term peptidase - pseudogene
1521437	psd	AG	MUL_1415	0		intermediary metabolism and respiration	N-term peptidase - pseudogene
1531368	non	GC	MUL_1424	0		cell wall and cell processes	conserved transmembrane ATP-binding protein ABC transporter
1533674	psd	AG	MUL_1425	0		cell wall and cell processes	N-term conserved transmembrane ATP-binding protein ABC transporter - pseudogene
1534163	psd	CT	MUL_1425	0		cell wall and cell processes	N-term conserved transmembrane ATP-binding protein ABC transporter - pseudogene
1539273	int	AG		89	MUL_1432	lipid metabolism	fatty-acyl AMP ligase FadD28_1
1539637	syn	CG	MUL_1432	0		lipid metabolism	fatty-acyl AMP ligase FadD28_1
1539655	syn	GC	MUL_1432	0		lipid metabolism	fatty-acyl AMP ligase FadD28_1
1541409	psd	TC	MUL_1433	0		lipid metabolism	N-term polyketide synthase - pseudogene
1543228	psd	AG	MUL_1433	0		lipid metabolism	N-term polyketide synthase - pseudogene
1543870	psd	CG	MUL_1433	0		lipid metabolism	N-term polyketide synthase - pseudogene
1544011	psd	GC	MUL_1433	0		lipid metabolism	N-term polyketide synthase - pseudogene
1547681	psd	AC	MUL_1433	0		lipid metabolism	C-term polyketide synthase - pseudogene
1548039	psd	AC	MUL_1433	0		lipid metabolism	C-term polyketide synthase - pseudogene
1548074	psd	AT	MUL_1433	0		lipid metabolism	C-term polyketide synthase - pseudogene
1548254	psd	GC	MUL_1433	0		lipid metabolism	C-term polyketide synthase - pseudogene
1549429	non	GA	MUL_1434	0		cell wall and cell processes	hypothetical secreted protein
1549449	syn	AG	MUL_1434	0		cell wall and cell processes	hypothetical secreted protein
1549617	non	CT	MUL_1435	0		cell wall and cell processes	exported protein
1549923	int	GC		116	MUL_1436	intermediary metabolism and respiration	methyltransferase
1550288	syn	TC	MUL_1436	0		intermediary metabolism and respiration	methyltransferase
1551004	syn	GA	MUL_1437	0		intermediary metabolism and respiration	homoserine O-acetyltransferase MetA
1552374	syn	AG	MUL_1438	0		intermediary metabolism and respiration	O-acetylhomoserine sulfhydrylase MetC
1555090	non	CT	MUL_1440	0		cell wall and cell processes	conserved membrane protein
1557313	syn	AC	MUL_1442	0		cell wall and cell processes	conserved integral membrane protein
1558639	syn	GA	MUL_1443	0		cell wall and cell processes	n-acetylglucosamine-6-phosphate deacetylase NagA
1558876	syn	GA	MUL_1443	0		cell wall and cell processes	n-acetylglucosamine-6-phosphate deacetylase NagA
1558885	syn	GA	MUL_1443	0		cell wall and cell processes	n-acetylglucosamine-6-phosphate deacetylase NagA
1572786	int	TC		72	MUL_1455	cell wall and cell processes	EsaT-6 like protein EsxP_2
1575375	psd	GA	MUL_1457	0		cell wall and cell processes	N-term conserved transmembrane protein - pseudogene
1578828	syn	AG	MUL_1459	0		information pathways	DNA primase DnaG
1580568	syn	AG	MUL_1463	0		cell wall and cell processes	thioredoxin ThiX
1583280	syn	TG	MUL_1467	0		cell wall and cell processes	[NAD] dependent malate oxidoreductase Mez
1592327	non	GA	MUL_1472	0		cell wall and cell processes	adenylate cyclase
1592373	int	TC		30	MUL_1472	cell wall and cell processes	adenylate cyclase
1597464	int	TC		0
1597754	non	GC	MUL_1475	0		cell wall and cell processes	lipoprotein LppP
1598183	int	AC		59	MUL_1475	cell wall and cell processes	lipoprotein LppP
1598704	int	AG		6	MUL_1476	cell wall and cell processes	N-term nitrite extrusion protein 1 NarK1 - pseudogene
1598984	syn	CT	MUL_1477	0		cell wall and cell processes	cation transporter p-type ATPase D CtpD
1599350	syn	AG	MUL_1477	0		cell wall and cell processes	cation transporter p-type ATPase D CtpD
1599374	syn	GA	MUL_1477	0		cell wall and cell processes	cation transporter p-type ATPase D CtpD
1600253	syn	AC	MUL_1477	0		cell wall and cell processes	cation transporter p-type ATPase D CtpD
1605809	syn	TG	MUL_1484	0		intermediary metabolism and respiration	aconitate hydratase Acn
1605824	syn	AG	MUL_1484	0		intermediary metabolism and respiration	aconitate hydratase Acn
1606374	non	AT	MUL_1484	0		intermediary metabolism and respiration	aconitate hydratase Acn
1606565	syn	CT	MUL_1484	0		intermediary metabolism and respiration	aconitate hydratase Acn
1606850	syn	CT	MUL_1484	0		intermediary metabolism and respiration	aconitate hydratase Acn
1612429	syn	GC	MUL_1488	0		regulatory proteins	transcriptional regulatory protein MoxR1
1614791	non	AG	MUL_1491	0		lipid metabolism	3-oxoacyl-[acyl-carrier protein] reductase FabG1
1615006	syn	TC	MUL_1491	0		lipid metabolism	3-oxoacyl-[acyl-carrier protein] reductase FabG1
1615351	syn	TC	MUL_1491	0		lipid metabolism	3-oxoacyl-[acyl-carrier protein] reductase FabG1
1617034	syn	GC	MUL_1493	0		intermediary metabolism and respiration	ferrochelatase HemZ
1617966	non	CT	MUL_1494	0		conserved hypotheticals	conserved hypothetical protein
1623566	int	CT		0
1628379	syn	CT	MUL_1505	0		lipid metabolism	methylmalonyl-CoA mutase small subunit MutA
1629012	syn	CG	MUL_1505	0		lipid metabolism	methylmalonyl-CoA mutase small subunit MutA
1630754	syn	TC	MUL_1506	0		lipid metabolism	methylmalonyl-CoA mutase large subunit MutB
1632684	syn	AG	MUL_1507	0		cell wall and cell processes	LAO/AO transport system kinase
1634430	psd	TC	MUL_1508	0		intermediary metabolism and respiration	C-term esterase LipL - pseudogene
1635911	int	TG		78	MUL_1511	intermediary metabolism and respiration	UDP-glucose 6-dehydrogenase UdgL
1652149	syn	CG	MUL_1529	0		intermediary metabolism and respiration	UDP-glycosyltransferase
1655565	int	GC		0
1656129	syn	TC	MUL_1532	0		information pathways	isoleucyl-tRNA synthetase IleS
1656849	non	AG	MUL_1532	0		information pathways	isoleucyl-tRNA synthetase IleS
1658520	syn	AG	MUL_1532	0		information pathways	isoleucyl-tRNA synthetase IleS
1658575	non	AG	MUL_1532	0		information pathways	isoleucyl-tRNA synthetase IleS
1658772	syn	GA	MUL_1532	0		information pathways	isoleucyl-tRNA synthetase IleS
1659504	psd	CT	MUL_1533	0		conserved hypotheticals	C-term conserved hypothetical protein pseudogene
1659807	psd	GT	MUL_1533	0		conserved hypotheticals	C-term conserved hypothetical protein pseudogene
1659807	psd	GT	MUL_1533	0		conserved hypotheticals	N-term conserved hypothetical protein pseudogene
1660240	int	TC		52	MUL_1533	conserved hypotheticals	N-term conserved hypothetical protein pseudogene
1660481	non	AC	MUL_1534	0		conserved hypotheticals	conserved hypothetical protein
1661380	syn	CG	MUL_1535	0		information pathways	DNA polymerase IV DinP_1
1661785	syn	TC	MUL_1535	0		information pathways	DNA polymerase IV DinP_1
1664739	non	CG	MUL_1538	0		intermediary metabolism and respiration	pseudouridine synthase RluA-family
1664815	syn	-A	MUL_1538	0		intermediary metabolism and respiration	pseudouridine synthase RluA-family
1664910	syn	TC	MUL_1538	0		intermediary metabolism and respiration	pseudouridine synthase RluA-family
1666673	non	TC	MUL_1541	0		intermediary metabolism and respiration	bacterial-like globin GlbN
1669127	int	TC		61	MUL_1543	lipid metabolism	ketoacyl reductase
1669522	non	GC	MUL_1544	0		conserved hypotheticals	conserved protein
1669572	syn	GA	MUL_1544	0		conserved hypotheticals	conserved protein
1669803	syn	TC	MUL_1545	0		information pathways	DNA polymerase III alpha subunit DnaE1
1670661	syn	GC	MUL_1545	0		information pathways	DNA polymerase III alpha subunit DnaE1
1670709	syn	CT	MUL_1545	0		information pathways	DNA polymerase III alpha subunit DnaE1
1677189	non	CA	MUL_1548	0		unknown	hypothetical protein
1681905	syn	AG	MUL_1553	0		intermediary metabolism and respiration	maltooligosyltrehalose trehalohydrolase TreZ
1682514	syn	TC	MUL_1553	0		intermediary metabolism and respiration	maltooligosyltrehalose trehalohydrolase TreZ
1683948	non	AG	MUL_1554	0		intermediary metabolism and respiration	maltooligosyltrehalose synthase TreY
1684953	non	AG	MUL_1554	0		intermediary metabolism and respiration	maltooligosyltrehalose synthase TreY
1688051	syn	TC	MUL_1556	0		cell wall and cell processes	conserved hypothetical membrane protein
1688759	syn	GC	MUL_1556	0		cell wall and cell processes	conserved hypothetical membrane protein
1691452	non	AC	MUL_1559	0		intermediary metabolism and respiration	adenosylmethionine-8-amino-7-oxononanoate aminotransferase BioA
1694318	syn	TC	MUL_1561	0		intermediary metabolism and respiration	dethiobiotin synthetase BioD
1695388	non	TC	MUL_1563	0		intermediary metabolism and respiration	biotin synthase BioB
1697648	non	TG	MUL_1566	0		cell wall and cell processes	conserved hypothetical membrane protein
1699147	syn	GA	MUL_1567	0		conserved hypotheticals	conserved hypothetical protein
1703049	syn	AG	MUL_1570	0		intermediary metabolism and respiration	nicotinate-nucleotide pyrophosphatase NadC
1706426	syn	CT	MUL_1574	0		intermediary metabolism and respiration	imidazole glycerol-phosphate dehydratase HisB
1708782	syn	CT	MUL_1577	0		intermediary metabolism and respiration	inositol-monophosphatase ImpA
1708875	syn	TC	MUL_1577	0		intermediary metabolism and respiration	inositol-monophosphatase ImpA
1709025	syn	GA	MUL_1577	0		intermediary metabolism and respiration	inositol-monophosphatase ImpA
1709991	syn	AG	MUL_1579	0		intermediary metabolism and respiration	phosphoribosyl-AMP 1 6 cyclohydrolase HisI
1710221	int	AG		76	MUL_1580	intermediary metabolism and respiration	deacylase
1710861	syn	TC	MUL_1580	0		intermediary metabolism and respiration	deacylase
1715771	psd	GC	MUL_1583	0		cell wall and cell processes	N-term cyanophycinase CphB - pseudogene
1715940	psd	TC	MUL_1583	0		cell wall and cell processes	N-term cyanophycinase CphB - pseudogene
1717703	psd	CA	MUL_1585	0		cell wall and cell processes	mid-section UDP-N-acetylmuramyl tripeptide synthase pseudogene
1720255	int	AG		24	MUL_1586	regulatory proteins	N-term anchored-membrane serine/threonine-protein kinase PknF_1 - pseudogene
1722766	non	TG	MUL_1589	0		intermediary metabolism and respiration	anthranilate synthase component I TrpE
1724978	syn	CT	MUL_1591	0		intermediary metabolism and respiration	indole-3-glycerol phosphate synthase TrpC
1726003	syn	TC	MUL_1592	0		intermediary metabolism and respiration	tryptophan synthase beta subunit TrpB
1726539	syn	CT	MUL_1592	0		intermediary metabolism and respiration	tryptophan synthase beta subunit TrpB
1727162	syn	CT	MUL_1593	0		intermediary metabolism and respiration	tryptophan synthase alpha subunit TrpA
1731671	non	GC	MUL_1598	0		intermediary metabolism and respiration	pyruvate kinase PykA
1739416	non	CT	MUL_1603	0		cell wall and cell processes	integral membrane cytochrome D ubiquinol oxidase (subunit II) CydB
1739672	non	TC	MUL_1603	0		cell wall and cell processes	integral membrane cytochrome D ubiquinol oxidase (subunit II) CydB
1741163	psd	TC	MUL_1604	0		cell wall and cell processes	N-term integral membrane cytochrome D ubiquinol oxidase (subunit I) CydA - pseudogene
1744236	syn	TC	MUL_1608	0		regulatory proteins	two-component system transcriptional regulator
1745553	syn	TC	MUL_1609	0		lipid metabolism	Nonspecific lipid-transfer protein
1745759	syn	TC	MUL_1610	0		conserved hypotheticals	conserved hypothetical protein
1747097	syn	GA	MUL_1611	0		information pathways	DNA polymerase I PolA
1750651	syn	TC	MUL_1612	0		information pathways	ribosomal protein S1 RpsA
1750778	non	CG	MUL_1613	0		intermediary metabolism and respiration	dephospho-CoA kinase CoaE
1751125	syn	TA	MUL_1613	0		intermediary metabolism and respiration	dephospho-CoA kinase CoaE
1751213	non	GA	MUL_1613	0		intermediary metabolism and respiration	dephospho-CoA kinase CoaE
1752456	non	TC	MUL_1614	0		conserved hypotheticals	conserved hypothetical protein
1752734	syn	AC	MUL_1615	0		conserved hypotheticals	conserved hypothetical protein
1756520	non	TC	MUL_1617	0		cell wall and cell processes	drug efflux membrane protein
1758525	int	AG		63	MUL_1618	cell wall and cell processes	conserved transmembrane protein
1758670	int	TC		114	MUL_1619	conserved hypotheticals	iron-regulated conserved protein
1760157	non	GA	MUL_1621	0		conserved hypotheticals	conserved protein
1761397	syn	GA	MUL_1622	0		information pathways	excinuclease ABC (subunit A-DNA-binding ATPase) UvrA
1761928	syn	TG	MUL_1622	0		information pathways	excinuclease ABC (subunit A-DNA-binding ATPase) UvrA
1762516	syn	TC	MUL_1622	0		information pathways	excinuclease ABC (subunit A-DNA-binding ATPase) UvrA
1762630	syn	CT	MUL_1622	0		information pathways	excinuclease ABC (subunit A-DNA-binding ATPase) UvrA
1764160	psd	GC	MUL_1623	0		regulatory proteins	C-term transmembrane serine/threonine-protein kinase - pseudogene
1764581	psd	AG	MUL_1623	0		regulatory proteins	C-term transmembrane serine/threonine-protein kinase - pseudogene
1766590	non	TC	MUL_1625	0		cell wall and cell processes	conserved hypothetical membrane protein
1767358	non	TA	MUL_1625	0		cell wall and cell processes	conserved hypothetical membrane protein
1767468	int	GA		28	MUL_1626	information pathways	lysyl-tRNA synthetase 2 LysX
1775974	syn	AG	MUL_1633	0		conserved hypotheticals	conserved hypothetical protein
1779089	syn	TC	MUL_1636	0		information pathways	phenylalanyl-tRNA synthetase beta chain PheT
1781386	int	AG		23	MUL_1636	information pathways	phenylalanyl-tRNA synthetase beta chain PheT
1784187	int	CT		0
1784950	int	TG		95	MUL_1637	PE/PPE	C-term PE-PGRS family protein - pseudogene
1786282	int	GA		0
1794438	int	AG		0
1794759	int	AC		0
1795991	syn	CA	MUL_1644	0		intermediary metabolism and respiration	N-acetyl-gamma-glutamyl-phosphate reductase ArgC
1796573	syn	AG	MUL_1645	0		intermediary metabolism and respiration	glutamate N-acetyltransferase ArgJ
1796735	syn	TG	MUL_1645	0		intermediary metabolism and respiration	glutamate N-acetyltransferase ArgJ
1797149	syn	AG	MUL_1645	0		intermediary metabolism and respiration	glutamate N-acetyltransferase ArgJ
1798240	syn	TC	MUL_1646	0		intermediary metabolism and respiration	acetylglutamate kinase ArgB
1799397	syn	AC	MUL_1647	0		intermediary metabolism and respiration	acetylornithine aminotransferase ArgD
1799522	non	TC	MUL_1647	0		intermediary metabolism and respiration	acetylornithine aminotransferase ArgD
1799636	non	AC	MUL_1647	0		intermediary metabolism and respiration	acetylornithine aminotransferase ArgD
1800427	non	TC	MUL_1648	0		intermediary metabolism and respiration	ornithine carbamoyltransferase anabolic ArgF
1801537	syn	TC	MUL_1650	0		intermediary metabolism and respiration	argininosuccinate synthase ArgG
1802150	syn	TC	MUL_1650	0		intermediary metabolism and respiration	argininosuccinate synthase ArgG
1803230	syn	CG	MUL_1651	0		intermediary metabolism and respiration	argininosuccinate lyase ArgH
1803234	syn	TC	MUL_1651	0		intermediary metabolism and respiration	argininosuccinate lyase ArgH
1804262	psd	CT	MUL_1652	0		lipid metabolism	mid-section chalcone synthase Pks10 pseudogene
1805284	psd	CA	MUL_1653	0		lipid metabolism	N-term polyketide synthase Pks7 pseudogene
1807087	psd	TC	MUL_1653	0		lipid metabolism	mid-section polyketide synthase Pks7 pseudogene
1808596	psd	TC	MUL_1653	0		lipid metabolism	mid-section polyketide synthase Pks7 pseudogene
1808894	psd	GC	MUL_1653	0		lipid metabolism	C-term polyketide synthase Pks7 - pseudogene
1809607	psd	TC	MUL_1653	0		lipid metabolism	C-term polyketide synthase Pks7 - pseudogene
1809672	psd	AG	MUL_1653	0		lipid metabolism	C-term polyketide synthase Pks7 - pseudogene
1810252	psd	TG	MUL_1653	0		lipid metabolism	C-term polyketide synthase Pks7 - pseudogene
1811951	psd	TC	MUL_1654	0		lipid metabolism	mid-section polyketide synthase Pks8 pseudogene
1812014	psd	TC	MUL_1654	0		lipid metabolism	mid-section polyketide synthase Pks8 pseudogene
1812986	psd	CT	MUL_1654	0		lipid metabolism	C-term polyketide synthase Pks8 pseudogene
1813152	psd	CT	MUL_1654	0		lipid metabolism	C-term polyketide synthase Pks8 pseudogene
1813262	psd	CA	MUL_1654	0		lipid metabolism	C-term polyketide synthase Pks8 pseudogene
1815182	psd	TG	MUL_1654	0		lipid metabolism	C-term polyketide synthase Pks8 pseudogene
1815217	psd	GC	MUL_1654	0		lipid metabolism	C-term polyketide synthase Pks8 pseudogene
1816429	psd	AC	MUL_1654	0		lipid metabolism	C-term polyketide synthase Pks8 pseudogene
1816911	psd	TC	MUL_1654	0		lipid metabolism	C-term polyketide synthase Pks8 pseudogene
1818480	syn	AG	MUL_1655	0		lipid metabolism	polyketide synthase Pks9
1818603	non	TA	MUL_1655	0		lipid metabolism	polyketide synthase Pks9
1820106	syn	AG	MUL_1655	0		lipid metabolism	polyketide synthase Pks9
1820534	non	CT	MUL_1655	0		lipid metabolism	polyketide synthase Pks9
1820964	int	TC		143	MUL_1656	lipid metabolism	chalcone synthase Pks11
1821661	syn	GC	MUL_1656	0		lipid metabolism	chalcone synthase Pks11
1821880	syn	TC	MUL_1656	0		lipid metabolism	chalcone synthase Pks11
1822358	psd	TC	MUL_1657	0		intermediary metabolism and respiration	C-term cytochrome P450 139A3 Cyp139A3P pseudogene
1822709	psd	TA	MUL_1657	0		intermediary metabolism and respiration	C-term cytochrome P450 139A3 Cyp139A3P pseudogene
1822709	psd	TA	MUL_1657	0		intermediary metabolism and respiration	N-term cytochrome P450 139A3 Cyp139A3P pseudogene
1824333	syn	TC	MUL_1658	0		cell wall and cell processes	ABC transporter ATP-binding protein
1825952	int	TC		0
1826988	non	CG	MUL_1659	0		intermediary metabolism and respiration	D-amino acid oxidase Aao_1
1831001	non	TC	MUL_1662	0		intermediary metabolism and respiration	lactoylglutathione lyase GloA
1833694	int	GA		139	MUL_1664	conserved hypotheticals	conserved hypothetical protein
1835347	non	TC	MUL_1666	0		cell wall and cell processes	antibiotic resistance ABC transporter efflux system ATP-binding protein
1835636	syn	AG	MUL_1666	0		cell wall and cell processes	antibiotic resistance ABC transporter efflux system ATP-binding protein
1848063	non	CT	MUL_1677	0		conserved hypotheticals	conserved hypothetical protein
1848219	syn	GA	MUL_1677	0		conserved hypotheticals	conserved hypothetical protein
1848414	non	TC	MUL_1677	0		conserved hypotheticals	conserved hypothetical protein
1853292	syn	TC	MUL_1683	0			cytotoxin/hemolysin TlyA
1854153	non	AG	MUL_1684	0		intermediary metabolism and respiration	inorganic polyphosphate/ATP-NAD kinase PpnK
1854353	syn	TC	MUL_1684	0		intermediary metabolism and respiration	inorganic polyphosphate/ATP-NAD kinase PpnK
1854516	non	TC	MUL_1684	0		intermediary metabolism and respiration	inorganic polyphosphate/ATP-NAD kinase PpnK
1859809	syn	TG	MUL_1688	0		intermediary metabolism and respiration	CTP synthase PyrG
1860962	syn	CG	MUL_1689	0		information pathways	NUDIX hydrolase
1862395	syn	GC	MUL_1690	0		insertion seqs and phages	integrase/recombinase XerD
1862424	int	AG		5	MUL_1690	insertion seqs and phages	integrase/recombinase XerD
1862510	syn	TC	MUL_1691	0		intermediary metabolism and respiration	O-methyltransferase
1862795	syn	CT	MUL_1691	0		intermediary metabolism and respiration	O-methyltransferase
1862822	syn	GA	MUL_1691	0		intermediary metabolism and respiration	O-methyltransferase
1862861	syn	CG	MUL_1691	0		intermediary metabolism and respiration	O-methyltransferase
1862894	syn	AG	MUL_1691	0		intermediary metabolism and respiration	O-methyltransferase
1862948	syn	TC	MUL_1691	0		intermediary metabolism and respiration	O-methyltransferase
1862951	syn	TC	MUL_1691	0		intermediary metabolism and respiration	O-methyltransferase
1863044	int	AG		25	MUL_1691	intermediary metabolism and respiration	O-methyltransferase
1863048	int	GT		29	MUL_1691	intermediary metabolism and respiration	O-methyltransferase
1863201	int	TC		137	MUL_1692	intermediary metabolism and respiration	myo-inositol-1-phosphate synthase
1863205	int	CT		133	MUL_1692	intermediary metabolism and respiration	myo-inositol-1-phosphate synthase
1864420	syn	AC	MUL_1692	0		intermediary metabolism and respiration	myo-inositol-1-phosphate synthase
1866333	non	TC	MUL_1694	0		intermediary metabolism and respiration	sugar phosphate isomerases/epimerases
1867138	syn	TC	MUL_1695	0		intermediary metabolism and respiration	metal dependant hydrolase
1867468	non	GA	MUL_1695	0		intermediary metabolism and respiration	metal dependant hydrolase
1867570	syn	CT	MUL_1695	0		intermediary metabolism and respiration	metal dependant hydrolase
1868665	psd	GA	MUL_1696	0		conserved hypotheticals	C-term conserved hypothetical protein pseudogene
1869065	non	AG	MUL_1697	0		conserved hypotheticals	conserved hypothetical protein
1869255	non	TC	MUL_1697	0		conserved hypotheticals	conserved hypothetical protein
1869527	non	GC	MUL_1697	0		conserved hypotheticals	conserved hypothetical protein
1869976	syn	GA	MUL_1697	0		conserved hypotheticals	conserved hypothetical protein
1872874	psd	TG	MUL_1700	0		cell wall and cell processes	C-term multidrug resistance membrane efflux protein EmrB_2 pseudogene
1873450	psd	GC	MUL_1700	0		cell wall and cell processes	C-term multidrug resistance membrane efflux protein EmrB_2 pseudogene
1875362	int	CG		0
1875945	int	AG		112	MUL_1702	PE/PPE	PPE family protein
1891739	syn	TC	MUL_1716	0		information pathways	Holliday junction DNA helicase RuvB
1895933	non	GA	MUL_1719	0		cell wall and cell processes	hypothetical membrane protein
1896432	syn	TG	MUL_1720	0		cell wall and cell processes	hypothetical secreted protein
1899298	syn	GA	MUL_1722	0		lipid metabolism	fatty-acid-CoA ligase FadD9
1899374	non	AT	MUL_1722	0		lipid metabolism	fatty-acid-CoA ligase FadD9
1899421	syn	AG	MUL_1722	0		lipid metabolism	fatty-acid-CoA ligase FadD9
1899791	non	GT	MUL_1722	0		lipid metabolism	fatty-acid-CoA ligase FadD9
1900312	syn	GA	MUL_1722	0		lipid metabolism	fatty-acid-CoA ligase FadD9
1902076	syn	AG	MUL_1722	0		lipid metabolism	fatty-acid-CoA ligase FadD9
1902598	syn	AG	MUL_1723	0		intermediary metabolism and respiration	4-aminobutyrate aminotransferase GabT
1903510	non	AT	MUL_1723	0		intermediary metabolism and respiration	4-aminobutyrate aminotransferase GabT
1904014	int	GA		25	MUL_1724	cell wall and cell processes	conserved membrane protein secretion factor YajC
1908539	syn	CG	MUL_1727	0		cell wall and cell processes	ABC-type dipeptide transport system periplasmic component
1908551	syn	GC	MUL_1727	0		cell wall and cell processes	ABC-type dipeptide transport system periplasmic component
1910682	syn	TC	MUL_1729	0		intermediary metabolism and respiration	GTP pyrophosphokinase RelA
1911263	syn	AG	MUL_1729	0		intermediary metabolism and respiration	GTP pyrophosphokinase RelA
1911618	non	GA	MUL_1729	0		intermediary metabolism and respiration	GTP pyrophosphokinase RelA
1911944	syn	TC	MUL_1729	0		intermediary metabolism and respiration	GTP pyrophosphokinase RelA
1913399	syn	CG	MUL_1730	0		information pathways	peptidyl-prolyl cis-trans isomerase B PpiB
1913556	syn	TC	MUL_1731	0			Zn-dependent glyoxylase
1916017	psd	GC	MUL_1733	0		insertion seqs and phages	N-term conserved 13E12 repeat family protein pseudogene
1916017	psd	GC	MUL_1733	0		insertion seqs and phages	C-term conserved 13E12 repeat family protein pseudogene
1916220	psd	TC	MUL_1733	0		insertion seqs and phages	C-term conserved 13E12 repeat family protein pseudogene
1916356	psd	AG	MUL_1733	0		insertion seqs and phages	C-term conserved 13E12 repeat family protein pseudogene
1917174	int	TC		48	MUL_1734	conserved hypotheticals	conserved hypothetical protein
1917439	non	TC	MUL_1734	0		conserved hypotheticals	conserved hypothetical protein
1920120	syn	TC	MUL_1736	0		lipid metabolism	esterase (alpha-beta hydrolase superfamily)
1924510	syn	GC	MUL_1740	0		cell wall and cell processes	conserved membrane glycine rich protein
1924518	non	TC	MUL_1740	0		cell wall and cell processes	conserved membrane glycine rich protein
1926458	syn	TG	MUL_1743	0		information pathways	aspartyl-tRNA synthetase AspS
1926761	syn	TC	MUL_1743	0		information pathways	aspartyl-tRNA synthetase AspS
1928116	psd	TC	MUL_5095	0		conserved hypotheticals	N-term conserved hypothetical protein pseudogene
1928122	psd	C-	MUL_5095	0		conserved hypotheticals	N-term conserved hypothetical protein pseudogene
1928364	int	G-		119	MUL_5095	conserved hypotheticals	C-term conserved hypothetical protein pseudogene
1929705	int	AG		55	MUL_1745	conserved hypotheticals	conserved hypothetical protein
1933579	syn	AC	MUL_1748	0		conserved hypotheticals	conserved hypothetical alanine and leucine rich protein
1939404	non	TC	MUL_1752	0		conserved hypotheticals	conserved hypothetical protein
1939456	syn	GT	MUL_1752	0		conserved hypotheticals	conserved hypothetical protein
1940816	syn	AG	MUL_1754	0		information pathways	alanyl-tRNA synthetase AlaS
1941433	non	CT	MUL_1754	0		information pathways	alanyl-tRNA synthetase AlaS
1943396	syn	TC	MUL_1755	0		conserved hypotheticals	conserved hypothetical protein
1943501	syn	GA	MUL_1755	0		conserved hypotheticals	conserved hypothetical protein
1948147	syn	TC	MUL_1761	0		intermediary metabolism and respiration	3-dehydroquinate synthase AroB
1948585	syn	TG	MUL_1761	0		intermediary metabolism and respiration	3-dehydroquinate synthase AroB
1948636	syn	TC	MUL_1761	0		intermediary metabolism and respiration	3-dehydroquinate synthase AroB
1948684	syn	GA	MUL_1761	0		intermediary metabolism and respiration	3-dehydroquinate synthase AroB
1950836	syn	TC	MUL_1764	0		intermediary metabolism and respiration	cytoplasmic peptidase PepQ
1952441	non	GC	MUL_1766	0		information pathways	N utilization substance protein NusB
1954053	psd	CG	MUL_1769	0		intermediary metabolism and respiration	N-term amino acid decarboxylase pseudogene
1954053	psd	CG	MUL_1769	0		intermediary metabolism and respiration	C-term amino acid decarboxylase pseudogene
1958046	non	AG	MUL_1772	0		cell wall and cell processes	beta-lactamase
1958780	non	TC	MUL_1772	0		cell wall and cell processes	beta-lactamase
1960162	syn	TC	MUL_1773	0		cell wall and cell processes	conserved lipoprotein LprF
1961028	syn	GC	MUL_1774	0		cell wall and cell processes	conserved membrane protein
1961490	syn	AG	MUL_1774	0		cell wall and cell processes	conserved membrane protein
1962092	syn	GC	MUL_1775	0		lipid metabolism	chalcone/stilbene synthase
1964085	non	GC	MUL_1776	0		intermediary metabolism and respiration	glycolipid sulfotransferase
1964315	non	TC	MUL_1776	0		intermediary metabolism and respiration	glycolipid sulfotransferase
1964642	syn	CT	MUL_1777	0		intermediary metabolism and respiration	glycolipid sulfotransferase
1967819	syn	CT	MUL_1781	0		intermediary metabolism and respiration	dihydroorotase PyrC
1968030	non	AG	MUL_1781	0		intermediary metabolism and respiration	dihydroorotase PyrC
1968200	syn	GA	MUL_1781	0		intermediary metabolism and respiration	dihydroorotase PyrC
1969318	syn	GC	MUL_1782	0		cell wall and cell processes	secreted protein
1969402	syn	GA	MUL_1782	0		cell wall and cell processes	secreted protein
1970611	int	TC		61	MUL_1784	intermediary metabolism and respiration	carbamoyl-phosphate synthase large chain CarB
1970875	syn	AG	MUL_1784	0		intermediary metabolism and respiration	carbamoyl-phosphate synthase large chain CarB
1971481	syn	TC	MUL_1784	0		intermediary metabolism and respiration	carbamoyl-phosphate synthase large chain CarB
1972606	syn	TC	MUL_1784	0		intermediary metabolism and respiration	carbamoyl-phosphate synthase large chain CarB
1980388	non	AG	MUL_1792	0		cell wall and cell processes	conserved hypothetical secreted protein
1980683	syn	AT	MUL_1793	0		intermediary metabolism and respiration	monoxygenase
1981162	non	AC	MUL_1793	0		intermediary metabolism and respiration	monoxygenase
1981306	non	CT	MUL_1793	0		intermediary metabolism and respiration	monoxygenase
1982294	non	TC	MUL_1794	0		lipid metabolism	lipase LipH
1982750	syn	AG	MUL_1794	0		lipid metabolism	lipase LipH
1987754	non	AC	MUL_1798	0		intermediary metabolism and respiration	methyltransferase
1987950	int	CA		73	MUL_1798	intermediary metabolism and respiration	methyltransferase
1990640	syn	CG	MUL_1801	0		intermediary metabolism and respiration	methyltransferase
1992373	non	TG	MUL_1803	0		information pathways	Fmu protein
1996772	syn	AG	MUL_1806	0		cell wall and cell processes	aminoglycosides/tetracycline-transport integral membrane protein
1998791	syn	GA	MUL_1809	0		intermediary metabolism and respiration	riboflavin biosynthesis protein RibA2
1999236	non	TC	MUL_1809	0		intermediary metabolism and respiration	riboflavin biosynthesis protein RibA2
2000153	non	TG	MUL_1810	0		intermediary metabolism and respiration	riboflavin synthase beta chain RibH
2001373	int	GC		75	MUL_1812	cell wall and cell processes	lipoprotein LprH
2008992	syn	AC	MUL_1818	0		conserved hypotheticals	conserved hypothetical protein
2010896	psd	CG	MUL_1820	0		lipid metabolism	N-term long-chain-fatty-acid--CoA ligase FadD12 - pseudogene
2011643	psd	TC	MUL_1820	0		lipid metabolism	N-term long-chain-fatty-acid--CoA ligase FadD12 - pseudogene
2017078	psd	AC	MUL_1825	0		cell wall and cell processes	N-term conserved hypothetical membrane protein - pseudogene
2018629	non	GA	MUL_1826	0		intermediary metabolism and respiration	dehydrogenase
2022091	non	CG	MUL_1829	0		intermediary metabolism and respiration	phosphoglycerate kinase Pgk
2022218	syn	CT	MUL_1829	0		intermediary metabolism and respiration	phosphoglycerate kinase Pgk
2023083	syn	AG	MUL_1830	0		intermediary metabolism and respiration	triosephosphate isomerase Tpi
2023401	syn	TG	MUL_1830	0		intermediary metabolism and respiration	triosephosphate isomerase Tpi
2026933	psd	TC	MUL_1832	0		cell wall and cell processes	C-term cationic amino acid transport integral membrane protein - pseudogene
2027461	psd	AG	MUL_1832	0		cell wall and cell processes	C-term cationic amino acid transport integral membrane protein - pseudogene
2028181	int	AG		142	MUL_1832	cell wall and cell processes	N-term cationic amino acid transport integral membrane protein - pseudogene
2028720	syn	TC	MUL_1833	0		regulatory proteins	transcriptional regulatory protein (probably GntR-family)
2029348	syn	GT	MUL_1834	0		cell wall and cell processes	conserved hypothetical membrane protein
2029520	int	-G		98	MUL_1834	cell wall and cell processes	conserved hypothetical membrane protein
2032216	syn	TG	MUL_1836	0		intermediary metabolism and respiration	phosphoenolpyruvate carboxylase
2038971	syn	GA	MUL_1843	0		intermediary metabolism and respiration	transaldolase Tal
2039727	syn	CG	MUL_1843	0		intermediary metabolism and respiration	transaldolase Tal
2055716	non	GA	MUL_1854	0		regulatory proteins	transcriptional activator protein
2056428	non	TA	MUL_1855	0		intermediary metabolism and respiration	quinone reductase Qor
2056602	syn	AG	MUL_1855	0		intermediary metabolism and respiration	quinone reductase Qor
2057022	syn	GC	MUL_1855	0		intermediary metabolism and respiration	quinone reductase Qor
2057322	syn	TG	MUL_1856	0		conserved hypotheticals	conserved hypothetical protein
2057359	non	AG	MUL_1856	0		conserved hypotheticals	conserved hypothetical protein
2057913	syn	AG	MUL_1856	0		conserved hypotheticals	conserved hypothetical protein
2058491	non	GA	MUL_1857	0		cell wall and cell processes	unidentified antibiotic-transport integral membrane ABC transporter
2060982	syn	CG	MUL_1860	0		cell wall and cell processes	conserved integral membrane protein
2061726	syn	GC	MUL_1860	0		cell wall and cell processes	conserved integral membrane protein
2064753	syn	AG	MUL_1862	0		conserved hypotheticals	conserved protein
2065043	syn	TC	MUL_1863	0		conserved hypotheticals	conserved protein
2065409	syn	TC	MUL_1863	0		conserved hypotheticals	conserved protein
2065706	syn	TC	MUL_1863	0		conserved hypotheticals	conserved protein
2066719	syn	TC	MUL_1864	0		cell wall and cell processes	conserved ATP-binding protein ABC transporter
2067381	syn	TC	MUL_1865	0		intermediary metabolism and respiration	cysteine desulfurase Csd
2067447	syn	AG	MUL_1865	0		intermediary metabolism and respiration	cysteine desulfurase Csd
2069008	int	TG		117	MUL_1868	PE/PPE	N-term PE-PGRS family protein - pseudogene
2071722	syn	GA	MUL_1869	0		lipid metabolism	acyl-CoA dehydrogenase FadE15
2080485	non	GC	MUL_1879	0		regulatory proteins	transcriptional regulatory protein (probably AsnC-family)
2080529	syn	TC	MUL_1879	0		regulatory proteins	transcriptional regulatory protein (probably AsnC-family)
2080707	non	AG	MUL_1879	0		regulatory proteins	transcriptional regulatory protein (probably AsnC-family)
2082840	syn	AG	MUL_1880	0		intermediary metabolism and respiration	monooxygenase
2084161	syn	AC	MUL_1883	0		information pathways	ribonucleoside-diphosphate reductase (beta chain) NrdF2
2085117	int	CT		95	MUL_1883	information pathways	ribonucleoside-diphosphate reductase (beta chain) NrdF2
2086440	syn	GA	MUL_1885	0		intermediary metabolism and respiration	NADP-dependent alcohol dehydrogenase Adh
2086503	syn	TC	MUL_1885	0		intermediary metabolism and respiration	NADP-dependent alcohol dehydrogenase Adh
2089240	syn	AG	MUL_1887	0		intermediary metabolism and respiration	cytochrome C oxidase polypeptide I CtaD
2094850	non	GT	MUL_1892	0		cell wall and cell processes	oxidoreductase
2095263	syn	AC	MUL_1892	0		cell wall and cell processes	oxidoreductase
2095808	syn	AG	MUL_1893	0		intermediary metabolism and respiration	formate hydrogenlyase HycD
2096288	non	CG	MUL_1894	0		intermediary metabolism and respiration	hydrogenase HycP
2099253	psd	GC	MUL_1896	0		intermediary metabolism and respiration	mid-section formate hydrogenase HycE - pseudogene
2100497	syn	TC	MUL_1897	0		cell wall and cell processes	conserved ATP-binding protein ABC transporter
2101432	syn	CG	MUL_1898	0		conserved hypotheticals	conserved hypothetical protein
2101947	syn	TC	MUL_1899	0		lipid metabolism	enoyl-CoA hydratase EchA17
2102974	syn	CG	MUL_1900	0		conserved hypotheticals	conserved hypothetical protein
2106510	syn	GA	MUL_1903	0		conserved hypotheticals	conserved membrane protein
2108012	int	TC		20	MUL_1905	lipid metabolism	lysophospholipase
2109981	non	TC	MUL_1907	0		intermediary metabolism and respiration	DNA photolyase PhrI
2111837	syn	TC	MUL_1909	0		cell wall and cell processes	conserved transmembrane transport protein
2112537	non	TG	MUL_1909	0		cell wall and cell processes	conserved transmembrane transport protein
2112607	non	GC	MUL_1909	0		cell wall and cell processes	conserved transmembrane transport protein
2113546	int	GA		119	MUL_1910	cell wall and cell processes	N-term penicillin-binding protein pseudogene
2114558	psd	TC	MUL_1910	0		cell wall and cell processes	C-term penicillin-binding protein pseudogene
2114651	psd	TC	MUL_1910	0		cell wall and cell processes	C-term penicillin-binding protein pseudogene
2114677	psd	TC	MUL_1910	0		cell wall and cell processes	C-term penicillin-binding protein pseudogene
2117945	psd	GA	MUL_1915	0		conserved hypotheticals	C-term conserved hypothetical protein pseudogene
2118011	psd	GA	MUL_1915	0		conserved hypotheticals	C-term conserved hypothetical protein pseudogene
2118108	int	TA		22	MUL_1915	conserved hypotheticals	C-term conserved hypothetical protein pseudogene
2118713	non	CA	MUL_1916	0		cell wall and cell processes	conserved hypothetical membrane protein
2118864	non	TC	MUL_1916	0		cell wall and cell processes	conserved hypothetical membrane protein
2119239	psd	CG	MUL_1917	0		cell wall and cell processes	N-term conserved hypothetical membrane protein pseudogene
2119988	psd	AC	MUL_1917	0		cell wall and cell processes	N-term conserved hypothetical membrane protein pseudogene
2121174	non	TC	MUL_1918	0		intermediary metabolism and respiration	dehydrogenase/reductase
2121946	syn	AG	MUL_1919	0		intermediary metabolism and respiration	transferase
2122150	syn	GA	MUL_1919	0		intermediary metabolism and respiration	transferase
2123869	non	CT	MUL_1920	0		conserved hypotheticals	conserved protein
2124841	syn	TC	MUL_1921	0		conserved hypotheticals	conserved hypothetical protein
2129318	psd	AG	MUL_1926	0		conserved hypotheticals	C-term conserved hypothetical protein pseudogene
2129362	psd	AG	MUL_1926	0		conserved hypotheticals	C-term conserved hypothetical protein pseudogene
2129543	psd	CT	MUL_1926	0		conserved hypotheticals	C-term conserved hypothetical protein pseudogene
2129873	syn	AG	MUL_1927	0		intermediary metabolism and respiration	cysteine desulfurase IscS
2129909	syn	TG	MUL_1927	0		intermediary metabolism and respiration	cysteine desulfurase IscS
2130203	syn	CT	MUL_1927	0		intermediary metabolism and respiration	cysteine desulfurase IscS
2131441	syn	AC	MUL_1928	0		information pathways	tRNA (5-methylaminomethyl-2-thiouridylate)-methyltransferase TrmU
2136954	int	GA		130	MUL_1931	intermediary metabolism and respiration	C-term methyltransferase pseudogene
2137443	syn	TC	MUL_1933	0		information pathways	DNA ligase [NAD dependent] LigA
2137881	syn	TC	MUL_1933	0		information pathways	DNA ligase [NAD dependent] LigA
2139684	syn	GT	MUL_1934	0		regulatory proteins	regulatory protein
2139865	int	GC		22	MUL_1934	regulatory proteins	regulatory protein
2145640	syn	AC	MUL_1939	0		information pathways	glutamyl-tRNA (Gln) amidotransferase (subunit A) GatA
2146054	syn	AT	MUL_1940	0		intermediary metabolism and respiration	6-phosphofructokinase PfkA
2147332	non	GA	MUL_1941	0		information pathways	glutamyl-tRNA(Gln) amidotransferase (subunit B) GatB
2147349	non	AG	MUL_1941	0		information pathways	glutamyl-tRNA(Gln) amidotransferase (subunit B) GatB
2148173	syn	CT	MUL_1941	0		information pathways	glutamyl-tRNA(Gln) amidotransferase (subunit B) GatB
2150061	syn	GA	MUL_1943	0		cell wall and cell processes	conserved lipoprotein LppZ
2152225	syn	GA	MUL_1947	0		intermediary metabolism and respiration	acetolactate synthase (large subunit) IlvB1
2152706	syn	TC	MUL_1947	0		intermediary metabolism and respiration	acetolactate synthase (large subunit) IlvB1
2155825	non	TG	MUL_1950	0		conserved hypotheticals	conserved protein
2156205	syn	TC	MUL_1950	0		conserved hypotheticals	conserved protein
2157678	psd	AC	MUL_1951	0		intermediary metabolism and respiration	mid-section alanine rich dehydrogenase pseudogene
2158521	syn	CT	MUL_1952	0		intermediary metabolism and respiration	D-3-phosphoglycerate dehydrogenase SerA1
2158525	syn	CT	MUL_1952	0		intermediary metabolism and respiration	D-3-phosphoglycerate dehydrogenase SerA1
2159415	int	GA		50	MUL_1953	intermediary metabolism and respiration	3-isopropylmalate dehydrogenase LeuB
2159528	non	AG	MUL_1953	0		intermediary metabolism and respiration	3-isopropylmalate dehydrogenase LeuB
2159878	syn	CT	MUL_1953	0		intermediary metabolism and respiration	3-isopropylmalate dehydrogenase LeuB
2162815	syn	CT	MUL_1957	0		information pathways	glutamyl-tRNA synthetase GltS
2164093	syn	TC	MUL_1957	0		information pathways	glutamyl-tRNA synthetase GltS
2167169	psd	AG	MUL_1962	0		cell wall and cell processes	C-term conserved transmembrane transport protein MmpL1 pseudogene
2167389	psd	AG	MUL_1962	0		cell wall and cell processes	C-term conserved transmembrane transport protein MmpL1 pseudogene
2167727	psd	TC	MUL_1962	0		cell wall and cell processes	C-term conserved transmembrane transport protein MmpL1 pseudogene
2167728	psd	CG	MUL_1962	0		cell wall and cell processes	C-term conserved transmembrane transport protein MmpL1 pseudogene
2172599	non	CT	MUL_1966	0		intermediary metabolism and respiration	8-amino-7-oxononanoate synthase BioF2_2
2173970	int	GA		0
2175391	syn	CT	MUL_1968	0		intermediary metabolism and respiration	3-isopropylmalate dehydratase (large subunit) LeuC
2175774	non	AG	MUL_1968	0		intermediary metabolism and respiration	3-isopropylmalate dehydratase (large subunit) LeuC
2177113	syn	TG	MUL_1969	0		intermediary metabolism and respiration	3-isopropylmalate dehydratase (small subunit) LeuD
2179410	syn	AG	MUL_1972	0		intermediary metabolism and respiration	polyphosphate kinase Ppk
2183873	syn	GA	MUL_1976	0		intermediary metabolism and respiration	d-alanine--D-alanine ligase DdlA
2184203	syn	TG	MUL_1976	0		intermediary metabolism and respiration	d-alanine--D-alanine ligase DdlA
2184422	syn	AG	MUL_1976	0		intermediary metabolism and respiration	d-alanine--D-alanine ligase DdlA
2188041	psd	TC	MUL_1981	0		intermediary metabolism and respiration	N-term oxidoreductase pseudogene
2188641	syn	TC	MUL_1982	0		intermediary metabolism and respiration	nitroreductase
2189375	int	-A		99	MUL_1983	information pathways	50S ribosomal protein L28 RpmB2_1
2192903	syn	TG	MUL_1985	0		information pathways	ATP-dependent DNA helicase RecG
2194858	non	GT	MUL_1987	0		intermediary metabolism and respiration	oxidoreductase
2197337	non	AG	MUL_1990	0		cell wall and cell processes	conserved membrane protein
2197777	non	GC	MUL_1991	0		cell wall and cell processes	conserved integral membrane protein
2198499	syn	AG	MUL_1992	0		intermediary metabolism and respiration	pyruvate carboxylase Pca
2200572	syn	TC	MUL_1992	0		intermediary metabolism and respiration	pyruvate carboxylase Pca
2200573	syn	TC	MUL_1992	0		intermediary metabolism and respiration	pyruvate carboxylase Pca
2202038	syn	TG	MUL_1993	0		cell wall and cell processes	Methyltransferase
2202729	syn	TC	MUL_1994	0		intermediary metabolism and respiration	phosphopantetheine adenylyltransferase KdtB
2202855	syn	CA	MUL_1994	0		intermediary metabolism and respiration	phosphopantetheine adenylyltransferase KdtB
2209703	int	CT		10	MUL_2001	intermediary metabolism and respiration	N-term ketoreductase pseudogene
2211016	int	TC		0
2211025	int	GA		0
2213297	non	GC	MUL_2002	0		lipid metabolism	fatty-acyl AMP ligase FadD29
2214639	syn	AG	MUL_2004	0		lipid metabolism	fatty-acid-CoA ligase FadD22
2222842	int	CT		144	MUL_2005	lipid metabolism	polyketide synthase Pks15/1
2222848	int	CT		0
2227842	syn	TC	MUL_2008	0		lipid metabolism	fatty-acyl AMP ligase FadD28
2229356	syn	TC	MUL_2009	0		intermediary metabolism and respiration	methyltransferase
2229674	int	TC		123	MUL_2009	intermediary metabolism and respiration	methyltransferase
2229896	int	TC		0
2234632	syn	TC	MUL_2010	0		lipid metabolism	multifunctional mycocerosic acid synthase membrane-associated Mas
2236237	syn	CT	MUL_2010	0		lipid metabolism	multifunctional mycocerosic acid synthase membrane-associated Mas
2236510	int	GC		39	MUL_2010	lipid metabolism	multifunctional mycocerosic acid synthase membrane-associated Mas
2241796	non	TC	MUL_2015	0		lipid metabolism	phenolpthiocerol synthesis type-I polyketide synthase PpsE
2244378	syn	AG	MUL_2015	0		lipid metabolism	phenolpthiocerol synthesis type-I polyketide synthase PpsE
2244822	syn	TC	MUL_2015	0		lipid metabolism	phenolpthiocerol synthesis type-I polyketide synthase PpsE
2250239	syn	TC	MUL_2016	0		lipid metabolism	phenolpthiocerol synthesis type-I polyketide synthase PpsD
2250603	syn	AG	MUL_2017	0		lipid metabolism	phenolpthiocerol synthesis type-I polyketide synthase PpsC
2253748	syn	GC	MUL_2017	0		lipid metabolism	phenolpthiocerol synthesis type-I polyketide synthase PpsC
2256414	syn	AG	MUL_2017	0		lipid metabolism	phenolpthiocerol synthesis type-I polyketide synthase PpsC
2267798	non	TC	MUL_2020	0		lipid metabolism	fatty-acyl AMP ligase FadD26
2275107	non	GA	MUL_2031	0		information pathways	formamidopyrimidine-DNA glycosylase Fpg
2277440	syn	TC	MUL_2033	0		cell wall and cell processes	chromosome partition protein Smc
2280586	syn	AT	MUL_2034	0		cell wall and cell processes	cell division protein FtsY
2283798	psd	TC	MUL_2037	0		intermediary metabolism and respiration	N-term [protein-PII] uridylyltransferase GlnD pseudogene
2289178	syn	TC	MUL_2040	0		cell wall and cell processes	signal recognition particle protein Ffh
2289769	syn	GA	MUL_2040	0		cell wall and cell processes	signal recognition particle protein Ffh
2293035	int	TC		80	MUL_2042	regulatory proteins	transmembrane serine/threonine-protein kinase I PknI
2293642	syn	AC	MUL_2043	0		intermediary metabolism and respiration	D-amino acid aminohydrolase
2294206	syn	AG	MUL_2043	0		intermediary metabolism and respiration	D-amino acid aminohydrolase
2294461	syn	CG	MUL_2043	0		intermediary metabolism and respiration	D-amino acid aminohydrolase
2296104	non	TC	MUL_2045	0		cell wall and cell processes	D-alanyl-D-alanine carboxypeptidase DacB
2296754	syn	CG	MUL_2046	0		conserved hypotheticals	conserved hypothetical protein
2299997	syn	CG	MUL_2051	0		cell wall and cell processes	conserved alanine rich lipoprotein LppW
2301262	syn	AG	MUL_2053	0		cell wall and cell processes	signal peptidase I LepB
2301295	syn	GA	MUL_2053	0		cell wall and cell processes	signal peptidase I LepB
2303334	psd	-C	MUL_2056	0		conserved hypotheticals	N-term conserved hypothetical protein pseudogene
2303334	psd	-C	MUL_2056	0		conserved hypotheticals	C-term conserved hypothetical protein pseudogene
2305574	syn	GC	MUL_2058	0		cell wall and cell processes	conserved hypothetical membrane protein
2305682	syn	CT	MUL_2058	0		cell wall and cell processes	conserved hypothetical membrane protein
2306640	non	CT	MUL_2059	0		intermediary metabolism and respiration	formate dehydrogenase family accessory protein FdhD
2307818	psd	AG	MUL_2061	0		conserved hypotheticals	N-term conserved hypothetical protein pseudogene
2308085	psd	GA	MUL_2061	0		conserved hypotheticals	N-term conserved hypothetical protein pseudogene
2308373	psd	TG	MUL_2061	0		conserved hypotheticals	N-term conserved hypothetical protein pseudogene
2308565	psd	TC	MUL_2061	0		conserved hypotheticals	N-term conserved hypothetical protein pseudogene
2308667	psd	AG	MUL_2061	0		conserved hypotheticals	N-term conserved hypothetical protein pseudogene
2309611	syn	AC	MUL_2062	0		cell wall and cell processes	conserved hypothetical membrane protein
2310561	syn	GA	MUL_2063	0		intermediary metabolism and respiration	mycobactin utilization protein ViuB
2310785	non	AG	MUL_2063	0		intermediary metabolism and respiration	mycobactin utilization protein ViuB
2311499	psd	TC	MUL_2064	0		intermediary metabolism and respiration	N-term L-lactate dehydrogenase (cytochrome) LldD1_1 pseudogene
2311511	psd	GA	MUL_2064	0		intermediary metabolism and respiration	N-term L-lactate dehydrogenase (cytochrome) LldD1_1 pseudogene
2312353	psd	CT	MUL_2064	0		intermediary metabolism and respiration	C-term L-lactate dehydrogenase (cytochrome) LldD1_1 pseudogene
2313938	int	TC		0
2314138	int	GA		81	MUL_2067	information pathways	30S ribosomal protein S2 RpsB
2316192	syn	TC	MUL_2069	0		intermediary metabolism and respiration	amidase AmiC
2320330	int	TC		23	MUL_2073	regulatory proteins	transcriptional regulatory protein
2322591	non	TG	MUL_2076	0		lipid metabolism	integral membrane phosphatidate cytidylyltransferase CdsA
2326268	syn	TC	MUL_2080	0		cell wall and cell processes	conserved integral membrane protein
2326272	non	TC	MUL_2080	0		cell wall and cell processes	conserved integral membrane protein
2326304	syn	GC	MUL_2080	0		cell wall and cell processes	conserved integral membrane protein
2334287	syn	TC	MUL_2087	0		lipid metabolism	4-hydroxy-3-methylbut-2-en-1-yl diphosphate synthase IspG
2334538	syn	TC	MUL_2087	0		lipid metabolism	4-hydroxy-3-methylbut-2-en-1-yl diphosphate synthase IspG
2334787	syn	TC	MUL_2087	0		lipid metabolism	4-hydroxy-3-methylbut-2-en-1-yl diphosphate synthase IspG
2339120	syn	AG	MUL_2091	0		intermediary metabolism and respiration	methionine aminopeptidase MapB
2339442	int	GA		115	MUL_2091	intermediary metabolism and respiration	methionine aminopeptidase MapB
2339897	non	TC	MUL_2092	0		cell wall and cell processes	conserved hypothetical membrane protein
2339898	non	CT	MUL_2092	0		cell wall and cell processes	conserved hypothetical membrane protein
2340810	non	TG	MUL_2093	0		intermediary metabolism and respiration	amidotransferase
2340811	non	TG	MUL_2093	0		intermediary metabolism and respiration	amidotransferase
2340990	int	CG		35	MUL_2093	intermediary metabolism and respiration	amidotransferase
2341475	int	TC		0
2341525	int	TC		0
2343995	int	CA		48	MUL_2096	PE/PPE	PPE family protein
2344075	int	TC		32	MUL_2096	PE/PPE	PPE family protein
2344178	int	GT		135	MUL_2096	PE/PPE	PPE family protein
2345374	int	GC		0
2346056	int	GT		23	MUL_2098	PE/PPE	N-term PPE family protein pseudogene
2346110	int	TC		31	MUL_2098	PE/PPE	N-term PPE family protein pseudogene
2346117	int	GA		38	MUL_2098	PE/PPE	N-term PPE family protein pseudogene
2346140	int	GA		61	MUL_2098	PE/PPE	N-term PPE family protein pseudogene
2346219	int	GA		140	MUL_2098	PE/PPE	N-term PPE family protein pseudogene
2346235	int	TG		0
2346264	int	AG		0
2346265	int	AG		0
2346267	int	GA		0
2346305	int	AG		0
2346332	int	CT		0
2346473	int	CT		0
2346694	int	AC		146	MUL_2099	PE/PPE	C-term PE-PGRS family protein pseudogene
2351866	int	T-		0
2351868	int	GA		0
2352202	int	GT		142	MUL_2107	cell wall and cell processes	N-term drug-transport integral membrane protein pseudogene
2355874	non	AC	MUL_2109	0		intermediary metabolism and respiration	malate:quinone oxidoreductase Mqo
2358907	syn	CA	MUL_2112	0		intermediary metabolism and respiration	cob(I)alamin adenosyltransferase CobO
2361278	syn	TC	MUL_2114	0		intermediary metabolism and respiration	multifunctional enzyme siroheme synthase CysG
2362469	syn	TC	MUL_2115	0		cell wall and cell processes	integral membrane efflux protein EfpA
2365156	syn	AC	MUL_2116	0		information pathways	prolyl-tRNA synthetase ProS
2365632	syn	GC	MUL_2116	0		information pathways	prolyl-tRNA synthetase ProS
2365969	syn	CT	MUL_2117	0		conserved hypotheticals	conserved hypothetical alanine rich protein
2366170	syn	CG	MUL_2117	0		conserved hypotheticals	conserved hypothetical alanine rich protein
2373732	syn	TC	MUL_2125	0		information pathways	DNA-damage-inducible protein F DinF
2379476	psd	CT	MUL_2131	0		conserved hypotheticals	C-term conserved hypothetical protein pseudogene
2386073	syn	AG	MUL_2136	0		conserved hypotheticals	conserved hypothetical protein
2386366	psd	TA	MUL_2137	0		conserved hypotheticals	N-term conserved hypothetical protein pseudogene
2391326	non	AG	MUL_2142	0		information pathways	tRNA pseudouridine synthase B TruB
2392370	syn	AC	MUL_2143	0		cell wall and cell processes	lipid-transfer protein Ltp1
2392577	syn	CT	MUL_2143	0		cell wall and cell processes	lipid-transfer protein Ltp1
2393649	syn	TC	MUL_2144	0		lipid metabolism	acyl-CoA dehydrogenase FadE21
2393811	syn	AG	MUL_2144	0		lipid metabolism	acyl-CoA dehydrogenase FadE21
2394296	syn	CT	MUL_2145	0		regulatory proteins	transcriptional repressor SirR
2395114	syn	GA	MUL_2146	0		intermediary metabolism and respiration	bifunctional fad synthetase/riboflavin biosynthesis protein RibF
2395936	syn	TC	MUL_2146	0		intermediary metabolism and respiration	bifunctional fad synthetase/riboflavin biosynthesis protein RibF
2395982	syn	TC	MUL_2146	0		intermediary metabolism and respiration	bifunctional fad synthetase/riboflavin biosynthesis protein RibF
2397733	int	GA		80	MUL_2150	information pathways	bifunctional protein polyribonucleotide nucleotidyltransferase GpsI
2398922	syn	AG	MUL_2150	0		information pathways	bifunctional protein polyribonucleotide nucleotidyltransferase GpsI
2399429	syn	TG	MUL_2150	0		information pathways	bifunctional protein polyribonucleotide nucleotidyltransferase GpsI
2402576	psd	CT	MUL_2151	0		intermediary metabolism and respiration	C-term zinc protease PepR pseudogene
2404301	syn	AG	MUL_2154	0		intermediary metabolism and respiration	secreted L-alanine dehydrogenase Ald (40 kDa antigen)
2407576	psd	CT	MUL_2158	0			N-term short-chain dehydrogenase EphD_1 pseudogene
2415496	non	GA	MUL_2165	0		cell wall and cell processes	conserved hypothetical secreted protein
2418196	psd	GC	MUL_2168	0		lipid metabolism	C-term chain-fatty-acid-CoA ligase FadD13_1 pseudogene
2419044	psd	AC	MUL_2168	0		lipid metabolism	C-term chain-fatty-acid-CoA ligase FadD13_1 pseudogene
2422217	psd	TC	MUL_2171	0		lipid metabolism	N-term bifunctional protein acetyl-/propionyl-coenzyme a carboxylase (alpha chain) AccA3_1 pseudogene
2422946	psd	TC	MUL_2171	0		lipid metabolism	N-term bifunctional protein acetyl-/propionyl-coenzyme a carboxylase (alpha chain) AccA3_1 pseudogene
2423391	psd	TG	MUL_2171	0		lipid metabolism	N-term bifunctional protein acetyl-/propionyl-coenzyme a carboxylase (alpha chain) AccA3_1 pseudogene
2423913	psd	CG	MUL_2171	0		lipid metabolism	N-term bifunctional protein acetyl-/propionyl-coenzyme a carboxylase (alpha chain) AccA3_1 pseudogene
2428321	psd	AC	MUL_2174	0		lipid metabolism	C-term acyl-CoA dehydrogenase FadE34_1 pseudogene
2428576	psd	GA	MUL_2174	0		lipid metabolism	C-term acyl-CoA dehydrogenase FadE34_1 pseudogene
2430306	non	GT	MUL_2177	0		intermediary metabolism and respiration	alanine rich hydrolase
2430307	non	TG	MUL_2177	0		intermediary metabolism and respiration	alanine rich hydrolase
2431401	syn	TC	MUL_2178	0		intermediary metabolism and respiration	thymidylate synthase ThyA
2431479	syn	TC	MUL_2178	0		intermediary metabolism and respiration	thymidylate synthase ThyA
2432646	syn	TC	MUL_2180	0		conserved hypotheticals	conserved hypothetical protein
2433397	non	GA	MUL_2180	0		conserved hypotheticals	conserved hypothetical protein
2434582	psd	TG	MUL_2181	0		information pathways	C-term type I restriction/modification system DNA methylase HsdM pseudogene
2434681	psd	GA	MUL_2181	0		information pathways	C-term type I restriction/modification system DNA methylase HsdM pseudogene
2435404	psd	GC	MUL_2182	0		information pathways	C-term type I restriction/modification system specificity determinant HsdS (S protein) pseudogene
2436440	non	TC	MUL_2183	0		intermediary metabolism and respiration	thymidylate synthase ThyX
2439512	psd	TG	MUL_2187	0		cell wall and cell processes	N-term conserved hypothetical membrane protein pseudogene
2439600	psd	TC	MUL_2187	0		cell wall and cell processes	N-term conserved hypothetical membrane protein pseudogene
2440194	syn	GC	MUL_2188	0		conserved hypotheticals	conserved protein
2440699	int	AG		0
2441056	syn	TC	MUL_2189	0		regulatory proteins	ferric uptake regulation protein FurA
2443324	non	CA	MUL_2190	0			catalase-peroxidase-peroxynitritase T KatG
2443547	non	TC	MUL_2191	0		cell wall and cell processes	glycine betaine transport integral membrane protein BetP
2445250	syn	TG	MUL_2191	0		cell wall and cell processes	glycine betaine transport integral membrane protein BetP
2451054	int	AG		109	MUL_2195	lipid metabolism	mid-section fatty-acid-CoA ligase FadD9 pseudogene
2452363	psd	CT	MUL_2195	0		lipid metabolism	C-term fatty-acid-CoA ligase FadD9 pseudogene
2452574	psd	TC	MUL_2195	0		lipid metabolism	C-term fatty-acid-CoA ligase FadD9 pseudogene
2454399	syn	AG	MUL_2198	0		intermediary metabolism and respiration	nitroreductase
2454444	syn	TC	MUL_2198	0		intermediary metabolism and respiration	nitroreductase
2455670	int	TC		71	MUL_2200	regulatory proteins	membrane-anchored serine/threonine-protein kinase
2457219	syn	AG	MUL_2200	0		regulatory proteins	membrane-anchored serine/threonine-protein kinase
2460317	int	TG		57	MUL_2203	PE/PPE	N-term PPE family protein pseudogene
2460317	int	TG		57	MUL_2203	PE/PPE	C-term PPE family protein pseudogene
2460500	int	AC		143	MUL_2203	PE/PPE	N-term PPE family protein pseudogene
2460509	int	CG		134	MUL_2203	PE/PPE	N-term PPE family protein pseudogene
2460767	int	TG		124	MUL_2203	PE/PPE	N-term PPE family protein pseudogene
2463023	int	CG		24	MUL_2205	conserved hypotheticals	conserved protein
2463258	int	G-		0
2464756	psd	AT	MUL_2206	0		information pathways	mid-section HrpA-like helicases pseudogene
2466016	psd	AC	MUL_2206	0		information pathways	mid-section HrpA-like helicases pseudogene
2466016	psd	AC	MUL_2206	0		information pathways	C-term HrpA-like helicases pseudogene
2466378	psd	AG	MUL_2206	0		information pathways	C-term HrpA-like helicases pseudogene
2467219	int	AC		106	MUL_2206	information pathways	C-term HrpA-like helicases pseudogene
2471760	syn	TC	MUL_2210	0		cell wall and cell processes	chitinase/cellulase
2475123	syn	GA	MUL_2214	0		intermediary metabolism and respiration	dihydrolipoamide dehydrogenase Lpd
2483358	syn	AG	MUL_2223	0		conserved hypotheticals	conserved hypothetical protein
2484421	psd	AG	MUL_2224	0		intermediary metabolism and respiration	N-term O-methyltransferase pseudogene
2486867	int	AG		128	MUL_2228	conserved hypotheticals	conserved protein
2487133	psd	TC	MUL_2229	0		regulatory proteins	C-term heat shock protein transcriptional repressor HspR_2 pseudogene
2488731	int	A-		100	MUL_2231	insertion seqs and phages	C-term transposase for IS2404
2489750	int	AG		0
2490179	non	GC	MUL_2233	0		intermediary metabolism and respiration	GTP cyclohydrolase I FolE_1
2492855	non	CT	MUL_2237	0		conserved hypotheticals	conserved hypothetical protein
2493143	syn	TC	MUL_2238	0		information pathways	alternative RNA polymerase sigma factor
2493991	syn	GC	MUL_2239	0		cell wall and cell processes	conserved hypothetical membrane protein
2496735	int	AG		0
2496966	int	GA		0
2496978	int	AG		0
2496984	int	AG		0
2499818	int	TC		62	MUL_2248	PE/PPE	C-term PPE family protein - pseudogene
2499906	int	AG		26	MUL_2248	PE/PPE	C-term PPE family protein - pseudogene
2500298	int	G-		5	MUL_2248	PE/PPE	N-term PPE family protein pseudogene
2500299	int	A-		6	MUL_2248	PE/PPE	N-term PPE family protein pseudogene
2501459	syn	AG	MUL_2249	0		conserved hypotheticals	conserved hypothetical protein
2501955	non	AG	MUL_2249	0		conserved hypotheticals	conserved hypothetical protein
2505244	syn	GA	MUL_2251	0		conserved hypotheticals	conserved membrane protein
2507163	syn	AG	MUL_2253	0		cell wall and cell processes	sugar ABC transporter
2508055	syn	GC	MUL_2254	0		cell wall and cell processes	ABC-type sugar transport integral membrane protein
2509094	psd	GA	MUL_2255	0		cell wall and cell processes	C-term sugar-binding lipoprotein - pseudogene
2509167	psd	TC	MUL_2255	0		cell wall and cell processes	N-term sugar-binding lipoprotein - pseudogene
2509167	psd	TC	MUL_2255	0		cell wall and cell processes	C-term sugar-binding lipoprotein - pseudogene
2509604	psd	CG	MUL_2255	0		cell wall and cell processes	N-term sugar-binding lipoprotein - pseudogene
2512774	psd	TA	MUL_2260	0		conserved hypotheticals	C-term conserved hypothetical protein - pseudogene
2513247	psd	CG	MUL_2260	0		conserved hypotheticals	C-term conserved hypothetical protein - pseudogene
2513293	psd	AG	MUL_2260	0		conserved hypotheticals	C-term conserved hypothetical protein - pseudogene
2514227	psd	AC	MUL_2260	0		conserved hypotheticals	N-term conserved hypothetical protein - pseudogene
2515851	non	TA	MUL_2261	0		lipid metabolism	carboxylesterase LipT
2516097	non	CT	MUL_2261	0		lipid metabolism	carboxylesterase LipT
2517246	non	CG	MUL_2263	0		conserved hypotheticals	conserved hypothetical protein
2518456	int	CG		97	MUL_2265	cell wall and cell processes	conserved membrane protein
2519505	non	TG	MUL_2265	0		cell wall and cell processes	conserved membrane protein
2521250	int	TC		37	MUL_2265	cell wall and cell processes	conserved membrane protein
2521724	syn	TG	MUL_2266	0		lipid metabolism	polyketide synthase Pks12
2524202	syn	CG	MUL_2266	0		lipid metabolism	polyketide synthase Pks12
2525059	non	GT	MUL_2266	0		lipid metabolism	polyketide synthase Pks12
2527421	non	TA	MUL_2266	0		lipid metabolism	polyketide synthase Pks12
2528915	syn	AG	MUL_2266	0		lipid metabolism	polyketide synthase Pks12
2530518	non	GA	MUL_2266	0		lipid metabolism	polyketide synthase Pks12
2531474	syn	AG	MUL_2266	0		lipid metabolism	polyketide synthase Pks12
2532065	syn	AG	MUL_2266	0		lipid metabolism	polyketide synthase Pks12
2533912	int	CT		51	MUL_2266	lipid metabolism	polyketide synthase Pks12
2534986	syn	AG	MUL_2268	0		conserved hypotheticals	conserved hypothetical protein
2535361	syn	GA	MUL_2269	0		cell wall and cell processes	C-term polyprenol-monophosphomannose synthase Ppm1B
2535373	syn	AG	MUL_2269	0		cell wall and cell processes	C-term polyprenol-monophosphomannose synthase Ppm1B
2537523	non	CG	MUL_5127	0		cell wall and cell processes	N-term polyprenol-monophosphomannose synthase Ppm1A
2537843	int	AG		130	MUL_5127	cell wall and cell processes	N-term polyprenol-monophosphomannose synthase Ppm1A
2538141	syn	GC	MUL_2270	0		conserved hypotheticals	conserved hypothetical protein
2538780	syn	AG	MUL_2270	0		conserved hypotheticals	conserved hypothetical protein
2539342	non	CT	MUL_2270	0		conserved hypotheticals	conserved hypothetical protein
2540025	syn	GC	MUL_2271	0		cell wall and cell processes	conserved hypothetical membrane protein
2541045	non	GC	MUL_2272	0		conserved hypotheticals	conserved hypothetical protein
2541047	non	TG	MUL_2272	0		conserved hypotheticals	conserved hypothetical protein
2541048	non	AG	MUL_2272	0		conserved hypotheticals	conserved hypothetical protein
2541493	non	GT	MUL_2273	0		cell wall and cell processes	conserved hypothetical membrane protein
2542892	non	AG	MUL_2273	0		cell wall and cell processes	conserved hypothetical membrane protein
2543754	syn	AG	MUL_2274	0		cell wall and cell processes	conserved transmembrane protein
2544117	syn	AG	MUL_2274	0		cell wall and cell processes	conserved transmembrane protein
2544699	non	AG	MUL_2275	0		cell wall and cell processes	conserved hypothetical membrane protein
2545075	syn	AG	MUL_2275	0		cell wall and cell processes	conserved hypothetical membrane protein
2545356	non	CT	MUL_2275	0		cell wall and cell processes	conserved hypothetical membrane protein
2545419	non	TC	MUL_2275	0		cell wall and cell processes	conserved hypothetical membrane protein
2545757	non	AC	MUL_2276	0		conserved hypotheticals	conserved hypothetical protein
2546239	syn	CG	MUL_2277	0		intermediary metabolism and respiration	cobalamin biosynthesis protein CobN
2547320	non	GA	MUL_2277	0		intermediary metabolism and respiration	cobalamin biosynthesis protein CobN
2547436	syn	CG	MUL_2277	0		intermediary metabolism and respiration	cobalamin biosynthesis protein CobN
2549064	syn	AG	MUL_2277	0		intermediary metabolism and respiration	cobalamin biosynthesis protein CobN
2549106	non	CT	MUL_2277	0		intermediary metabolism and respiration	cobalamin biosynthesis protein CobN
2549161	syn	AG	MUL_2277	0		intermediary metabolism and respiration	cobalamin biosynthesis protein CobN
2549254	syn	AC	MUL_2277	0		intermediary metabolism and respiration	cobalamin biosynthesis protein CobN
2550529	syn	CG	MUL_2279	0		intermediary metabolism and respiration	conserved membrane-bound oxidoreductase
2550830	non	AG	MUL_2279	0		intermediary metabolism and respiration	conserved membrane-bound oxidoreductase
2553909	syn	AC	MUL_2283	0		conserved hypotheticals	conserved hypothetical protein
2557285	psd	CG	MUL_2285	0		intermediary metabolism and respiration	N-term adenylate cyclase pseudogene
2557411	psd	CG	MUL_2285	0		intermediary metabolism and respiration	N-term adenylate cyclase pseudogene
2557924	psd	CT	MUL_2285	0		intermediary metabolism and respiration	N-term adenylate cyclase pseudogene
2557930	psd	AG	MUL_2285	0		intermediary metabolism and respiration	N-term adenylate cyclase pseudogene
2557983	psd	TC	MUL_2285	0		intermediary metabolism and respiration	N-term adenylate cyclase pseudogene
2558216	psd	TG	MUL_2285	0		intermediary metabolism and respiration	N-term adenylate cyclase pseudogene
2558299	psd	AG	MUL_2285	0		intermediary metabolism and respiration	mid-section adenylate cyclase pseudogene
2558528	psd	TC	MUL_2285	0		intermediary metabolism and respiration	mid-section adenylate cyclase pseudogene
2559213	non	CG	MUL_2288	0		intermediary metabolism and respiration	cobalamin biosynthesis protein
2559475	non	TG	MUL_2288	0		intermediary metabolism and respiration	cobalamin biosynthesis protein
2563543	psd	CG	MUL_2292	0		cell wall and cell processes	C-term conserved transmembrane transport protein MmpL4_7 - pseudogene
2567097	int	TC		41	MUL_2294	cell wall and cell processes	class a beta-lactamase BlaC
2567366	syn	TC	MUL_2294	0		cell wall and cell processes	class a beta-lactamase BlaC
2567767	non	AG	MUL_2294	0		cell wall and cell processes	class a beta-lactamase BlaC
2567965	non	AT	MUL_2294	0		cell wall and cell processes	class a beta-lactamase BlaC
2569815	syn	CG	MUL_2297	0		intermediary metabolism and respiration	precorrin-4 C11-methyltransferase CobM
2570300	syn	CG	MUL_2298	0		intermediary metabolism and respiration	precorrin-6y methyltransferase CobL
2571275	syn	AG	MUL_2298	0		intermediary metabolism and respiration	precorrin-6y methyltransferase CobL
2571377	non	TC	MUL_2298	0		intermediary metabolism and respiration	precorrin-6y methyltransferase CobL
2571469	syn	CT	MUL_2299	0		intermediary metabolism and respiration	short chain dehydrogenase
2571475	syn	TC	MUL_2299	0		intermediary metabolism and respiration	short chain dehydrogenase
2571514	syn	TC	MUL_2299	0		intermediary metabolism and respiration	short chain dehydrogenase
2571817	syn	GA	MUL_2299	0		intermediary metabolism and respiration	short chain dehydrogenase
2571865	syn	GC	MUL_2299	0		intermediary metabolism and respiration	short chain dehydrogenase
2571871	syn	GA	MUL_2299	0		intermediary metabolism and respiration	short chain dehydrogenase
2571874	syn	GA	MUL_2299	0		intermediary metabolism and respiration	short chain dehydrogenase
2571880	syn	GA	MUL_2299	0		intermediary metabolism and respiration	short chain dehydrogenase
2572382	syn	CT	MUL_2300	0		conserved hypotheticals	conserved protein
2573094	int	AG		49	MUL_2302	conserved hypotheticals	C-term conserved hypothetical protein - pseudogene
2584262	psd	AG	MUL_2311	0		conserved hypotheticals	N-term conserved hypothetical protein pseudogene
2584334	psd	TG	MUL_2311	0		conserved hypotheticals	N-term conserved hypothetical protein pseudogene
2584454	psd	GA	MUL_2311	0		conserved hypotheticals	N-term conserved hypothetical protein pseudogene
2584454	psd	GA	MUL_2311	0		conserved hypotheticals	C-term conserved hypothetical protein - pseudogene
2585240	syn	CT	MUL_2312	0		conserved hypotheticals	conserved hypothetical protein
2585774	syn	TC	MUL_2312	0		conserved hypotheticals	conserved hypothetical protein
2586132	syn	TC	MUL_2313	0		conserved hypotheticals	conserved protein
2586642	syn	GA	MUL_2313	0		conserved hypotheticals	conserved protein
2586660	non	CG	MUL_2313	0		conserved hypotheticals	conserved protein
2586717	syn	CT	MUL_2313	0		conserved hypotheticals	conserved protein
2586785	syn	AG	MUL_2313	0		conserved hypotheticals	conserved protein
2587002	syn	AG	MUL_2313	0		conserved hypotheticals	conserved protein
2587038	syn	AG	MUL_2313	0		conserved hypotheticals	conserved protein
2587197	syn	CT	MUL_2313	0		conserved hypotheticals	conserved protein
2588069	non	CT	MUL_2313	0		conserved hypotheticals	conserved protein
2588384	non	GC	MUL_2313	0		conserved hypotheticals	conserved protein
2590069	syn	CG	MUL_2314	0		conserved hypotheticals	conserved hypothetical protein
2590485	non	GA	MUL_2315	0		conserved hypotheticals	conserved hypothetical alanine and proline rich protein
2590721	syn	CG	MUL_2315	0		conserved hypotheticals	conserved hypothetical alanine and proline rich protein
2590967	syn	AG	MUL_2315	0		conserved hypotheticals	conserved hypothetical alanine and proline rich protein
2594513	non	CT	MUL_2318	0		conserved hypotheticals	conserved alanine and proline rich protein
2595000	non	TC	MUL_2318	0		conserved hypotheticals	conserved alanine and proline rich protein
2595250	int	AG		103	MUL_2318	conserved hypotheticals	conserved alanine and proline rich protein
2596314	non	GA	MUL_2320	0		conserved hypotheticals	conserved hypothetical protein
2596424	syn	CT	MUL_2320	0		conserved hypotheticals	conserved hypothetical protein
2596655	syn	TG	MUL_2320	0		conserved hypotheticals	conserved hypothetical protein
2596739	syn	AG	MUL_2320	0		conserved hypotheticals	conserved hypothetical protein
2596889	syn	GC	MUL_2320	0		conserved hypotheticals	conserved hypothetical protein
2598162	non	GC	MUL_2321	0		intermediary metabolism and respiration	dipeptidase PepE
2599537	syn	TC	MUL_2322	0		information pathways	5'-3' exonuclease
[truncated: 2,310 more rows]
