# Supplementary material for: On the origin of Mycobacterium ulcerans, the causative agent of Buruli ulcer
Source: BMC Genomics. 2012 Jun 19;13:258. doi: 10.1186/1471-2164-13-258 (PMC3434033; doi:10.1186/1471-2164-13-258)
Supplement: Additional file 4: Table S3 — M. ulcerans specific CDS and features. List M. ulcerans Agy99 reference annotated features found in all M. ulcerans isolates but not found in any of the M. marinum isolates. [file 1471-2164-13-258-S4.xls]

## Sheet: CDS in mucore-mupan
Core Mu - Pan Mm CDS
All features from M. ulcerans reference genome Agy99, genbank ref: CP000325
feature	start	end	length	strand	locus	product	pseudo	ortholog	% overlap >10%	Mu Strains in Cluster	Blastx Hits	Comments
diagnostic	28485	29165	681
misc_feature	28452	29208	757	1		non-IS element not present in Mycobacterium marinum strain M	0		89.96
CDS	28617	29372	756	1	MUL_0027	glycosylase	0	MON00026	72.62	29	100+	Lots of blastx hits, ~half match phage SPO1 DNA polymerase-like protein. Adjacent to IS2606
misc_feature	561066	561884	819	1		non-IS element not present in Mycobacterium marinum strain M	0		73.87
diagnostic	561265	561869	605
CDS	561042	561290	249	-1	MUL_0551	conserved hypothetical protein	0	MON00551	10.44	28	55	Small overlap - hypothetical protein found in a broad range of bacteria
CDS	561291	561713	423	-1	MUL_0552	conserved hypothetical protein	0	MON00552	100	29	2	Low Evalue Blastx hits for Arthrobacter sp., Sinorhizobium meliloti - false +ves ?
misc_feature	1049570	1050990	1421	1		non-IS element not present in Mycobacterium marinum strain M	0		35.75
diagnostic	1049949	1050456	508
CDS	1050322	1050519	198	1	MUL_0998	hypothetical protein	0	MON00998	68.18	2	0	Small length cluster of 8765 and JKD8017 only and no blastx hits
CDS	1052616	1053740	1125	-1	MUL_1001	hypothetical membrane protein	0	MON01001	27.56	15	3	Only small overlap with region. Incomplete Mu cluster and low Evalue Blastx hits for Amycolicicoccus subflavus, M.vanbaalenii, M.avium
diagnostic	1052711	1053020	310
misc_feature	3159068	3161047	1980	1		non-IS element not present in Mycobacterium marinum strain M	0		46.31
diagnostic	3159879	3160205	327
CDS	3159788	3159895	108	1	MUL_2830	hypothetical protein	0	MON02830	15.74	0	0	Small overlap no clustering and no blastx hits
CDS	3160001	3160279	279	1	MUL_2831	hypothetical protein	0	MON02831	92.83	0	0	No clustering and no blastx hits
CDS	3160372	3161436	1065	1	MUL_2832	lipase LipU_1	0	MON30165	41.69	29	100+	Paralog to MUL_0204
diagnostic	3160226	3160815	590
misc_feature	3582899	3606951	24053	-1		Prophage phiMU02	0		29.05
misc_feature	3582831	3583478	648	1		non-IS element not present in Mycobacterium marinum strain M	0		74.23
CDS	3582899	3583384	486	1	MUL_3212	conserved hypothetical protein	0	MON03212	86.42	29		Prophage CDS
diagnostic	3582965	3583445	481
misc_feature	3584917	3593219	8303	1		non-IS element not present in Mycobacterium marinum strain M	0		59.12
diagnostic	3584923	3587610	2688
CDS	3585030	3585779	750	-1	MUL_3214	DNAse (TatD family)	0	MON03214	100	29	100+	Prophage CDS
CDS	3585779	3587041	1263	-1	MUL_3215	conserved hypothetical protein	0	MON03215	100	29		Prophage CDS
CDS	3587038	3587910	873	-1	MUL_3216	conserved hypothetical protein	0	MON03216	77.66	19		Prophage CDS
diagnostic	3587806	3590026	2221
CDS	3587910	3589535	1626	-1	MUL_3217	P-loop ATPase	0	MON03217	100	29		Prophage CDS
CDS	3589712	3590350	639	-1	MUL_3218	zinc metalloprotease	0	MON03218	49.3	29		Prophage CDS
misc_feature	3605316	3606912	1597	1		non-IS element not present in Mycobacterium marinum strain M	0		100
diagnostic	3605316	3606912	1597
CDS	3605344	3606948	1605	1	MUL_5129	prophage integrase	0	MON30075	97.76	29		Prophage CDS
diagnostic	5606397	5606644	248
Notes:	All diagnostic regions within 1000bp of ISE
