# Supplementary material for: On the origin of Mycobacterium ulcerans, the causative agent of Buruli ulcer
Source: BMC Genomics. 2012 Jun 19;13:258. doi: 10.1186/1471-2164-13-258 (PMC3434033; doi:10.1186/1471-2164-13-258)
Supplement: Additional file 5: Table S4 — Diagnostic regions. List of nucleotide diagnostic regions distinguishing strains between various strain groups: M. marinum strains, M. ulcerans strains, African strains, Australian strains, strains from other regions, human host strains and fish or frog host strains. [file 1471-2164-13-258-S5.xls]

## Sheet: Strain Groups
Strain Groupings used in Pan/Core genome Analysis
	Pan Core Group prefix used in tables
Strain Identifier	Species Groups		Host Groups		Region Groups
	mm - M.marinum strains	mu - M.ulcerans strains	hs - Human host strains	fi - Fish/frog host strains	au - Australian strains	af - African strains	rw - Rest of world strains
Mm_M	ü
Mm_1726	ü
Mm_99/84	ü
Mm_99/87	ü
Mm_99/89	ü
Mu_06-3845		ü				ü
Mu_001506		ü	ü			ü
Mu_NM49.02		ü	ü			ü
Mu_06-3846		ü	ü			ü
Mu_07-1082		ü	ü			ü
Mu_Agy99		ü	ü			ü
Mu_NM14.01		ü	ü			ü
Mu_NM33.04		ü	ü			ü
Mu_NM43.02		ü	ü			ü
Mu_NM54.02		ü	ü			ü
Mu_980535		ü	ü			ü
Mu_000945		ü	ü			ü
Mu_991845		ü	ü			ü
Mu_13822-70		ü	ü		ü
Mu_113		ü	ü		ü
Mu_119		ü	ü		ü
Mu_74		ü	ü		ü
Mu_81		ü	ü		ü
Mu_93		ü	ü		ü
Mu_08009899		ü	ü		ü
Mu_JKD8049		ü	ü		ü
Mu_JKD8170		ü			ü
Mu_05142109		ü			ü
Mu_8765		ü	ü				ü
Mu_1G897		ü	ü				ü
Mu_L15		ü		ü			ü
Mu_CC240299		ü		ü			ü
Mu_06-3844		ü		ü			ü
Mu_JKD8071		ü		ü			ü

## Sheet: Diagnostic Segments
Pan Core Diagnostic Segments
Legend	Description
muref	Agy99 reference used for mapping reads
mmref	M.marinum "M" used for mapping reads
afcore, afpan	African strains core and pan genomes see Strain Groups tab
aucore, aupan	Australian strains core and pan genomes see Strain Groups tab
rwcore, rwpan	Non African/Australian strains core and pan genomes see Strain Groups tab
hscore, hspan	Human host strains core and pan genomes see Strain Groups tab
ficore, fipan	Fish and Frog host strains core and pan genomes see Strain Groups tab
Reference	Core Group	Pan Group	Start	End	Length
mmref	afcore	aupan	1000555	1000793	239
mmref	afcore	aupan	1849456	1849656	201
mmref	afcore	aupan	1849933	1850205	273
mmref	afcore	aupan	1850223	1850466	244
mmref	afcore	aupan	5326769	5327041	273
mmref	afcore	aupan	5352871	5353211	341
mmref	afcore	aupan	5353230	5353506	277
mmref	afcore	aupan	5456139	5456420	282
mmref	afcore	aupan	5456441	5456673	233
mmref	afcore	rwaupan	5353230	5353506	277
mmref	afcore	rwpan	232264	232494	231
mmref	afcore	rwpan	1814194	1814432	239
mmref	afcore	rwpan	2715724	2716002	279
mmref	afcore	rwpan	3708030	3708435	406
mmref	afcore	rwpan	3859125	3859566	442
mmref	afcore	rwpan	3974957	3975287	331
mmref	afcore	rwpan	3975305	3976052	748
mmref	afcore	rwpan	4156363	4157198	836
mmref	afcore	rwpan	4157225	4157693	469
mmref	afcore	rwpan	4158765	4159010	246
mmref	afcore	rwpan	4161882	4163015	1134
mmref	afcore	rwpan	4163126	4163349	224
mmref	afcore	rwpan	4929772	4930507	736
mmref	afcore	rwpan	4930549	4930782	234
mmref	afcore	rwpan	4930905	4931560	656
mmref	afcore	rwpan	4932069	4932393	325
mmref	afcore	rwpan	4933173	4933441	269
mmref	afcore	rwpan	4933460	4933987	528
mmref	afcore	rwpan	4935372	4935598	227
mmref	afcore	rwpan	4935849	4936083	235
mmref	afcore	rwpan	5353030	5353506	477
mmref	afcore	rwpan	6425416	6425726	311
mmref	afcore	rwpan	6425788	6426006	219
mmref	aucore	afpan	763629	763857	229
mmref	aucore	afpan	2903776	2904176	401
mmref	aucore	afpan	2904333	2904752	420
mmref	aucore	afpan	3176629	3176830	202
mmref	aucore	afpan	3509602	3509812	211
mmref	aucore	afpan	3509831	3510067	237
mmref	aucore	afpan	3512942	3513150	209
mmref	aucore	afpan	5131876	5132114	239
mmref	aucore	afpan	5367108	5367428	321
mmref	aucore	afpan	6022361	6022765	405
mmref	aucore	afpan	6265420	6265737	318
mmref	aucore	rwpan	232270	232494	225
mmref	aucore	rwpan	1814194	1814432	239
mmref	aucore	rwpan	2715724	2716002	279
mmref	aucore	rwpan	3708030	3708435	406
mmref	aucore	rwpan	3859125	3859566	442
mmref	aucore	rwpan	3974957	3975287	331
mmref	aucore	rwpan	3975305	3976052	748
mmref	aucore	rwpan	4156363	4157198	836
mmref	aucore	rwpan	4157225	4157693	469
mmref	aucore	rwpan	4161882	4163015	1134
mmref	aucore	rwpan	4163126	4163349	224
mmref	aucore	rwpan	4929772	4930507	736
mmref	aucore	rwpan	4930549	4930782	234
mmref	aucore	rwpan	4930905	4931560	656
mmref	aucore	rwpan	4932069	4932393	325
mmref	aucore	rwpan	4933173	4933441	269
mmref	aucore	rwpan	4933460	4933987	528
mmref	aucore	rwpan	4935372	4935598	227
mmref	aucore	rwpan	4935849	4936083	235
mmref	aucore	rwpan	6425416	6425726	311
mmref	aucore	rwpan	6425788	6426006	219
mmref	ficore	hspan	1408269	1408641	373
mmref	ficore	hspan	1408933	1409162	230
mmref	ficore	hspan	2264998	2265263	266
mmref	ficore	hspan	2268895	2269104	210
mmref	ficore	hspan	2272846	2273211	366
mmref	ficore	hspan	2274818	2275254	437
mmref	ficore	hspan	3514257	3514722	466
mmref	ficore	hspan	3781467	3781881	415
mmref	ficore	hspan	4168636	4168853	218
mmref	ficore	hspan	4173459	4173772	314
mmref	ficore	hspan	4176477	4176767	291
mmref	ficore	hspan	4181910	4182247	338
mmref	ficore	hspan	6198678	6198905	228
mmref	mmcore	mupan	144521	144746	226
mmref	mmcore	mupan	231848	232048	201
mmref	mmcore	mupan	688611	688814	204
mmref	mmcore	mupan	689527	689873	347
mmref	mmcore	mupan	815672	815955	284
mmref	mmcore	mupan	842973	843221	249
mmref	mmcore	mupan	843784	844278	495
mmref	mmcore	mupan	844536	844854	319
mmref	mmcore	mupan	1129924	1130288	365
mmref	mmcore	mupan	2816832	2817164	333
mmref	mmcore	mupan	2819026	2819247	222
mmref	mmcore	mupan	2822885	2823084	200
mmref	mmcore	mupan	2824000	2824250	251
mmref	mmcore	mupan	2825396	2825614	219
mmref	mmcore	mupan	3409908	3410157	250
mmref	mmcore	mupan	3411240	3411490	251
mmref	mmcore	mupan	3978693	3978893	201
mmref	mmcore	mupan	4158386	4158630	245
mmref	mmcore	mupan	4163723	4163952	230
mmref	mmcore	mupan	5241664	5242107	444
mmref	mmcore	mupan	5242317	5242589	273
mmref	mmcore	mupan	5242716	5242931	216
mmref	mmcore	mupan	5242966	5243379	414
mmref	mmcore	mupan	5665784	5666041	258
mmref	mmcore	mupan	6554200	6554429	230
mmref	mmcore	mupan	6556730	6556932	203
mmref	mmcore	mupan	6562451	6562786	336
mmref	mmcore	mupan	6563644	6563843	200
mmref	mmcore	mupan	6565842	6566045	204
mmref	mmcore	mupan	6609482	6609759	278
mmref	rwcore	afaupan	131420	131638	219
mmref	rwcore	afaupan	135621	135837	217
mmref	rwcore	afaupan	136831	137055	225
mmref	rwcore	afaupan	139822	140088	267
mmref	rwcore	afaupan	140476	140702	227
mmref	rwcore	afaupan	140727	141026	300
mmref	rwcore	afaupan	141260	141508	249
mmref	rwcore	afaupan	143047	143252	206
mmref	rwcore	afaupan	143337	143675	339
mmref	rwcore	afaupan	153831	154255	425
mmref	rwcore	afaupan	157778	157981	204
mmref	rwcore	afaupan	161510	161781	272
mmref	rwcore	afaupan	161801	162247	447
mmref	rwcore	afaupan	310294	310545	252
mmref	rwcore	afaupan	310566	310897	332
mmref	rwcore	afaupan	311696	312353	658
mmref	rwcore	afaupan	313353	313639	287
mmref	rwcore	afaupan	318612	318811	200
mmref	rwcore	afaupan	319214	319425	212
mmref	rwcore	afaupan	319816	320184	369
mmref	rwcore	afaupan	320233	320611	379
mmref	rwcore	afaupan	322989	323244	256
mmref	rwcore	afaupan	601172	601389	218
mmref	rwcore	afaupan	929443	929860	418
mmref	rwcore	afaupan	930405	930706	302
mmref	rwcore	afaupan	1109912	1110116	205
mmref	rwcore	afaupan	1779326	1779567	242
mmref	rwcore	afaupan	1882020	1882229	210
mmref	rwcore	afaupan	1882649	1882866	218
mmref	rwcore	afaupan	1882899	1883190	292
mmref	rwcore	afaupan	1933417	1933622	206
mmref	rwcore	afaupan	1933672	1934029	358
mmref	rwcore	afaupan	2317257	2317501	245
mmref	rwcore	afaupan	2318759	2318993	235
mmref	rwcore	afaupan	2535527	2535903	377
mmref	rwcore	afaupan	2775446	2775646	201
mmref	rwcore	afaupan	3499225	3499446	222
mmref	rwcore	afaupan	3499737	3499978	242
mmref	rwcore	afaupan	3508271	3508497	227
mmref	rwcore	afaupan	3525530	3525773	244
mmref	rwcore	afaupan	3525925	3526128	204
mmref	rwcore	afaupan	3527327	3527566	240
mmref	rwcore	afaupan	3538179	3538624	446
mmref	rwcore	afaupan	3573583	3573820	238
mmref	rwcore	afaupan	3573840	3574164	325
mmref	rwcore	afaupan	3584774	3585046	273
mmref	rwcore	afaupan	3594896	3595104	209
mmref	rwcore	afaupan	3595347	3595578	232
mmref	rwcore	afaupan	3595924	3596129	206
mmref	rwcore	afaupan	3602379	3602578	200
mmref	rwcore	afaupan	3607361	3607595	235
mmref	rwcore	afaupan	3610662	3610954	293
mmref	rwcore	afaupan	3613129	3613443	315
mmref	rwcore	afaupan	3974029	3974294	266
mmref	rwcore	afaupan	3974317	3974531	215
mmref	rwcore	afaupan	4226184	4226500	317
mmref	rwcore	afaupan	4228831	4229067	237
mmref	rwcore	afaupan	4229823	4230129	307
mmref	rwcore	afaupan	4278376	4278643	268
mmref	rwcore	afaupan	4279150	4279361	212
mmref	rwcore	afaupan	4280629	4280844	216
mmref	rwcore	afaupan	4286077	4286284	208
mmref	rwcore	afaupan	4291294	4291661	368
mmref	rwcore	afaupan	4292260	4292478	219
mmref	rwcore	afaupan	4293542	4293878	337
mmref	rwcore	afaupan	4295183	4295409	227
mmref	rwcore	afaupan	4300827	4301028	202
mmref	rwcore	afaupan	4305290	4305522	233
mmref	rwcore	afaupan	4306641	4306877	237
mmref	rwcore	afaupan	4308373	4308603	231
mmref	rwcore	afaupan	4310899	4311415	517
mmref	rwcore	afaupan	4313042	4313284	243
mmref	rwcore	afaupan	4313310	4313536	227
mmref	rwcore	afaupan	4474589	4474841	253
mmref	rwcore	afaupan	4475033	4475302	270
mmref	rwcore	afaupan	4475331	4475582	252
mmref	rwcore	afaupan	4501579	4501903	325
mmref	rwcore	afaupan	4560251	4560464	214
mmref	rwcore	afaupan	4627867	4628075	209
mmref	rwcore	afaupan	5080045	5080395	351
mmref	rwcore	afaupan	5080950	5081228	279
mmref	rwcore	afaupan	5197389	5197677	289
mmref	rwcore	afaupan	5325535	5325975	441
mmref	rwcore	afaupan	5432810	5433094	285
mmref	rwcore	afaupan	5433469	5433682	214
mmref	rwcore	afaupan	5437146	5437456	311
mmref	rwcore	afaupan	5439868	5440082	215
mmref	rwcore	afaupan	5443096	5443300	205
mmref	rwcore	afaupan	5443495	5443715	221
mmref	rwcore	afaupan	5445027	5445407	381
mmref	rwcore	afaupan	5445509	5445839	331
mmref	rwcore	afaupan	5445967	5446284	318
mmref	rwcore	afaupan	5748169	5748388	220
mmref	rwcore	afaupan	5750779	5751190	412
mmref	rwcore	afaupan	5751230	5751489	260
mmref	rwcore	afaupan	5758673	5758932	260
mmref	rwcore	afaupan	5761712	5761926	215
mmref	rwcore	afaupan	5762681	5762992	312
mmref	rwcore	afaupan	5772140	5772399	260
mmref	rwcore	afaupan	5776621	5777023	403
mmref	rwcore	afaupan	5777394	5777657	264
mmref	rwcore	afaupan	5778368	5778622	255
mmref	rwcore	afaupan	5780577	5780877	301
mmref	rwcore	afaupan	5783319	5783526	208
mmref	rwcore	afaupan	5793344	5793552	209
mmref	rwcore	afaupan	5831393	5831645	253
mmref	rwcore	afaupan	5956568	5956819	252
mmref	rwcore	afaupan	6459560	6459793	234
mmref	rwcore	afpan	131420	131638	219
mmref	rwcore	afpan	132393	132645	253
mmref	rwcore	afpan	135621	135837	217
mmref	rwcore	afpan	136831	137055	225
mmref	rwcore	afpan	139822	140088	267
mmref	rwcore	afpan	140476	140702	227
mmref	rwcore	afpan	140727	141026	300
mmref	rwcore	afpan	141260	141508	249
mmref	rwcore	afpan	143047	143252	206
mmref	rwcore	afpan	143337	143675	339
mmref	rwcore	afpan	153831	154255	425
mmref	rwcore	afpan	157778	157981	204
mmref	rwcore	afpan	161433	162247	815
mmref	rwcore	afpan	310294	310545	252
mmref	rwcore	afpan	310566	310897	332
mmref	rwcore	afpan	311696	312353	658
mmref	rwcore	afpan	313353	313639	287
mmref	rwcore	afpan	318612	318850	239
mmref	rwcore	afpan	319214	319425	212
mmref	rwcore	afpan	319816	320184	369
mmref	rwcore	afpan	320233	320611	379
mmref	rwcore	afpan	322989	323244	256
mmref	rwcore	afpan	601172	601393	222
mmref	rwcore	afpan	763629	763857	229
mmref	rwcore	afpan	831946	832171	226
mmref	rwcore	afpan	929443	929860	418
mmref	rwcore	afpan	930405	930706	302
mmref	rwcore	afpan	1109912	1110116	205
mmref	rwcore	afpan	1360709	1360922	214
mmref	rwcore	afpan	1779326	1779567	242
mmref	rwcore	afpan	1882020	1882229	210
mmref	rwcore	afpan	1882649	1882866	218
mmref	rwcore	afpan	1882899	1883246	348
mmref	rwcore	afpan	1932893	1933106	214
mmref	rwcore	afpan	1933280	1933622	343
mmref	rwcore	afpan	1933672	1934029	358
mmref	rwcore	afpan	2317257	2317501	245
mmref	rwcore	afpan	2318759	2318993	235
mmref	rwcore	afpan	2535455	2535903	449
mmref	rwcore	afpan	2775446	2775646	201
mmref	rwcore	afpan	2903776	2904176	401
mmref	rwcore	afpan	3176629	3176830	202
mmref	rwcore	afpan	3498341	3498589	249
mmref	rwcore	afpan	3499225	3499446	222
mmref	rwcore	afpan	3499737	3499978	242
mmref	rwcore	afpan	3508271	3508497	227
mmref	rwcore	afpan	3509602	3509812	211
mmref	rwcore	afpan	3522320	3522632	313
mmref	rwcore	afpan	3525530	3525773	244
mmref	rwcore	afpan	3525925	3526128	204
mmref	rwcore	afpan	3527327	3527566	240
mmref	rwcore	afpan	3529402	3529694	293
mmref	rwcore	afpan	3538179	3538624	446
mmref	rwcore	afpan	3573583	3573820	238
mmref	rwcore	afpan	3573840	3574164	325
mmref	rwcore	afpan	3584774	3585080	307
mmref	rwcore	afpan	3594890	3595104	215
mmref	rwcore	afpan	3595347	3595578	232
mmref	rwcore	afpan	3595842	3596129	288
mmref	rwcore	afpan	3602379	3602578	200
mmref	rwcore	afpan	3607361	3607595	235
mmref	rwcore	afpan	3610662	3610954	293
mmref	rwcore	afpan	3613129	3613605	477
mmref	rwcore	afpan	3974029	3974294	266
mmref	rwcore	afpan	3974317	3974531	215
mmref	rwcore	afpan	4226184	4226501	318
mmref	rwcore	afpan	4228831	4229115	285
mmref	rwcore	afpan	4229823	4230129	307
mmref	rwcore	afpan	4278337	4278643	307
mmref	rwcore	afpan	4279150	4279361	212
mmref	rwcore	afpan	4280629	4280844	216
mmref	rwcore	afpan	4281351	4281581	231
mmref	rwcore	afpan	4286077	4286284	208
mmref	rwcore	afpan	4291294	4291661	368
mmref	rwcore	afpan	4292260	4292478	219
mmref	rwcore	afpan	4293542	4293878	337
mmref	rwcore	afpan	4295183	4295409	227
mmref	rwcore	afpan	4300827	4301028	202
mmref	rwcore	afpan	4305290	4305522	233
mmref	rwcore	afpan	4306641	4306877	237
mmref	rwcore	afpan	4308373	4308603	231
mmref	rwcore	afpan	4310899	4311415	517
mmref	rwcore	afpan	4311788	4312115	328
mmref	rwcore	afpan	4313042	4313284	243
mmref	rwcore	afpan	4313310	4313536	227
mmref	rwcore	afpan	4474589	4474841	253
mmref	rwcore	afpan	4475033	4475302	270
mmref	rwcore	afpan	4475331	4475582	252
mmref	rwcore	afpan	4501579	4501903	325
mmref	rwcore	afpan	4560251	4560464	214
mmref	rwcore	afpan	4627867	4628075	209
mmref	rwcore	afpan	5080045	5080395	351
mmref	rwcore	afpan	5080950	5081228	279
mmref	rwcore	afpan	5131876	5132114	239
mmref	rwcore	afpan	5184723	5184952	230
mmref	rwcore	afpan	5186864	5187063	200
mmref	rwcore	afpan	5197389	5197677	289
mmref	rwcore	afpan	5325535	5325975	441
mmref	rwcore	afpan	5367108	5367428	321
mmref	rwcore	afpan	5432810	5433094	285
mmref	rwcore	afpan	5433469	5433682	214
mmref	rwcore	afpan	5434140	5434369	230
mmref	rwcore	afpan	5437146	5437456	311
mmref	rwcore	afpan	5439868	5440082	215
mmref	rwcore	afpan	5443096	5443300	205
mmref	rwcore	afpan	5443495	5443715	221
mmref	rwcore	afpan	5445027	5445407	381
mmref	rwcore	afpan	5445509	5445839	331
mmref	rwcore	afpan	5445959	5446284	326
mmref	rwcore	afpan	5748065	5748388	324
mmref	rwcore	afpan	5750779	5751190	412
mmref	rwcore	afpan	5751230	5751489	260
mmref	rwcore	afpan	5758673	5758932	260
mmref	rwcore	afpan	5761712	5761926	215
mmref	rwcore	afpan	5762681	5762992	312
mmref	rwcore	afpan	5765735	5766082	348
mmref	rwcore	afpan	5772138	5772399	262
mmref	rwcore	afpan	5776621	5777023	403
mmref	rwcore	afpan	5777394	5777657	264
mmref	rwcore	afpan	5778368	5778622	255
mmref	rwcore	afpan	5780576	5780877	302
mmref	rwcore	afpan	5783300	5783526	227
mmref	rwcore	afpan	5793344	5793562	219
mmref	rwcore	afpan	5795162	5795425	264
mmref	rwcore	afpan	5831393	5831645	253
mmref	rwcore	afpan	5956568	5956819	252
mmref	rwcore	afpan	6022361	6022765	405
mmref	rwcore	afpan	6265420	6265737	318
mmref	rwcore	afpan	6269417	6269640	224
mmref	rwcore	afpan	6459453	6459796	344
mmref	rwcore	aupan	91425	91667	243
mmref	rwcore	aupan	130716	131127	412
mmref	rwcore	aupan	131416	132160	745
mmref	rwcore	aupan	132180	132588	409
mmref	rwcore	aupan	132946	133231	286
mmref	rwcore	aupan	134783	135060	278
mmref	rwcore	aupan	135525	136027	503
mmref	rwcore	aupan	136490	136802	313
mmref	rwcore	aupan	136825	137055	231
mmref	rwcore	aupan	137697	137900	204
mmref	rwcore	aupan	137919	138128	210
mmref	rwcore	aupan	138796	139005	210
mmref	rwcore	aupan	139023	139245	223
mmref	rwcore	aupan	139440	139720	281
mmref	rwcore	aupan	139738	140094	357
mmref	rwcore	aupan	140120	140402	283
mmref	rwcore	aupan	140425	141026	602
mmref	rwcore	aupan	141064	141595	532
mmref	rwcore	aupan	141615	141826	212
mmref	rwcore	aupan	141888	142103	216
mmref	rwcore	aupan	143030	143253	224
mmref	rwcore	aupan	143274	144210	937
mmref	rwcore	aupan	145431	145652	222
mmref	rwcore	aupan	145753	145991	239
mmref	rwcore	aupan	147128	148026	899
mmref	rwcore	aupan	148279	148556	278
mmref	rwcore	aupan	148753	149101	349
mmref	rwcore	aupan	150297	150632	336
mmref	rwcore	aupan	150767	151702	936
mmref	rwcore	aupan	152437	153042	606
mmref	rwcore	aupan	153269	153685	417
mmref	rwcore	aupan	153831	154280	450
mmref	rwcore	aupan	154456	154658	203
mmref	rwcore	aupan	156291	156495	205
mmref	rwcore	aupan	156562	156946	385
mmref	rwcore	aupan	157323	157571	249
mmref	rwcore	aupan	157660	158059	400
mmref	rwcore	aupan	158078	158317	240
mmref	rwcore	aupan	158344	158657	314
mmref	rwcore	aupan	159045	159286	242
mmref	rwcore	aupan	159780	160153	374
mmref	rwcore	aupan	160285	160762	478
mmref	rwcore	aupan	160932	161150	219
mmref	rwcore	aupan	161169	161486	318
mmref	rwcore	aupan	161510	161781	272
mmref	rwcore	aupan	161801	162248	448
mmref	rwcore	aupan	258357	258715	359
mmref	rwcore	aupan	310053	311020	968
mmref	rwcore	aupan	311051	311279	229
mmref	rwcore	aupan	311448	313132	1685
mmref	rwcore	aupan	313166	313651	486
mmref	rwcore	aupan	314944	315215	272
mmref	rwcore	aupan	315251	315691	441
mmref	rwcore	aupan	316293	316776	484
mmref	rwcore	aupan	316808	317117	310
mmref	rwcore	aupan	317552	317870	319
mmref	rwcore	aupan	317993	318577	585
mmref	rwcore	aupan	318600	318814	215
mmref	rwcore	aupan	318834	319584	751
mmref	rwcore	aupan	319816	320184	369
mmref	rwcore	aupan	320207	320693	487
mmref	rwcore	aupan	320713	321087	375
mmref	rwcore	aupan	321341	321598	258
mmref	rwcore	aupan	322465	322699	235
mmref	rwcore	aupan	322918	323263	346
mmref	rwcore	aupan	323283	323504	222
mmref	rwcore	aupan	600870	601532	663
mmref	rwcore	aupan	830834	831603	770
mmref	rwcore	aupan	831849	832052	204
mmref	rwcore	aupan	928918	929998	1081
mmref	rwcore	aupan	930394	930927	534
mmref	rwcore	aupan	1109901	1110116	216
mmref	rwcore	aupan	1111084	1111291	208
mmref	rwcore	aupan	1140646	1141047	402
mmref	rwcore	aupan	1141967	1142179	213
mmref	rwcore	aupan	1142208	1142501	294
mmref	rwcore	aupan	1373605	1373872	268
mmref	rwcore	aupan	1615187	1615427	241
mmref	rwcore	aupan	1779326	1779567	242
mmref	rwcore	aupan	1849456	1849656	201
mmref	rwcore	aupan	1856348	1856548	201
mmref	rwcore	aupan	1881037	1881987	951
mmref	rwcore	aupan	1882007	1882231	225
mmref	rwcore	aupan	1882306	1882513	208
mmref	rwcore	aupan	1882550	1883190	641
mmref	rwcore	aupan	1883277	1883560	284
mmref	rwcore	aupan	1883667	1883935	269
mmref	rwcore	aupan	1883987	1884323	337
mmref	rwcore	aupan	1931807	1932012	206
mmref	rwcore	aupan	1932402	1932688	287
mmref	rwcore	aupan	1932707	1933021	315
mmref	rwcore	aupan	1933084	1933380	297
mmref	rwcore	aupan	1933417	1933646	230
mmref	rwcore	aupan	1933671	1934041	371
mmref	rwcore	aupan	1934067	1934608	542
mmref	rwcore	aupan	2316643	2317057	415
mmref	rwcore	aupan	2317256	2317652	397
mmref	rwcore	aupan	2317871	2318127	257
mmref	rwcore	aupan	2318637	2319031	395
mmref	rwcore	aupan	2319481	2319826	346
mmref	rwcore	aupan	2382310	2382514	205
mmref	rwcore	aupan	2382533	2383294	762
mmref	rwcore	aupan	2487361	2487814	454
mmref	rwcore	aupan	2535035	2535507	473
mmref	rwcore	aupan	2535527	2536077	551
mmref	rwcore	aupan	2607949	2608195	247
mmref	rwcore	aupan	2608213	2608644	432
mmref	rwcore	aupan	2609241	2609453	213
mmref	rwcore	aupan	2774426	2774799	374
mmref	rwcore	aupan	2774821	2775031	211
mmref	rwcore	aupan	2775445	2775653	209
mmref	rwcore	aupan	2832139	2832463	325
mmref	rwcore	aupan	2832487	2833016	530
mmref	rwcore	aupan	2833077	2833310	234
mmref	rwcore	aupan	3400597	3401352	756
mmref	rwcore	aupan	3498449	3498816	368
mmref	rwcore	aupan	3499225	3499695	471
mmref	rwcore	aupan	3499727	3500074	348
mmref	rwcore	aupan	3507626	3507978	353
mmref	rwcore	aupan	3508260	3508503	244
mmref	rwcore	aupan	3508531	3508983	453
mmref	rwcore	aupan	3509002	3509565	564
mmref	rwcore	aupan	3522694	3522984	291
mmref	rwcore	aupan	3523196	3523490	295
mmref	rwcore	aupan	3524817	3525124	308
mmref	rwcore	aupan	3525159	3525501	343
mmref	rwcore	aupan	3525527	3525901	375
mmref	rwcore	aupan	3525925	3526130	206
mmref	rwcore	aupan	3526152	3526525	374
mmref	rwcore	aupan	3526797	3527245	449
mmref	rwcore	aupan	3527327	3527592	266
mmref	rwcore	aupan	3527614	3528017	404
mmref	rwcore	aupan	3528434	3528641	208
mmref	rwcore	aupan	3528663	3528998	336
mmref	rwcore	aupan	3529953	3530182	230
mmref	rwcore	aupan	3530807	3531090	284
mmref	rwcore	aupan	3531243	3531546	304
mmref	rwcore	aupan	3532033	3532370	338
mmref	rwcore	aupan	3532389	3532591	203
mmref	rwcore	aupan	3533892	3534370	479
mmref	rwcore	aupan	3534393	3535117	725
mmref	rwcore	aupan	3535221	3535478	258
mmref	rwcore	aupan	3535536	3536098	563
mmref	rwcore	aupan	3536307	3536918	612
mmref	rwcore	aupan	3537642	3537865	224
mmref	rwcore	aupan	3538073	3538804	732
mmref	rwcore	aupan	3539442	3539689	248
mmref	rwcore	aupan	3545777	3545985	209
mmref	rwcore	aupan	3546009	3546535	527
mmref	rwcore	aupan	3573583	3574248	666
mmref	rwcore	aupan	3584774	3585046	273
mmref	rwcore	aupan	3585657	3585861	205
mmref	rwcore	aupan	3594896	3595193	298
mmref	rwcore	aupan	3595215	3595585	371
mmref	rwcore	aupan	3595816	3596129	314
mmref	rwcore	aupan	3596396	3596597	202
mmref	rwcore	aupan	3596809	3597010	202
mmref	rwcore	aupan	3600365	3600867	503
mmref	rwcore	aupan	3600891	3601427	537
mmref	rwcore	aupan	3601489	3602034	546
mmref	rwcore	aupan	3602109	3602732	624
mmref	rwcore	aupan	3604643	3604930	288
mmref	rwcore	aupan	3604956	3605228	273
mmref	rwcore	aupan	3605253	3605989	737
mmref	rwcore	aupan	3606058	3606574	517
mmref	rwcore	aupan	3606997	3607237	241
mmref	rwcore	aupan	3607262	3607598	337
mmref	rwcore	aupan	3607670	3607893	224
mmref	rwcore	aupan	3607922	3608473	552
mmref	rwcore	aupan	3609353	3609625	273
mmref	rwcore	aupan	3609752	3610113	362
mmref	rwcore	aupan	3610654	3611127	474
mmref	rwcore	aupan	3611388	3611624	237
mmref	rwcore	aupan	3612053	3612398	346
mmref	rwcore	aupan	3612419	3613095	677
mmref	rwcore	aupan	3613114	3613777	664
mmref	rwcore	aupan	3613797	3614198	402
mmref	rwcore	aupan	3614224	3614470	247
mmref	rwcore	aupan	3614513	3614818	306
mmref	rwcore	aupan	3614968	3615287	320
mmref	rwcore	aupan	3782224	3782610	387
mmref	rwcore	aupan	3783584	3783834	251
mmref	rwcore	aupan	3784191	3784632	442
mmref	rwcore	aupan	3942582	3942823	242
mmref	rwcore	aupan	3974010	3974531	522
mmref	rwcore	aupan	4088088	4088503	416
mmref	rwcore	aupan	4088892	4089422	531
mmref	rwcore	aupan	4095817	4096136	320
mmref	rwcore	aupan	4097090	4097293	204
mmref	rwcore	aupan	4097638	4097949	312
mmref	rwcore	aupan	4098151	4098460	310
mmref	rwcore	aupan	4099030	4099272	243
mmref	rwcore	aupan	4099343	4099638	296
mmref	rwcore	aupan	4099722	4099941	220
mmref	rwcore	aupan	4100395	4100755	361
mmref	rwcore	aupan	4101298	4101525	228
mmref	rwcore	aupan	4101628	4101998	371
mmref	rwcore	aupan	4102353	4102603	251
mmref	rwcore	aupan	4102851	4103117	267
mmref	rwcore	aupan	4103974	4104180	207
mmref	rwcore	aupan	4107638	4107906	269
mmref	rwcore	aupan	4108193	4108435	243
mmref	rwcore	aupan	4108636	4108840	205
mmref	rwcore	aupan	4109130	4109462	333
mmref	rwcore	aupan	4226114	4226500	387
mmref	rwcore	aupan	4226699	4226916	218
mmref	rwcore	aupan	4228518	4229067	550
mmref	rwcore	aupan	4229758	4230138	381
mmref	rwcore	aupan	4277289	4277529	241
mmref	rwcore	aupan	4278128	4278355	228
mmref	rwcore	aupan	4278376	4278774	399
mmref	rwcore	aupan	4279036	4279365	330
mmref	rwcore	aupan	4279487	4279954	468
mmref	rwcore	aupan	4279986	4280299	314
mmref	rwcore	aupan	4280319	4280520	202
mmref	rwcore	aupan	4280564	4280851	288
mmref	rwcore	aupan	4281599	4281799	201
mmref	rwcore	aupan	4281957	4282243	287
mmref	rwcore	aupan	4282265	4282499	235
mmref	rwcore	aupan	4282873	4283576	704
mmref	rwcore	aupan	4283618	4283903	286
mmref	rwcore	aupan	4283922	4284152	231
mmref	rwcore	aupan	4284171	4284419	249
mmref	rwcore	aupan	4284625	4284956	332
mmref	rwcore	aupan	4285013	4285266	254
mmref	rwcore	aupan	4285323	4285751	429
mmref	rwcore	aupan	4286036	4286284	249
mmref	rwcore	aupan	4287561	4287830	270
mmref	rwcore	aupan	4287848	4288084	237
mmref	rwcore	aupan	4288546	4288953	408
mmref	rwcore	aupan	4289087	4289454	368
mmref	rwcore	aupan	4290594	4290972	379
mmref	rwcore	aupan	4291049	4291702	654
mmref	rwcore	aupan	4292144	4292656	513
mmref	rwcore	aupan	4293192	4293878	687
mmref	rwcore	aupan	4293897	4294430	534
mmref	rwcore	aupan	4294838	4295416	579
mmref	rwcore	aupan	4295777	4296054	278
mmref	rwcore	aupan	4296091	4296317	227
mmref	rwcore	aupan	4296344	4296598	255
mmref	rwcore	aupan	4296620	4296904	285
mmref	rwcore	aupan	4297368	4298011	644
mmref	rwcore	aupan	4298727	4299241	515
mmref	rwcore	aupan	4300345	4300791	447
mmref	rwcore	aupan	4300811	4301041	231
mmref	rwcore	aupan	4301562	4301795	234
mmref	rwcore	aupan	4302330	4302580	251
mmref	rwcore	aupan	4302614	4303087	474
mmref	rwcore	aupan	4303107	4303481	375
mmref	rwcore	aupan	4303590	4304071	482
mmref	rwcore	aupan	4304157	4304400	244
mmref	rwcore	aupan	4304483	4304992	510
mmref	rwcore	aupan	4305204	4305530	327
mmref	rwcore	aupan	4305661	4305974	314
mmref	rwcore	aupan	4306072	4306934	863
mmref	rwcore	aupan	4307229	4307491	263
mmref	rwcore	aupan	4308358	4308603	246
mmref	rwcore	aupan	4309376	4309589	214
mmref	rwcore	aupan	4309881	4310137	257
mmref	rwcore	aupan	4310177	4310411	235
mmref	rwcore	aupan	4310896	4311767	872
mmref	rwcore	aupan	4311788	4312115	328
mmref	rwcore	aupan	4312333	4312577	245
mmref	rwcore	aupan	4313005	4313284	280
mmref	rwcore	aupan	4313303	4313556	254
mmref	rwcore	aupan	4431871	4432104	234
mmref	rwcore	aupan	4474589	4475622	1034
mmref	rwcore	aupan	4476542	4476780	239
mmref	rwcore	aupan	4501414	4501934	521
mmref	rwcore	aupan	4560088	4560474	387
mmref	rwcore	aupan	4560502	4561104	603
mmref	rwcore	aupan	4561127	4561536	410
mmref	rwcore	aupan	4627849	4628316	468
mmref	rwcore	aupan	5079926	5080664	739
mmref	rwcore	aupan	5080792	5081613	822
mmref	rwcore	aupan	5081638	5081934	297
mmref	rwcore	aupan	5081962	5082230	269
mmref	rwcore	aupan	5082253	5082476	224
mmref	rwcore	aupan	5127792	5128173	382
mmref	rwcore	aupan	5128192	5128572	381
mmref	rwcore	aupan	5183560	5183795	236
mmref	rwcore	aupan	5184584	5184789	206
mmref	rwcore	aupan	5184808	5185026	219
mmref	rwcore	aupan	5185481	5185705	225
mmref	rwcore	aupan	5186081	5186451	371
mmref	rwcore	aupan	5186857	5187204	348
mmref	rwcore	aupan	5196725	5197062	338
mmref	rwcore	aupan	5197080	5197370	291
mmref	rwcore	aupan	5197389	5197680	292
mmref	rwcore	aupan	5198109	5198352	244
mmref	rwcore	aupan	5325526	5326326	801
mmref	rwcore	aupan	5351748	5352432	685
mmref	rwcore	aupan	5430030	5430272	243
mmref	rwcore	aupan	5430299	5430856	558
mmref	rwcore	aupan	5430877	5431221	345
mmref	rwcore	aupan	5431830	5432310	481
mmref	rwcore	aupan	5432782	5433216	435
mmref	rwcore	aupan	5433242	5433828	587
mmref	rwcore	aupan	5436211	5436669	459
mmref	rwcore	aupan	5437024	5437517	494
mmref	rwcore	aupan	5437572	5437796	225
mmref	rwcore	aupan	5438106	5438542	437
mmref	rwcore	aupan	5438790	5439053	264
mmref	rwcore	aupan	5439074	5439492	419
mmref	rwcore	aupan	5439514	5440082	569
mmref	rwcore	aupan	5440292	5440588	297
mmref	rwcore	aupan	5441542	5441933	392
mmref	rwcore	aupan	5442767	5443345	579
mmref	rwcore	aupan	5443495	5443895	401
mmref	rwcore	aupan	5443917	5444389	473
mmref	rwcore	aupan	5444419	5444693	275
mmref	rwcore	aupan	5444717	5444932	216
mmref	rwcore	aupan	5445027	5445477	451
mmref	rwcore	aupan	5445507	5445949	443
mmref	rwcore	aupan	5445967	5446284	318
mmref	rwcore	aupan	5446302	5446838	537
mmref	rwcore	aupan	5446858	5447141	284
mmref	rwcore	aupan	5627540	5627933	394
mmref	rwcore	aupan	5695498	5695713	216
mmref	rwcore	aupan	5747901	5748149	249
mmref	rwcore	aupan	5748169	5748389	221
mmref	rwcore	aupan	5748417	5748634	218
mmref	rwcore	aupan	5749109	5749512	404
mmref	rwcore	aupan	5749565	5749802	238
mmref	rwcore	aupan	5750186	5750437	252
mmref	rwcore	aupan	5750631	5751197	567
mmref	rwcore	aupan	5751219	5751496	278
mmref	rwcore	aupan	5751617	5751820	204
mmref	rwcore	aupan	5751889	5752107	219
mmref	rwcore	aupan	5752128	5752342	215
mmref	rwcore	aupan	5752561	5752910	350
mmref	rwcore	aupan	5753621	5753829	209
mmref	rwcore	aupan	5753848	5754095	248
mmref	rwcore	aupan	5754117	5754757	641
mmref	rwcore	aupan	5754778	5755024	247
mmref	rwcore	aupan	5755076	5755300	225
mmref	rwcore	aupan	5755730	5756065	336
mmref	rwcore	aupan	5756469	5756852	384
mmref	rwcore	aupan	5757331	5757614	284
mmref	rwcore	aupan	5757717	5757984	268
mmref	rwcore	aupan	5758003	5758244	242
mmref	rwcore	aupan	5758274	5758603	330
mmref	rwcore	aupan	5758625	5758933	309
mmref	rwcore	aupan	5759020	5759320	301
mmref	rwcore	aupan	5759464	5759670	207
mmref	rwcore	aupan	5759695	5759923	229
mmref	rwcore	aupan	5759945	5760355	411
mmref	rwcore	aupan	5760788	5761040	253
mmref	rwcore	aupan	5761696	5762039	344
mmref	rwcore	aupan	5762630	5763096	467
mmref	rwcore	aupan	5763125	5763366	242
mmref	rwcore	aupan	5763384	5763674	291
mmref	rwcore	aupan	5763743	5763970	228
mmref	rwcore	aupan	5765724	5765926	203
mmref	rwcore	aupan	5772140	5772399	260
mmref	rwcore	aupan	5773952	5774159	208
mmref	rwcore	aupan	5774354	5774580	227
mmref	rwcore	aupan	5774656	5775344	689
mmref	rwcore	aupan	5775426	5776100	675
mmref	rwcore	aupan	5776518	5777073	556
mmref	rwcore	aupan	5777382	5777858	477
mmref	rwcore	aupan	5778076	5778284	209
mmref	rwcore	aupan	5778303	5778727	425
mmref	rwcore	aupan	5778750	5779021	272
mmref	rwcore	aupan	5779393	5779729	337
mmref	rwcore	aupan	5780162	5780550	389
mmref	rwcore	aupan	5780577	5781156	580
mmref	rwcore	aupan	5781648	5782071	424
mmref	rwcore	aupan	5782102	5782323	222
mmref	rwcore	aupan	5783319	5783787	469
mmref	rwcore	aupan	5783895	5784133	239
mmref	rwcore	aupan	5784510	5784750	241
mmref	rwcore	aupan	5784770	5784995	226
mmref	rwcore	aupan	5786776	5787042	267
mmref	rwcore	aupan	5788006	5788412	407
mmref	rwcore	aupan	5788775	5789113	339
mmref	rwcore	aupan	5789131	5789362	232
mmref	rwcore	aupan	5790639	5790964	326
mmref	rwcore	aupan	5790987	5791206	220
mmref	rwcore	aupan	5791231	5791562	332
mmref	rwcore	aupan	5791655	5792006	352
mmref	rwcore	aupan	5792418	5792702	285
mmref	rwcore	aupan	5792913	5793552	640
mmref	rwcore	aupan	5794149	5794907	759
mmref	rwcore	aupan	5794926	5795295	370
mmref	rwcore	aupan	5795618	5795952	335
mmref	rwcore	aupan	5795970	5796275	306
mmref	rwcore	aupan	5796585	5796816	232
mmref	rwcore	aupan	5830680	5831013	334
mmref	rwcore	aupan	5831032	5831372	341
mmref	rwcore	aupan	5831390	5831648	259
mmref	rwcore	aupan	5831901	5832345	445
mmref	rwcore	aupan	5955243	5955562	320
mmref	rwcore	aupan	5956535	5957242	708
mmref	rwcore	aupan	6003628	6003835	208
mmref	rwcore	aupan	6268779	6269229	451
mmref	rwcore	aupan	6269250	6269596	347
mmref	rwcore	aupan	6270465	6270700	236
mmref	rwcore	aupan	6459328	6459793	466
mmref	rwcore	aupan	6591553	6591922	370
mmref	rwcore	aupan	6600209	6600454	246
mmref	rwcore	aupan	6600543	6601197	655
mmref	rwcore	aupan	6603964	6604178	215
mmref	rwcore	aupan	6604530	6604935	406
mmref	rwcore	aupan	6605979	6606254	276
muref	afcore	aupan	2686073	2686821	749
muref	afcore	aupan	5084322	5084556	235
muref	afcore	aupan	5088824	5089323	500
muref	afcore	aupan	5113348	5113716	369
muref	afcore	rwpan	1364934	1365256	323
muref	afcore	rwpan	1365603	1366184	582
muref	afcore	rwpan	2581758	2581977	220
muref	afcore	rwpan	2670704	2671117	414
muref	afcore	rwpan	3006422	3006643	222
muref	afcore	rwpan	3007575	3007787	213
muref	afcore	rwpan	3010888	3011635	748
muref	afcore	rwpan	3011665	3012026	362
muref	afcore	rwpan	3012150	3012360	211
muref	afcore	rwpan	3966796	3967063	268
muref	afcore	rwpan	3967253	3967809	557
muref	afcore	rwpan	4309729	4310174	446
muref	afcore	rwpan	4310633	4310839	207
muref	afcore	rwpan	4312616	4312946	331
muref	afcore	rwpan	4313265	4313718	454
muref	afcore	rwpan	4314787	4315133	347
muref	afcore	rwpan	4876793	4877102	310
muref	aucore	rwpan	1364934	1365256	323
muref	aucore	rwpan	1365603	1366184	582
muref	aucore	rwpan	2581758	2581977	220
muref	aucore	rwpan	2670704	2671117	414
muref	aucore	rwpan	3010888	3011635	748
muref	aucore	rwpan	3011665	3012026	362
muref	aucore	rwpan	3012150	3012360	211
muref	aucore	rwpan	3966796	3967063	268
muref	aucore	rwpan	3967253	3967809	557
muref	aucore	rwpan	4309729	4310174	446
muref	aucore	rwpan	4310633	4310839	207
muref	aucore	rwpan	4312616	4312946	331
muref	aucore	rwpan	4313265	4313718	454
muref	aucore	rwpan	4314787	4315133	347
muref	aucore	rwpan	4876793	4877102	310
muref	mucore	mmpan	28485	29165	681
muref	mucore	mmpan	561265	561869	605
muref	mucore	mmpan	1049949	1050456	508
muref	mucore	mmpan	1052711	1053020	310
muref	mucore	mmpan	3159879	3160205	327
muref	mucore	mmpan	3160226	3160815	590
muref	mucore	mmpan	3582965	3583445	481
muref	mucore	mmpan	3584923	3587610	2688
muref	mucore	mmpan	3587806	3590026	2221
muref	mucore	mmpan	3605316	3606912	1597
muref	mucore	mmpan	5606397	5606644	248
muref	rwcore	aupan	2686265	2686821	557

## Sheet: MM Reference
M.marinum "M" Reference: Pan Core Regions
Reference	Core Group	Pan Group	feature	start	end	length	strand	locus	product	pseudo	ortholog	pct_overlap
mmref	afcore	aupan	CDS	1848921	1849787	867	-1	MMAR_1533	conserved hypothetical membrane protein	0	MON02403	23.18
mmref	afcore	aupan	CDS	1849784	1852123	2340	-1	MMAR_1534	conserved protein	0	MON02400	22.09
mmref	afcore	aupan	CDS	5326176	5327018	843	-1	MMAR_4323	transposase	0	MON06532	29.66
mmref	afcore	aupan	CDS	5353161	5354540	1380	1	MMAR_4347	conserved hypothetical alanine and glycine rich protein	0	MON04588	23.77
mmref	afcore	aupan	CDS	5456235	5456615	381	-1	MMAR_4435	conserved hypothetical membrane protein	0	MON04612	94.75
mmref	afcore	rwaupan	CDS	5353161	5354540	1380	1	MMAR_4347	conserved hypothetical alanine and glycine rich protein	0	MON04588	20.07
mmref	afcore	rwpan	CDS	1814049	1815083	1035	-1	MMAR_1500	conserved hypothetical membrane protein	0	MON02437	23.09
mmref	afcore	rwpan	CDS	3974940	3975905	966	-1	MMAR_3263	ATP-binding protein ABC transporter	0	MON03577	96.48
mmref	afcore	rwpan	CDS	4157159	4157638	480	-1	MMAR_3376	6-pyruvoyl tetrahydrobiopterin synthase	0	MON01264	94.58
mmref	afcore	rwpan	CDS	4158378	4159550	1173	-1	MMAR_3378	PPE family protein	0	MON02686	20.97
mmref	afcore	rwpan	CDS	4162042	4163643	1602	-1	MMAR_3381	conserved hypothetical protein	0	MON02693	74.78
mmref	afcore	rwpan	CDS	4929188	4930423	1236	-1	MMAR_3992	acyl-CoA dehydrogenase	0	MON03854	52.75
mmref	afcore	rwpan	CDS	4930420	4931580	1161	-1	MMAR_3993	acyl-CoA dehydrogenase	0	MON03855	84.24
mmref	afcore	rwpan	CDS	4931749	4932573	825	1	MMAR_3994	conserved hypothetical alanine-rich protein	0	MON03858	39.39
mmref	afcore	rwpan	CDS	4933516	4934742	1227	1	MMAR_3996	cytochrome P450 187A4 Cyp187A4	0	MON03860	38.47
mmref	afcore	rwpan	CDS	4934739	4935893	1155	1	MMAR_3997	zinc-containing alcohol dehydrogenase NAD dependent AdhB_1	0	MON03861	23.55
mmref	afcore	rwpan	CDS	4935923	4936750	828	-1	MMAR_3998	short chain dehydrogenase	0	MON30444	19.44
mmref	afcore	rwpan	CDS	5353161	5354540	1380	1	MMAR_4347	conserved hypothetical alanine and glycine rich protein	0	MON04588	25.07
mmref	afcore	rwpan	CDS	6425173	6425496	324	-1	MMAR_5319	conserved hypothetical protein	0	MON04395	25
mmref	afcore	rwpan	CDS	6425540	6425962	423	-1	MMAR_5320	conserved hypothetical protein	0	MON04396	85.58
mmref	aucore	afpan	misc_feature	2903223	2906122	2900	1		MURD55, 2900bp	0		28.31
mmref	aucore	afpan	misc_feature	3507422	3513150	5729	1		MURD69, 5729bp	0		11.47
mmref	aucore	afpan	CDS	3509697	3509957	261	1	MMAR_2905	hypothetical protein	0	MON06442	93.1
mmref	aucore	afpan	CDS	3513110	3513208	99	1	MMAR_2909	N-term conserved hypothetical oxidoreductase, pseudogene	1	MON02862	41.41
mmref	aucore	afpan	CDS	5130970	5132823	1854	1	MMAR_4169	transmembrane serine/threonine-protein kinase H, PknH_1	0	MON04019	12.89
mmref	aucore	afpan	misc_feature	5366953	5369485	2533	1		MURD124, 2533bp	0		12.67
mmref	aucore	afpan	misc_feature	6021901	6023211	1311	1		MURD136, 1311bp	0		30.89
mmref	aucore	afpan	CDS	6022093	6022575	483	-1	MMAR_4957	hypothetical protein	0	MON06169	44.51
mmref	aucore	afpan	CDS	6022708	6023094	387	1	MMAR_4958	hypothetical secreted protein	0	MON06550	14.99
mmref	aucore	afpan	CDS	6265076	6267304	2229	1	MMAR_5186	sensor-component of a two-component regulator	0	MON05596	14.27
mmref	aucore	rwpan	CDS	1814049	1815083	1035	-1	MMAR_1500	conserved hypothetical membrane protein	0	MON02437	23.09
mmref	aucore	rwpan	CDS	3974940	3975905	966	-1	MMAR_3263	ATP-binding protein ABC transporter	0	MON03577	96.48
mmref	aucore	rwpan	CDS	4157159	4157638	480	-1	MMAR_3376	6-pyruvoyl tetrahydrobiopterin synthase	0	MON01264	94.58
mmref	aucore	rwpan	CDS	4162042	4163643	1602	-1	MMAR_3381	conserved hypothetical protein	0	MON02693	74.78
mmref	aucore	rwpan	CDS	4929188	4930423	1236	-1	MMAR_3992	acyl-CoA dehydrogenase	0	MON03854	52.75
mmref	aucore	rwpan	CDS	4930420	4931580	1161	-1	MMAR_3993	acyl-CoA dehydrogenase	0	MON03855	84.24
mmref	aucore	rwpan	CDS	4931749	4932573	825	1	MMAR_3994	conserved hypothetical alanine-rich protein	0	MON03858	39.39
mmref	aucore	rwpan	CDS	4933516	4934742	1227	1	MMAR_3996	cytochrome P450 187A4 Cyp187A4	0	MON03860	38.47
mmref	aucore	rwpan	CDS	4934739	4935893	1155	1	MMAR_3997	zinc-containing alcohol dehydrogenase NAD dependent AdhB_1	0	MON03861	23.55
mmref	aucore	rwpan	CDS	4935923	4936750	828	-1	MMAR_3998	short chain dehydrogenase	0	MON30444	19.44
mmref	aucore	rwpan	CDS	6425173	6425496	324	-1	MMAR_5319	conserved hypothetical protein	0	MON04395	25
mmref	aucore	rwpan	CDS	6425540	6425962	423	-1	MMAR_5320	conserved hypothetical protein	0	MON04396	85.58
mmref	ficore	hspan	CDS	1407389	1409836	2448	1	MMAR_1171	8-amino-7-oxononanoate synthase BioF2_5	0	MON02843	24.63
mmref	ficore	hspan	misc_feature	1408047	1409392	1346	1		MURD26, 1346bp	0		44.8
mmref	ficore	hspan	CDS	2264067	2265215	1149	-1	MMAR_1857	hydrogenase-forming protein, HypD	0	MON06020	18.97
mmref	ficore	hspan	CDS	2265227	2265499	273	-1	MMAR_1858	hydrogenase maturation factor, HypC	0	MON06395	13.55
mmref	ficore	hspan	CDS	2272669	2273328	660	-1	MMAR_1866	conserved hypothetical protein	0	MON06023	55.45
mmref	ficore	hspan	CDS	2273948	2274922	975	-1	MMAR_1868	conserved hypothetical protein	0	MON06399	10.77
mmref	ficore	hspan	CDS	2274926	2276725	1800	-1	MMAR_1869	nickel/iron-hydrogenase I large subunit, HyaB	0	MON06025	18.28
mmref	ficore	hspan	misc_feature	3514257	3515182	926	1		MURD70, 926bp	0		50.32
mmref	ficore	hspan	CDS	3514344	3515207	864	1	MMAR_2912	conserved hypothetical hydrolase or acyltransferase	0	MON05281	43.87
mmref	ficore	hspan	misc_feature	3781467	3785215	3749	1		MURD78, 37 bp	0		11.07
mmref	ficore	hspan	CDS	4167635	4168903	1269	1	MMAR_3385	conserved hypothetical protein	0	MON06076	17.18
mmref	ficore	hspan	CDS	4181725	4182126	402	-1	MMAR_3396	conserved hypothetical protein	0	MON05386	53.98
mmref	mmcore	mupan	CDS	144293	145480	1188	1	MMAR_0119	conserved hypothetical membrane protein	0	MON05981	19.02
mmref	mmcore	mupan	CDS	688441	689655	1215	-1	MMAR_0586	conserved hypothetical protein	0	MON05985	27.41
mmref	mmcore	mupan	CDS	815627	816274	648	-1	MMAR_0684	conserved hypothetical regulatory protein	0	MON05138	43.83
mmref	mmcore	mupan	misc_feature	840415	850622	10208	1		MURD12, 10208bp	0		10.41
mmref	mmcore	mupan	CDS	842939	844708	1770	1	MMAR_0706	fatty acyl-AMP ligase FadD30	0	MON05149	51.81
mmref	mmcore	mupan	CDS	1129286	1130005	720	1	MMAR_0931	hypothetical protein	0	MON06489	11.39
mmref	mmcore	mupan	CDS	2824080	2825516	1437	-1	MMAR_2343	conserved hypothetical protein	0	MON05250	20.32
mmref	mmcore	mupan	misc_feature	3409154	3411750	2597	1		MURD64, 2597bp	0		19.29
mmref	mmcore	mupan	CDS	3409293	3410231	939	1	MMAR_2810	conserved hypothetical protein	0	MON05268	26.62
mmref	mmcore	mupan	CDS	3410231	3411364	1134	1	MMAR_2811	conserved hypothetical membrane protein	0	MON06436	11.02
mmref	mmcore	mupan	CDS	4158378	4159550	1173	-1	MMAR_3378	PPE family protein	0	MON02686	20.89
mmref	mmcore	mupan	CDS	4163700	4164473	774	-1	MMAR_3382	conserved hypothetical membrane protein	0	MON06075	29.72
mmref	mmcore	mupan	CDS	5241011	5241811	801	1	MMAR_4258	monophosphatase CysQ-like	0	MON05507	18.48
mmref	mmcore	mupan	misc_feature	5241176	5243989	2814	1		MURD116, 2814bp	0		47.87
mmref	mmcore	mupan	CDS	5242294	5242998	705	1	MMAR_4259	bifunctional enzyme CysN/CysC-like: sulfate adenyltransferase (subunit 1) + adenylylsulfate kinase	0	MON05508	74.04
mmref	mmcore	mupan	CDS	5243079	5244002	924	1	MMAR_4260	glycolipid sulfotransferase	0	MON05509	32.58
mmref	mmcore	mupan	CDS	6554276	6555361	1086	1	MMAR_5416	conserved hypothetical transmembrane protein	0	MON05609	14.18
mmref	mmcore	mupan	CDS	6562512	6563717	1206	1	MMAR_5423	conserved hypothetical transmembrane protein	0	MON05616	28.94
mmref	mmcore	mupan	CDS	6563707	6564747	1041	1	MMAR_5424	conserved hypothetical transmembrane protein	0	MON05617	13.16
mmref	mmcore	mupan	CDS	6565895	6566314	420	-1	MMAR_5426	hypothetical membrane protein	0	MON06554	35.95
mmref	rwcore	afaupan	CDS	130639	132027	1389	1	MMAR_0104	conserved hypothetical protein	0	MON05978	15.77
mmref	rwcore	afaupan	CDS	139721	140698	978	1	MMAR_0112	haloalkane dehalogenase DhaA_1	0	MON03979	50.1
mmref	rwcore	afaupan	CDS	140862	141167	306	-1	MMAR_0113	hypothetical protein	0	MON06097	53.92
mmref	rwcore	afaupan	CDS	142815	143285	471	-1	MMAR_0117	conserved hypothetical protein	0	MON05089	43.74
mmref	rwcore	afaupan	CDS	150923	154276	3354	1	MMAR_0123	transcriptional regulatory protein (LuxR-family)	0	MON05094	12.67
mmref	rwcore	afaupan	CDS	160372	161910	1539	-1	MMAR_0131	monooxygenase hydroxylase, subunit A (AamH_A)	0		24.82
mmref	rwcore	afaupan	CDS	162067	162729	663	1	MMAR_0132	two component transcriptional regulatory protein	0	MON05099	27.3
mmref	rwcore	afaupan	CDS	309447	310718	1272	-1	MMAR_0272	cytochrome P450 226B1 Cyp226B1	0	MON04843	31.84
mmref	rwcore	afaupan	misc_feature	309901	324932	15032	1		MURD6, 15032bp	0		19.59
mmref	rwcore	afaupan	CDS	311150	312412	1263	-1	MMAR_0273	amidohydrolase	0	MON05119	52.1
mmref	rwcore	afaupan	CDS	312399	313694	1296	-1	MMAR_0274	cytochrome P450 271A1 Cyp271A1	0	MON05120	22.15
mmref	rwcore	afaupan	CDS	317703	318719	1017	-1	MMAR_0278	conserved hypothetical protein	0	MON06361	10.62
mmref	rwcore	afaupan	CDS	318780	319523	744	-1	MMAR_0279	conserved hypothetical membrane protein	0	MON06259	32.8
mmref	rwcore	afaupan	CDS	319581	320576	996	-1	MMAR_0280	non-plant terpene cyclase (C1 class)	0	MON05123	71.59
mmref	rwcore	afaupan	CDS	601170	602420	1251	1	MMAR_0508	conserved integral membrane protein	0	MON01170	17.43
mmref	rwcore	afaupan	misc_feature	926912	932606	5695	1		MURD13, 5695bp	0		12.64
mmref	rwcore	afaupan	CDS	929771	930508	738	1	MMAR_0773	conserved hypothetical regulatory protein	0	MON03947	26.29
mmref	rwcore	afaupan	CDS	1108935	1110431	1497	1	MMAR_0916	trypsin-like serine protease	0	MON00668	13.69
mmref	rwcore	afaupan	misc_feature	1880808	1885688	4881	1		MURD36, 4881bp	0		14.75
mmref	rwcore	afaupan	CDS	1881688	1882923	1236	-1	MMAR_1564	cytochrome P450 276A1 Cyp276A1	0	MON05199	36.65
mmref	rwcore	afaupan	CDS	1882994	1883767	774	-1	MMAR_1565	conserved hypothetical methyltransferase	0	MON06198	25.45
mmref	rwcore	afaupan	CDS	1933569	1934207	639	1	MMAR_1597	transcriptional regulatory protein	0	MON05203	64.48
mmref	rwcore	afaupan	CDS	2316939	2317883	945	-1	MMAR_1902	thioredoxin reductase TrxB2_2	0	MON05217	25.93
mmref	rwcore	afaupan	CDS	2534389	2536353	1965	1	MMAR_2103	PE-PGRS family protein	0	MON05222	19.19
mmref	rwcore	afaupan	misc_feature	2774426	2776190	1765	1		MURD53, 1765bp	0		11.39
mmref	rwcore	afaupan	CDS	3498706	3499398	693	-1	MMAR_2894	PE family protein	0	MON05275	25.11
mmref	rwcore	afaupan	CDS	3507458	3508471	1014	-1	MMAR_2903	conserved hypothetical NADP-dependent oxidoreductase	0	MON05277	19.82
mmref	rwcore	afaupan	CDS	3525354	3525632	279	1	MMAR_2921	conserved hypothetical protein	0	MON06056	36.92
mmref	rwcore	afaupan	CDS	3525739	3526422	684	1	MMAR_2922	conserved hypothetical O-methyltransferase	0	MON05284	34.94
mmref	rwcore	afaupan	CDS	3526403	3527455	1053	-1	MMAR_2923	conserved hypothetical membrane protein	0	MON06057	12.25
mmref	rwcore	afaupan	CDS	3527466	3528224	759	-1	MMAR_2924	SAM-dependent methyltransferase	0	MON05285	13.31
mmref	rwcore	afaupan	CDS	3536853	3538514	1662	1	MMAR_2933	PE-PGRS family protein	0	MON04399	20.22
mmref	rwcore	afaupan	CDS	3538558	3539199	642	-1	MMAR_2934	cutinase Cfp21	0	MON06730	10.44
mmref	rwcore	afaupan	CDS	3573899	3574927	1029	-1	MMAR_2959	Zn-dependent alcohol dehydrogenase	0	MON05298	25.85
mmref	rwcore	afaupan	CDS	3584821	3585843	1023	1	MMAR_2965	predicted ATPase/kinase, NadR	0	MON06450	22.09
mmref	rwcore	afaupan	CDS	3594195	3595016	822	-1	MMAR_2971	O-methyltransferase	0	MON05306	14.72
mmref	rwcore	afaupan	CDS	3595313	3596377	1065	1	MMAR_2972	conserved hypothetical sugar transport protein	0	MON06451	41.13
mmref	rwcore	afaupan	CDS	3601884	3602636	753	1	MMAR_2977	acyl-ACP thioesterase, FatA	0	MON05309	26.56
mmref	rwcore	afaupan	CDS	3607311	3608681	1371	1	MMAR_2982	conserved hypothetical transmembrane protein	0	MON05314	17.14
mmref	rwcore	afaupan	CDS	3610187	3610858	672	-1	MMAR_2984	transcriptional regulatory protein (TetR-family)	0	MON05316	29.32
mmref	rwcore	afaupan	CDS	3613045	3614589	1545	1	MMAR_2987	3-(3-hydroxy-phenyl) propionate hydroxylase	0	MON05318	20.39
mmref	rwcore	afaupan	misc_feature	3974006	3974948	943	1		MURD81, 943bp	0		51.01
mmref	rwcore	afaupan	CDS	3974086	3974850	765	-1	MMAR_3262	integral membrane protein ABC transporter	0	MON05357	55.42
mmref	rwcore	afaupan	misc_feature	4225185	4230172	4988	1		MURD89, 88bp	0		17.26
mmref	rwcore	afaupan	CDS	4228833	4230482	1650	-1	MMAR_3427	PE family protein	0	MON00967	32.85
mmref	rwcore	afaupan	CDS	4277637	4278530	894	-1	MMAR_3473	ketoacyl-acyl carrier protein synthase III	0	MON06078	17.34
mmref	rwcore	afaupan	CDS	4278514	4279614	1101	-1	MMAR_3474	ketoacyl-acyl carrier protein synthase III	0	MON05410	31.06
mmref	rwcore	afaupan	CDS	4291071	4291502	432	-1	MMAR_3484	heat shock protein HspX_1	0	MON06222	48.38
mmref	rwcore	afaupan	CDS	4292151	4292423	273	-1	MMAR_3486	hypothetical protein	0	MON06079	60.07
mmref	rwcore	afaupan	CDS	4293932	4295731	1800	1	MMAR_3488	acetyl-coenzyme a synthetase Acs_1	0	MON05420	12.61
mmref	rwcore	afaupan	CDS	4299906	4301507	1602	1	MMAR_3494	PE-PGRS family protein	0	MON05426	12.61
mmref	rwcore	afaupan	CDS	4304715	4305572	858	-1	MMAR_3499	flavodoxin oxidoreductase	0	MON05428	27.16
mmref	rwcore	afaupan	CDS	4306787	4307368	582	-1	MMAR_3501	conserved hypothetical membrane protein	0	MON06474	15.64
mmref	rwcore	afaupan	CDS	4311086	4311457	372	-1	MMAR_3504	conserved hypothetical protein	0	MON06081	88.71
mmref	rwcore	afaupan	CDS	4312975	4313838	864	-1	MMAR_3506	conserved hypothetical membrane protein	0	MON06082	54.4
mmref	rwcore	afaupan	misc_feature	4473209	4477073	3865	1		MURD98, 3865bp	0		20.05
mmref	rwcore	afaupan	CDS	4474722	4475495	774	1	MMAR_3636	methylase	0	MON05454	71.71
mmref	rwcore	afaupan	CDS	4501414	4501731	318	-1	MMAR_3655	conserved hypothetical protein	0	MON06486	48.11
mmref	rwcore	afaupan	CDS	4559937	4561448	1512	1	MMAR_3702	Flavin-binding monooxygenase	0	MON05466	14.15
mmref	rwcore	afaupan	misc_feature	4559939	4561693	1755	1		MURD101, 1755bp	0		12.19
mmref	rwcore	afaupan	misc_feature	5079529	5082660	3132	1		MURD110, 3132bp	0		20.11
mmref	rwcore	afaupan	CDS	5079599	5080225	627	-1	MMAR_4123	conserved hypothetical protein	0	MON06525	28.87
mmref	rwcore	afaupan	CDS	5080318	5080845	528	-1	MMAR_4124	conserved hypothetical secreted protein	0	MON05497	14.77
mmref	rwcore	afaupan	CDS	5080996	5081532	537	-1	MMAR_4125	NUDIX hydrolase	0	MON05498	43.39
mmref	rwcore	afaupan	CDS	5196932	5197570	639	1	MMAR_4219	transcriptional regulator	0	MON05503	28.48
mmref	rwcore	afaupan	CDS	5197560	5198507	948	1	MMAR_4220	unidentified antibiotic-transport ATP-binding protein ABC transporter	0	MON05504	12.45
mmref	rwcore	afaupan	misc_feature	5325526	5326782	1257	1		MURD121, 1257bp	0		35.08
mmref	rwcore	afaupan	CDS	5433015	5433791	777	-1	MMAR_4417	conserved hypothetical membrane protein	0	MON05517	37.84
mmref	rwcore	afaupan	CDS	5435560	5438004	2445	1	MMAR_4420	aminomethyltransferase GcvT_2	0	MON05519	12.72
mmref	rwcore	afaupan	CDS	5439150	5440298	1149	1	MMAR_4422	dioxygenase	0	MON05520	18.71
mmref	rwcore	afaupan	CDS	5442929	5443999	1071	-1	MMAR_4426	transcriptional regulatory protein	0	MON05524	39.78
mmref	rwcore	afaupan	CDS	5444274	5445830	1557	1	MMAR_4427	dehydrogenase fad flavoprotein Gmc oxidoreductase	0	MON05525	45.15
mmref	rwcore	afaupan	CDS	5445832	5446710	879	-1	MMAR_4428	haloalkane dehalogenase	0	MON05526	37.09
mmref	rwcore	afaupan	CDS	5748117	5748929	813	-1	MMAR_4697	conserved hypothetical membrane protein	0	MON06160	27.06
mmref	rwcore	afaupan	CDS	5750550	5750840	291	1	MMAR_4700	conserved hypothetical secreted protein	0	MON05537	21.31
mmref	rwcore	afaupan	CDS	5750867	5751283	417	-1	MMAR_4701	conserved hypothetical secreted protein	0	MON05538	90.65
mmref	rwcore	afaupan	CDS	5758697	5759728	1032	-1	MMAR_4709	MCE-family protein	0	MON05545	22.87
mmref	rwcore	afaupan	CDS	5761022	5761867	846	-1	MMAR_4711	conserved hypothetical membrane protein	0	MON05547	18.44
mmref	rwcore	afaupan	CDS	5776024	5777169	1146	1	MMAR_4725	conserved hypothetical metal-dependent hydrolase	0	MON05555	35.17
mmref	rwcore	afaupan	CDS	5777171	5777563	393	1	MMAR_4726	conserved hypothetical protein	0	MON06544	43.26
mmref	rwcore	afaupan	CDS	5777560	5778447	888	1	MMAR_4727	conserved hypothetical hydrolase	0	MON05556	20.05
mmref	rwcore	afaupan	CDS	5778462	5778935	474	-1	MMAR_4728	conserved hypothetical protein	0	MON06162	33.97
mmref	rwcore	afaupan	CDS	5780322	5780618	297	1	MMAR_4730	ferredoxin	0	MON05558	14.14
mmref	rwcore	afaupan	misc_feature	5830307	5832376	2070	1		MURD134, 2070bp	0		12.22
mmref	rwcore	afaupan	CDS	5831537	5832403	867	-1	MMAR_4778	2-hydroxy-6-OXO-6-phenylhexa-2,4-dienoate hydrolase BphD_1	0	MON05576	12.57
mmref	rwcore	afaupan	CDS	5956016	5956654	639	1	MMAR_4901	Zn-dependent hydrolases	0	MON06549	13.62
mmref	rwcore	afaupan	misc_feature	5956071	5957506	1436	1		MURD155, 1436bp	0		17.55
mmref	rwcore	afaupan	misc_feature	6458356	6460277	1922	1		MURD149, 1922bp	0		12.17
mmref	rwcore	afaupan	CDS	6458741	6459727	987	1	MMAR_5346	dTDP-glucose-4,6-dehydratase, RmlB_1	0	MON06346	17.02
mmref	rwcore	afpan	CDS	130639	132027	1389	1	MMAR_0104	conserved hypothetical protein	0	MON05978	15.77
mmref	rwcore	afpan	CDS	139721	140698	978	1	MMAR_0112	haloalkane dehalogenase DhaA_1	0	MON03979	50.1
mmref	rwcore	afpan	CDS	140862	141167	306	-1	MMAR_0113	hypothetical protein	0	MON06097	53.92
mmref	rwcore	afpan	CDS	142815	143285	471	-1	MMAR_0117	conserved hypothetical protein	0	MON05089	43.74
mmref	rwcore	afpan	CDS	150923	154276	3354	1	MMAR_0123	transcriptional regulatory protein (LuxR-family)	0	MON05094	12.67
mmref	rwcore	afpan	CDS	160372	161910	1539	-1	MMAR_0131	monooxygenase hydroxylase, subunit A (AamH_A)	0		31.06
mmref	rwcore	afpan	CDS	162067	162729	663	1	MMAR_0132	two component transcriptional regulatory protein	0	MON05099	27.3
mmref	rwcore	afpan	CDS	309447	310718	1272	-1	MMAR_0272	cytochrome P450 226B1 Cyp226B1	0	MON04843	31.84
mmref	rwcore	afpan	misc_feature	309901	324932	15032	1		MURD6, 15032bp	0		19.85
mmref	rwcore	afpan	CDS	311150	312412	1263	-1	MMAR_0273	amidohydrolase	0	MON05119	52.1
mmref	rwcore	afpan	CDS	312399	313694	1296	-1	MMAR_0274	cytochrome P450 271A1 Cyp271A1	0	MON05120	22.15
mmref	rwcore	afpan	CDS	317703	318719	1017	-1	MMAR_0278	conserved hypothetical protein	0	MON06361	10.62
mmref	rwcore	afpan	CDS	318780	319523	744	-1	MMAR_0279	conserved hypothetical membrane protein	0	MON06259	38.04
mmref	rwcore	afpan	CDS	319581	320576	996	-1	MMAR_0280	non-plant terpene cyclase (C1 class)	0	MON05123	71.59
mmref	rwcore	afpan	CDS	601170	602420	1251	1	MMAR_0508	conserved integral membrane protein	0	MON01170	17.75
mmref	rwcore	afpan	CDS	830917	832158	1242	-1	MMAR_0696	Conserved lipoprotein, LpqK	0	MON06338	17.15
mmref	rwcore	afpan	misc_feature	926912	932606	5695	1		MURD13, 5695bp	0		12.64
mmref	rwcore	afpan	CDS	929771	930508	738	1	MMAR_0773	conserved hypothetical regulatory protein	0	MON03947	26.29
mmref	rwcore	afpan	CDS	1108935	1110431	1497	1	MMAR_0916	trypsin-like serine protease	0	MON00668	13.69
mmref	rwcore	afpan	misc_feature	1359740	1360922	1183	1		MURD24, 1183bp	0		18.09
mmref	rwcore	afpan	CDS	1360001	1360873	873	1	MMAR_1133	conserved hypothetical protein	0	MON06375	18.9
mmref	rwcore	afpan	misc_feature	1880808	1885688	4881	1		MURD36, 4881bp	0		15.9
mmref	rwcore	afpan	CDS	1881688	1882923	1236	-1	MMAR_1564	cytochrome P450 276A1 Cyp276A1	0	MON05199	36.65
mmref	rwcore	afpan	CDS	1882994	1883767	774	-1	MMAR_1565	conserved hypothetical methyltransferase	0	MON06198	32.69
mmref	rwcore	afpan	CDS	1932650	1933411	762	1	MMAR_1596	conserved hypothetical protein	0	MON05202	45.41
mmref	rwcore	afpan	CDS	1933569	1934207	639	1	MMAR_1597	transcriptional regulatory protein	0	MON05203	64.48
mmref	rwcore	afpan	CDS	2316939	2317883	945	-1	MMAR_1902	thioredoxin reductase TrxB2_2	0	MON05217	25.93
mmref	rwcore	afpan	CDS	2534389	2536353	1965	1	MMAR_2103	PE-PGRS family protein	0	MON05222	22.85
mmref	rwcore	afpan	misc_feature	2774426	2776190	1765	1		MURD53, 1765bp	0		11.39
mmref	rwcore	afpan	misc_feature	2903223	2906122	2900	1		MURD55, 2900bp	0		13.83
mmref	rwcore	afpan	CDS	3498254	3498532	279	-1	MMAR_2893	hypothetical protein	0	MON06053	68.82
mmref	rwcore	afpan	CDS	3498706	3499398	693	-1	MMAR_2894	PE family protein	0	MON05275	25.11
mmref	rwcore	afpan	CDS	3507458	3508471	1014	-1	MMAR_2903	conserved hypothetical NADP-dependent oxidoreductase	0	MON05277	19.82
mmref	rwcore	afpan	CDS	3509697	3509957	261	1	MMAR_2905	hypothetical protein	0	MON06442	44.44
mmref	rwcore	afpan	misc_feature	3521798	3531905	10108	1		MURD71, 10108bp	0		12.8
mmref	rwcore	afpan	CDS	3522027	3522881	855	-1	MMAR_2918	thiosulfate sulfotransferase	0	MON05282	36.61
mmref	rwcore	afpan	CDS	3525354	3525632	279	1	MMAR_2921	conserved hypothetical protein	0	MON06056	36.92
mmref	rwcore	afpan	CDS	3525739	3526422	684	1	MMAR_2922	conserved hypothetical O-methyltransferase	0	MON05284	34.94
mmref	rwcore	afpan	CDS	3526403	3527455	1053	-1	MMAR_2923	conserved hypothetical membrane protein	0	MON06057	12.25
mmref	rwcore	afpan	CDS	3527466	3528224	759	-1	MMAR_2924	SAM-dependent methyltransferase	0	MON05285	13.31
mmref	rwcore	afpan	CDS	3536853	3538514	1662	1	MMAR_2933	PE-PGRS family protein	0	MON04399	20.22
mmref	rwcore	afpan	CDS	3538558	3539199	642	-1	MMAR_2934	cutinase Cfp21	0	MON06730	10.44
mmref	rwcore	afpan	CDS	3573899	3574927	1029	-1	MMAR_2959	Zn-dependent alcohol dehydrogenase	0	MON05298	25.85
mmref	rwcore	afpan	CDS	3584821	3585843	1023	1	MMAR_2965	predicted ATPase/kinase, NadR	0	MON06450	25.42
mmref	rwcore	afpan	CDS	3594195	3595016	822	-1	MMAR_2971	O-methyltransferase	0	MON05306	15.45
mmref	rwcore	afpan	CDS	3595313	3596377	1065	1	MMAR_2972	conserved hypothetical sugar transport protein	0	MON06451	48.83
mmref	rwcore	afpan	CDS	3601884	3602636	753	1	MMAR_2977	acyl-ACP thioesterase, FatA	0	MON05309	26.56
mmref	rwcore	afpan	CDS	3607311	3608681	1371	1	MMAR_2982	conserved hypothetical transmembrane protein	0	MON05314	17.14
mmref	rwcore	afpan	CDS	3610187	3610858	672	-1	MMAR_2984	transcriptional regulatory protein (TetR-family)	0	MON05316	29.32
mmref	rwcore	afpan	CDS	3613045	3614589	1545	1	MMAR_2987	3-(3-hydroxy-phenyl) propionate hydroxylase	0	MON05318	30.87
mmref	rwcore	afpan	misc_feature	3974006	3974948	943	1		MURD81, 943bp	0		51.01
mmref	rwcore	afpan	CDS	3974086	3974850	765	-1	MMAR_3262	integral membrane protein ABC transporter	0	MON05357	55.42
mmref	rwcore	afpan	misc_feature	4225185	4230172	4988	1		MURD89, 88bp	0		18.24
mmref	rwcore	afpan	CDS	4228833	4230482	1650	-1	MMAR_3427	PE family protein	0	MON00967	35.76
mmref	rwcore	afpan	misc_feature	4271366	4313737	42372	1		MURD92, 42372bp	0		10.72
mmref	rwcore	afpan	CDS	4277637	4278530	894	-1	MMAR_3473	ketoacyl-acyl carrier protein synthase III	0	MON06078	21.7
mmref	rwcore	afpan	CDS	4278514	4279614	1101	-1	MMAR_3474	ketoacyl-acyl carrier protein synthase III	0	MON05410	31.06
mmref	rwcore	afpan	CDS	4280736	4282184	1449	-1	MMAR_3476	conserved hypothetical protein	0	MON06470	23.46
mmref	rwcore	afpan	CDS	4291071	4291502	432	-1	MMAR_3484	heat shock protein HspX_1	0	MON06222	48.38
mmref	rwcore	afpan	CDS	4292151	4292423	273	-1	MMAR_3486	hypothetical protein	0	MON06079	60.07
mmref	rwcore	afpan	CDS	4293932	4295731	1800	1	MMAR_3488	acetyl-coenzyme a synthetase Acs_1	0	MON05420	12.61
mmref	rwcore	afpan	CDS	4299906	4301507	1602	1	MMAR_3494	PE-PGRS family protein	0	MON05426	12.61
mmref	rwcore	afpan	CDS	4304715	4305572	858	-1	MMAR_3499	flavodoxin oxidoreductase	0	MON05428	27.16
mmref	rwcore	afpan	CDS	4306787	4307368	582	-1	MMAR_3501	conserved hypothetical membrane protein	0	MON06474	15.64
mmref	rwcore	afpan	CDS	4311086	4311457	372	-1	MMAR_3504	conserved hypothetical protein	0	MON06081	88.71
mmref	rwcore	afpan	CDS	4311592	4312929	1338	1	MMAR_3505	conserved hypothetical hydrolase	0	MON05431	24.51
mmref	rwcore	afpan	CDS	4312975	4313838	864	-1	MMAR_3506	conserved hypothetical membrane protein	0	MON06082	54.4
mmref	rwcore	afpan	misc_feature	4473209	4477073	3865	1		MURD98, 3865bp	0		20.05
mmref	rwcore	afpan	CDS	4474722	4475495	774	1	MMAR_3636	methylase	0	MON05454	71.71
mmref	rwcore	afpan	CDS	4501414	4501731	318	-1	MMAR_3655	conserved hypothetical protein	0	MON06486	48.11
mmref	rwcore	afpan	CDS	4559937	4561448	1512	1	MMAR_3702	Flavin-binding monooxygenase	0	MON05466	14.15
mmref	rwcore	afpan	misc_feature	4559939	4561693	1755	1		MURD101, 1755bp	0		12.19
mmref	rwcore	afpan	misc_feature	5079529	5082660	3132	1		MURD110, 3132bp	0		20.11
mmref	rwcore	afpan	CDS	5079599	5080225	627	-1	MMAR_4123	conserved hypothetical protein	0	MON06525	28.87
mmref	rwcore	afpan	CDS	5080318	5080845	528	-1	MMAR_4124	conserved hypothetical secreted protein	0	MON05497	14.77
mmref	rwcore	afpan	CDS	5080996	5081532	537	-1	MMAR_4125	NUDIX hydrolase	0	MON05498	43.39
mmref	rwcore	afpan	CDS	5130970	5132823	1854	1	MMAR_4169	transmembrane serine/threonine-protein kinase H, PknH_1	0	MON04019	12.89
mmref	rwcore	afpan	misc_feature	5183384	5187439	4056	1		MURD113, 4056bp	0		10.6
mmref	rwcore	afpan	CDS	5184862	5185530	669	1	MMAR_4208	proline and glycine rich transmembrane protein	0	MON05502	13.6
mmref	rwcore	afpan	CDS	5186934	5187464	531	1	MMAR_4210	conserved hypothetical membrane protein	0	MON06530	24.48
mmref	rwcore	afpan	CDS	5196932	5197570	639	1	MMAR_4219	transcriptional regulator	0	MON05503	28.48
mmref	rwcore	afpan	CDS	5197560	5198507	948	1	MMAR_4220	unidentified antibiotic-transport ATP-binding protein ABC transporter	0	MON05504	12.45
mmref	rwcore	afpan	misc_feature	5325526	5326782	1257	1		MURD121, 1257bp	0		35.08
mmref	rwcore	afpan	misc_feature	5366953	5369485	2533	1		MURD124, 2533bp	0		12.67
mmref	rwcore	afpan	misc_feature	5430030	5456138	26109	1		MURD127 , 26109bp	0		10.41
mmref	rwcore	afpan	CDS	5433015	5433791	777	-1	MMAR_4417	conserved hypothetical membrane protein	0	MON05517	37.84
mmref	rwcore	afpan	CDS	5433875	5434498	624	-1	MMAR_4418	transcriptional regulatory protein	0	MON05518	36.86
mmref	rwcore	afpan	CDS	5435560	5438004	2445	1	MMAR_4420	aminomethyltransferase GcvT_2	0	MON05519	12.72
mmref	rwcore	afpan	CDS	5439150	5440298	1149	1	MMAR_4422	dioxygenase	0	MON05520	18.71
mmref	rwcore	afpan	CDS	5442929	5443999	1071	-1	MMAR_4426	transcriptional regulatory protein	0	MON05524	39.78
mmref	rwcore	afpan	CDS	5444274	5445830	1557	1	MMAR_4427	dehydrogenase fad flavoprotein Gmc oxidoreductase	0	MON05525	45.15
mmref	rwcore	afpan	CDS	5445832	5446710	879	-1	MMAR_4428	haloalkane dehalogenase	0	MON05526	38
mmref	rwcore	afpan	misc_feature	5747903	5766082	18180	1		MURD132, 18180bp	0		11.72
mmref	rwcore	afpan	CDS	5748117	5748929	813	-1	MMAR_4697	conserved hypothetical membrane protein	0	MON06160	33.46
mmref	rwcore	afpan	CDS	5750550	5750840	291	1	MMAR_4700	conserved hypothetical secreted protein	0	MON05537	21.31
mmref	rwcore	afpan	CDS	5750867	5751283	417	-1	MMAR_4701	conserved hypothetical secreted protein	0	MON05538	90.65
mmref	rwcore	afpan	CDS	5758697	5759728	1032	-1	MMAR_4709	MCE-family protein	0	MON05545	22.87
mmref	rwcore	afpan	CDS	5761022	5761867	846	-1	MMAR_4711	conserved hypothetical membrane protein	0	MON05547	18.44
mmref	rwcore	afpan	CDS	5776024	5777169	1146	1	MMAR_4725	conserved hypothetical metal-dependent hydrolase	0	MON05555	35.17
mmref	rwcore	afpan	CDS	5777171	5777563	393	1	MMAR_4726	conserved hypothetical protein	0	MON06544	43.26
mmref	rwcore	afpan	CDS	5777560	5778447	888	1	MMAR_4727	conserved hypothetical hydrolase	0	MON05556	20.05
mmref	rwcore	afpan	CDS	5778462	5778935	474	-1	MMAR_4728	conserved hypothetical protein	0	MON06162	33.97
mmref	rwcore	afpan	CDS	5780322	5780618	297	1	MMAR_4730	ferredoxin	0	MON05558	14.48
mmref	rwcore	afpan	CDS	5794267	5795547	1281	1	MMAR_4744	dioxygenase	0	MON17599	20.61
mmref	rwcore	afpan	misc_feature	5830307	5832376	2070	1		MURD134, 2070bp	0		12.22
mmref	rwcore	afpan	CDS	5831537	5832403	867	-1	MMAR_4778	2-hydroxy-6-OXO-6-phenylhexa-2,4-dienoate hydrolase BphD_1	0	MON05576	12.57
mmref	rwcore	afpan	CDS	5956016	5956654	639	1	MMAR_4901	Zn-dependent hydrolases	0	MON06549	13.62
mmref	rwcore	afpan	misc_feature	5956071	5957506	1436	1		MURD155, 1436bp	0		17.55
mmref	rwcore	afpan	misc_feature	6021901	6023211	1311	1		MURD136, 1311bp	0		30.89
mmref	rwcore	afpan	CDS	6022093	6022575	483	-1	MMAR_4957	hypothetical protein	0	MON06169	44.51
mmref	rwcore	afpan	CDS	6022708	6023094	387	1	MMAR_4958	hypothetical secreted protein	0	MON06550	14.99
mmref	rwcore	afpan	CDS	6265076	6267304	2229	1	MMAR_5186	sensor-component of a two-component regulator	0	MON05596	14.27
mmref	rwcore	afpan	misc_feature	6458356	6460277	1922	1		MURD149, 1922bp	0		17.9
mmref	rwcore	afpan	CDS	6458741	6459727	987	1	MMAR_5346	dTDP-glucose-4,6-dehydratase, RmlB_1	0	MON06346	27.86
mmref	rwcore	aupan	CDS	90890	91492	603	-1	MMAR_0088	transcriptional regulator	0	MON00080	11.28
mmref	rwcore	aupan	misc_feature	95649	163719	68071	1		MURD3, 68071bp	0		24.6
mmref	rwcore	aupan	CDS	130639	132027	1389	1	MMAR_0104	conserved hypothetical protein	0	MON05978	73.72
mmref	rwcore	aupan	CDS	132134	132397	264	-1	MMAR_0105	conserved hypothetical protein	0	MON05979	92.8
mmref	rwcore	aupan	CDS	132604	133635	1032	-1	MMAR_0106	conserved hypothetical protein	0	MON05085	27.71
mmref	rwcore	aupan	CDS	133857	134909	1053	1	MMAR_0107	cellobiohydrolase a (1,4-beta-cellobiosidase a) CelA,	0	MON06354	12.06
mmref	rwcore	aupan	CDS	135051	135656	606	1	MMAR_0108	transcriptional regulatory protein	0	MON05086	23.43
mmref	rwcore	aupan	CDS	135771	136856	1086	1	MMAR_0109	conserved hypothetical protein	0	MON06229	55.43
mmref	rwcore	aupan	CDS	137017	138456	1440	1	MMAR_0110	oxidoreductase	0	MON01431	31.46
mmref	rwcore	aupan	CDS	138493	139467	975	-1	MMAR_0111	PE family protein	0	MON05087	47.28
mmref	rwcore	aupan	CDS	139721	140698	978	1	MMAR_0112	haloalkane dehalogenase DhaA_1	0	MON03979	93.46
mmref	rwcore	aupan	CDS	140862	141167	306	-1	MMAR_0113	hypothetical protein	0	MON06097	87.91
mmref	rwcore	aupan	CDS	141538	141798	261	-1	MMAR_0115	conserved hypothetical membrane protein	0	MON06355	92.72
mmref	rwcore	aupan	CDS	141795	142814	1020	-1	MMAR_0116	conserved hypothetical membrane protein	0	MON05088	24.31
mmref	rwcore	aupan	CDS	142815	143285	471	-1	MMAR_0117	conserved hypothetical protein	0	MON05089	50.11
mmref	rwcore	aupan	CDS	143631	144206	576	-1	MMAR_0118	regulatory protein	0	MON05090	100
mmref	rwcore	aupan	CDS	145613	147001	1389	1	MMAR_0120	conserved hypothetical protein	0	MON05091	20.09
mmref	rwcore	aupan	CDS	147163	149505	2343	1	MMAR_0121	formate dehydrogenase H	0	MON05092	63.64
mmref	rwcore	aupan	CDS	149522	150760	1239	-1	MMAR_0122	cytochrome P450 279A2 Cyp279A2	0	MON05093	27.12
mmref	rwcore	aupan	CDS	150923	154276	3354	1	MMAR_0123	transcriptional regulatory protein (LuxR-family)	0	MON05094	67.05
mmref	rwcore	aupan	CDS	154332	155273	942	-1	MMAR_0124	quinone oxidoreductase	0	MON05095	21.55
mmref	rwcore	aupan	CDS	155864	156622	759	-1	MMAR_0126	conserved hypothetical protein	0	MON05096	35.05
mmref	rwcore	aupan	CDS	156692	157801	1110	-1	MMAR_0127	zinc-containing alcohol dehydrogenase NAD-dependent, AdhD_1	0	MON05097	58.2
mmref	rwcore	aupan	CDS	157936	158958	1023	-1	MMAR_0128	oxidoreductase	0	MON05098	66.28
mmref	rwcore	aupan	CDS	158967	159284	318	-1	MMAR_0129	monooxygenase effector, MmoB/DmpM family.	0	MON05982	75.47
mmref	rwcore	aupan	CDS	159281	160372	1092	-1	MMAR_0130	monooxygenase hydroxylase, subunit B (AamH_B)	0	MON06356	42.86
mmref	rwcore	aupan	CDS	160372	161910	1539	-1	MMAR_0131	monooxygenase hydroxylase, subunit A (AamH_A)	0		85.12
mmref	rwcore	aupan	CDS	162067	162729	663	1	MMAR_0132	two component transcriptional regulatory protein	0	MON05099	27.45
mmref	rwcore	aupan	CDS	258629	259237	609	1	MMAR_0226	conserved hypothetical protein	0	MON04888	14.29
mmref	rwcore	aupan	CDS	309447	310718	1272	-1	MMAR_0272	cytochrome P450 226B1 Cyp226B1	0	MON04843	52.36
mmref	rwcore	aupan	misc_feature	309901	324932	15032	1		MURD6, 15032bp	0		60.12
mmref	rwcore	aupan	CDS	311150	312412	1263	-1	MMAR_0273	amidohydrolase	0	MON05119	86.7
mmref	rwcore	aupan	CDS	312399	313694	1296	-1	MMAR_0274	cytochrome P450 271A1 Cyp271A1	0	MON05120	94.14
mmref	rwcore	aupan	CDS	314855	316708	1854	-1	MMAR_0276	1-deoxy-D-xylulose 5-phosphate synthase Dxs2	0	MON05122	60.9
mmref	rwcore	aupan	CDS	316705	317706	1002	-1	MMAR_0277	LytB-related protein LytB2	0	MON06360	53.59
mmref	rwcore	aupan	CDS	317703	318719	1017	-1	MMAR_0278	conserved hypothetical protein	0	MON06361	85.84
mmref	rwcore	aupan	CDS	318780	319523	744	-1	MMAR_0279	conserved hypothetical membrane protein	0	MON06259	97.45
mmref	rwcore	aupan	CDS	319581	320576	996	-1	MMAR_0280	non-plant terpene cyclase (C1 class)	0	MON05123	74.6
mmref	rwcore	aupan	CDS	320584	321972	1389	-1	MMAR_0281	cytochrome P450 183B1 Cyp183B1	0	MON05124	53.49
mmref	rwcore	aupan	CDS	321985	322974	990	-1	MMAR_0282	polyprenyl synthetase IdsB_3	0	MON05125	29.49
mmref	rwcore	aupan	CDS	600855	601163	309	1	MMAR_0507	hypothetical membrane protein	0	MON06362	95.15
mmref	rwcore	aupan	CDS	601170	602420	1251	1	MMAR_0508	conserved integral membrane protein	0	MON01170	29.02
mmref	rwcore	aupan	CDS	830263	830913	651	-1	MMAR_0695	conserved hypothetical secreted protein	0	MON04889	12.29
mmref	rwcore	aupan	CDS	830917	832158	1242	-1	MMAR_0696	Conserved lipoprotein, LpqK	0	MON06338	71.74
mmref	rwcore	aupan	misc_feature	926912	932606	5695	1		MURD13, 5695bp	0		28.36
mmref	rwcore	aupan	CDS	929036	929455	420	-1	MMAR_0772	conserved membrane protein MmpS4_2	0	MON02293	100
mmref	rwcore	aupan	CDS	929771	930508	738	1	MMAR_0773	conserved hypothetical regulatory protein	0	MON03947	46.48
mmref	rwcore	aupan	CDS	930767	931213	447	1	MMAR_0774	conserved membrane protein	0	MON30285	36.02
mmref	rwcore	aupan	CDS	1108935	1110431	1497	1	MMAR_0916	trypsin-like serine protease	0	MON00668	14.43
mmref	rwcore	aupan	misc_feature	1109898	1112078	2181	1		MURD18, 2181bp	0		19.44
mmref	rwcore	aupan	CDS	1110460	1111968	1509	-1	MMAR_0917	Flavin-binding monooxygenase	0	MON05026	13.78
mmref	rwcore	aupan	CDS	1140594	1141985	1392	1	MMAR_0938	cytochrome P450 135B4 Cyp135B4	0	MON06348	30.24
mmref	rwcore	aupan	misc_feature	1140646	1142845	2200	1		MURD21, 2200bp	0		41.32
mmref	rwcore	aupan	CDS	1141970	1143139	1170	-1	MMAR_0939	oxidoreductase	0	MON00690	43.08
mmref	rwcore	aupan	CDS	1373721	1374461	741	-1	MMAR_1144	hydrolase	0	MON00908	20.51
mmref	rwcore	aupan	misc_feature	1614900	1616091	1192	1		MURD30, 1192bp	0		20.22
mmref	rwcore	aupan	CDS	1848921	1849787	867	-1	MMAR_1533	conserved hypothetical membrane protein	0	MON02403	23.18
mmref	rwcore	aupan	CDS	1856202	1857965	1764	-1	MMAR_1538	PE family protein	0	MON02395	11.39
mmref	rwcore	aupan	CDS	1880466	1881233	768	-1	MMAR_1562	conserved hypothetical protein	0	MON03468	25.65
mmref	rwcore	aupan	misc_feature	1880808	1885688	4881	1		MURD36, 4881bp	0		59.72
mmref	rwcore	aupan	CDS	1881230	1881691	462	-1	MMAR_1563	conserved hypothetical protein	0	MON06012	100
mmref	rwcore	aupan	CDS	1881688	1882923	1236	-1	MMAR_1564	cytochrome P450 276A1 Cyp276A1	0	MON05199	89.56
mmref	rwcore	aupan	CDS	1882994	1883767	774	-1	MMAR_1565	conserved hypothetical methyltransferase	0	MON06198	75.19
mmref	rwcore	aupan	CDS	1884059	1885648	1590	-1	MMAR_1566	2-methylthioadenine synthetase, MiaB	0	MON03378	16.67
mmref	rwcore	aupan	CDS	1931701	1932657	957	1	MMAR_1595	O-methyltransferase	0	MON05201	48.28
mmref	rwcore	aupan	CDS	1932650	1933411	762	1	MMAR_1596	conserved hypothetical protein	0	MON05202	85.43
mmref	rwcore	aupan	CDS	1933569	1934207	639	1	MMAR_1597	transcriptional regulatory protein	0	MON05203	92.33
mmref	rwcore	aupan	misc_feature	2314125	2320127	6003	1		MURD43, 6003bp	0		30.15
mmref	rwcore	aupan	CDS	2315827	2316909	1083	1	MMAR_1901	ABC-type sugar transport protein, ATPase component	0	MON02252	24.65
mmref	rwcore	aupan	CDS	2316939	2317883	945	-1	MMAR_1902	thioredoxin reductase TrxB2_2	0	MON05217	55.98
mmref	rwcore	aupan	CDS	2317933	2318682	750	-1	MMAR_1903	enoyl-CoA hydratase, EchA16_2	0	MON06402	32.13
mmref	rwcore	aupan	CDS	2318976	2320172	1197	1	MMAR_1904	PPE family protein	0	MON05218	33.58
mmref	rwcore	aupan	CDS	2382069	2383745	1677	1	MMAR_1963	conserved hypothetical hydrolase	0	MON03394	57.66
mmref	rwcore	aupan	misc_feature	2382095	2383477	1383	1		MURD46, 1383bp	0		69.92
mmref	rwcore	aupan	misc_feature	2487027	2489505	2479	1		MURD48, 2479bp	0		18.31
mmref	rwcore	aupan	CDS	2487522	2488151	630	-1	MMAR_2065	chloramphenicol 3-O-phosphotransferase	0	MON06404	46.51
mmref	rwcore	aupan	misc_feature	2530506	2536379	5874	1		MURD50, 5874bp	0		17.43
mmref	rwcore	aupan	CDS	2534389	2536353	1965	1	MMAR_2103	PE-PGRS family protein	0	MON05222	52.11
mmref	rwcore	aupan	CDS	2607291	2610641	3351	-1	MMAR_2165	transglutaminase family protein	0	MON01749	26.62
mmref	rwcore	aupan	misc_feature	2607774	2609449	1676	1		MURD52, 1676bp	0		52.98
mmref	rwcore	aupan	CDS	2773695	2775599	1905	-1	MMAR_2307	hypothetical trans-membrane protein	0	MON01510	38.85
mmref	rwcore	aupan	misc_feature	2774426	2776190	1765	1		MURD53, 1765bp	0		44.99
mmref	rwcore	aupan	CDS	2832079	2832642	564	1	MMAR_2345	conserved hypothetical protein	0	MON06350	85.28
mmref	rwcore	aupan	CDS	2832775	2833908	1134	1	MMAR_2346	conserved hypothetical dioxygenase	0	MON05253	41.98
mmref	rwcore	aupan	misc_feature	3400597	3401557	961	1		MURD63, 961bp	0		78.67
mmref	rwcore	aupan	CDS	3400686	3401753	1068	1	MMAR_2798	amidohydrolase	0	MON02923	62.45
mmref	rwcore	aupan	misc_feature	3496566	3505190	8625	1		MURD68, 8625bp	0		13.76
mmref	rwcore	aupan	CDS	3498254	3498532	279	-1	MMAR_2893	hypothetical protein	0	MON06053	30.11
mmref	rwcore	aupan	CDS	3498706	3499398	693	-1	MMAR_2894	PE family protein	0	MON05275	41.13
mmref	rwcore	aupan	misc_feature	3507422	3513150	5729	1		MURD69, 5729bp	0		28.17
mmref	rwcore	aupan	CDS	3507458	3508471	1014	-1	MMAR_2903	conserved hypothetical NADP-dependent oxidoreductase	0	MON05277	55.72
mmref	rwcore	aupan	CDS	3508570	3509427	858	1	MMAR_2904	conserved hypothetical O-methyltransferase	0	MON05278	97.9
mmref	rwcore	aupan	misc_feature	3521798	3531905	10108	1		MURD71, 10108bp	0		46.23
mmref	rwcore	aupan	CDS	3522027	3522881	855	-1	MMAR_2918	thiosulfate sulfotransferase	0	MON05282	21.99
mmref	rwcore	aupan	CDS	3523014	3523709	696	-1	MMAR_2919	conserved hypothetical protein	0	MON06055	42.39
mmref	rwcore	aupan	CDS	3525354	3525632	279	1	MMAR_2921	conserved hypothetical protein	0	MON06056	91.04
mmref	rwcore	aupan	CDS	3525739	3526422	684	1	MMAR_2922	conserved hypothetical O-methyltransferase	0	MON05284	93.57
mmref	rwcore	aupan	CDS	3526403	3527455	1053	-1	MMAR_2923	conserved hypothetical membrane protein	0	MON06057	66.57
mmref	rwcore	aupan	CDS	3527466	3528224	759	-1	MMAR_2924	SAM-dependent methyltransferase	0	MON05285	69.96
mmref	rwcore	aupan	CDS	3528218	3529477	1260	-1	MMAR_2925	conserved hypothetical glycosyltransferase	0	MON05286	43.17
mmref	rwcore	aupan	CDS	3529642	3530742	1101	-1	MMAR_2926	glycine/D-amino acid oxidase	0		20.89
mmref	rwcore	aupan	CDS	3530907	3531320	414	-1	MMAR_2927	conserved hypothetical protein	0	MON05287	63.29
mmref	rwcore	aupan	CDS	3531548	3532876	1329	1	MMAR_2928	PPE family protein	0	MON05288	40.71
mmref	rwcore	aupan	CDS	3533667	3534935	1269	-1	MMAR_2930	cytochrome P450 147G1 Cyp147G1	0	MON05290	80.54
mmref	rwcore	aupan	CDS	3534978	3536381	1404	-1	MMAR_2931	ferredoxin reductase	0	MON05291	73.79
mmref	rwcore	aupan	CDS	3536378	3536593	216	-1	MMAR_2932	ferredoxin reductase FdxD	0	MON05292	100
mmref	rwcore	aupan	CDS	3536853	3538514	1662	1	MMAR_2933	PE-PGRS family protein	0	MON04399	44.04
mmref	rwcore	aupan	CDS	3538558	3539199	642	-1	MMAR_2934	cutinase Cfp21	0	MON06730	38.47
mmref	rwcore	aupan	CDS	3539304	3540569	1266	-1	MMAR_2935	conserved hypothetical protein	0	MON02193	19.59
mmref	rwcore	aupan	misc_feature	3545777	3546535	759	1		MURD72, 759bp	0		96.97
mmref	rwcore	aupan	CDS	3545896	3546441	546	1	MMAR_2939	transcriptional regulatory protein	0	MON05943	95.79
mmref	rwcore	aupan	CDS	3573899	3574927	1029	-1	MMAR_2959	Zn-dependent alcohol dehydrogenase	0	MON05298	34.01
mmref	rwcore	aupan	CDS	3584821	3585843	1023	1	MMAR_2965	predicted ATPase/kinase, NadR	0	MON06450	40.37
mmref	rwcore	aupan	misc_feature	3588986	3598713	9728	1		MURD74, 9728bp	0		14.26
mmref	rwcore	aupan	CDS	3594195	3595016	822	-1	MMAR_2971	O-methyltransferase	0	MON05306	14.72
mmref	rwcore	aupan	CDS	3595313	3596377	1065	1	MMAR_2972	conserved hypothetical sugar transport protein	0	MON06451	55.12
mmref	rwcore	aupan	CDS	3596523	3597854	1332	1	MMAR_2973	PE-PGRS family protein	0	MON05307	20.8
mmref	rwcore	aupan	misc_feature	3600365	3615287	14923	1		MURD75, 14923bp	0		64.91
mmref	rwcore	aupan	CDS	3600432	3601874	1443	1	MMAR_2976	conserved hypothetical protein	0	MON06452	94.18
mmref	rwcore	aupan	CDS	3601884	3602636	753	1	MMAR_2977	acyl-ACP thioesterase, FatA	0	MON05309	90.17
mmref	rwcore	aupan	CDS	3604789	3605397	609	1	MMAR_2979	transcriptional regulatory protein (probably TetR-family)	0	MON05311	91.95
mmref	rwcore	aupan	CDS	3605418	3606500	1083	1	MMAR_2980	conserved hypothetical protein	0	MON05312	93.72
mmref	rwcore	aupan	CDS	3606541	3607323	783	1	MMAR_2981	20-beta-hydroxysteroid dehydrogenase FabG3_1	0	MON30270	43.04
mmref	rwcore	aupan	CDS	3607311	3608681	1371	1	MMAR_2982	conserved hypothetical transmembrane protein	0	MON05314	77.61
mmref	rwcore	aupan	CDS	3608847	3609758	912	1	MMAR_2983	conserved hypothetical protein	0	MON05315	30.7
mmref	rwcore	aupan	CDS	3610187	3610858	672	-1	MMAR_2984	transcriptional regulatory protein (TetR-family)	0	MON05316	30.51
mmref	rwcore	aupan	CDS	3610941	3612113	1173	1	MMAR_2985	2,3-dihydroxybiphenyl-1,2-dioxygenase BphC_1	0	MON06243	41.35
mmref	rwcore	aupan	CDS	3612110	3613048	939	1	MMAR_2986	2-hydroxyhepta-2,4-diene-1,7-dioate isomerase	0	MON05317	97.87
mmref	rwcore	aupan	CDS	3613045	3614589	1545	1	MMAR_2987	3-(3-hydroxy-phenyl) propionate hydroxylase	0	MON05318	93.27
mmref	rwcore	aupan	CDS	3614654	3615127	474	1	MMAR_2988	conserved hypothetical acetyltransferase	0	MON05319	68.57
mmref	rwcore	aupan	misc_feature	3781467	3785215	3749	1		MURD78, 37 bp	0		28.81
mmref	rwcore	aupan	CDS	3781744	3783345	1602	1	MMAR_3100	integral membrane drug efflux protein, ErmB_1	0	MON05321	24.16
mmref	rwcore	aupan	CDS	3783385	3784764	1380	-1	MMAR_3101	dihydrolipoamide dehydrogenase Lpd_1	0	MON05322	50.22
mmref	rwcore	aupan	CDS	3941645	3943669	2025	1	MMAR_3235	conserved hypothetical protein	0	MON03547	11.95
mmref	rwcore	aupan	misc_feature	3974006	3974948	943	1		MURD81, 943bp	0		55.36
mmref	rwcore	aupan	CDS	3974086	3974850	765	-1	MMAR_3262	integral membrane protein ABC transporter	0	MON05357	58.3
mmref	rwcore	aupan	CDS	4087255	4088184	930	-1	MMAR_3313	conserved membrane protein	0	MON01315	10.43
mmref	rwcore	aupan	misc_feature	4088065	4109675	21611	1		MURD84, 21611bp	0		25.85
mmref	rwcore	aupan	CDS	4088273	4089397	1125	-1	MMAR_3314	conserved hypothetical hydrolase	0	MON05367	65.51
mmref	rwcore	aupan	CDS	4095830	4096024	195	-1	MMAR_3318	conserved hypothetical protein	0	MON06072	100
mmref	rwcore	aupan	CDS	4097273	4098307	1035	-1	MMAR_3320	transcriptional regulatory protein (probably AraC/XylS-family)	0	MON05369	47.34
mmref	rwcore	aupan	CDS	4098380	4099801	1422	-1	MMAR_3321	hypothetical protein	0	MON05370	49.23
mmref	rwcore	aupan	CDS	4099812	4100825	1014	-1	MMAR_3322	pyruvate dehydrogenase E1 component (beta subunit)	0	MON05371	48.42
mmref	rwcore	aupan	CDS	4100822	4101883	1062	-1	MMAR_3323	pyruvate dehydrogenase E1 component (alpha subunit)	0	MON05372	45.57
mmref	rwcore	aupan	CDS	4101943	4102944	1002	-1	MMAR_3324	nucleoside-diphosphate-sugar epimerase	0	MON05949	40.02
mmref	rwcore	aupan	CDS	4107646	4108728	1083	1	MMAR_3328	zinc-dependent alcohol dehydrogenase AdhE2_1	0	MON05375	55.12
mmref	rwcore	aupan	CDS	4108765	4110237	1473	1	MMAR_3329	conserved hypothetical protein	0	MON06228	27.77
mmref	rwcore	aupan	misc_feature	4225185	4230172	4988	1		MURD89, 88bp	0		30.79
mmref	rwcore	aupan	CDS	4226483	4227715	1233	1	MMAR_3425	conserved hypothetical protein	0	MON05402	19.14
mmref	rwcore	aupan	CDS	4228833	4230482	1650	-1	MMAR_3427	PE family protein	0	MON00967	37.33
mmref	rwcore	aupan	misc_feature	4271366	4313737	42372	1		MURD92, 42372bp	0		48.87
mmref	rwcore	aupan	CDS	4276737	4277630	894	1	MMAR_3472	haloalkane dehalogenase	0	MON30242	26.96
mmref	rwcore	aupan	CDS	4277637	4278530	894	-1	MMAR_3473	ketoacyl-acyl carrier protein synthase III	0	MON06078	42.84
mmref	rwcore	aupan	CDS	4278514	4279614	1101	-1	MMAR_3474	ketoacyl-acyl carrier protein synthase III	0	MON05410	65.3
mmref	rwcore	aupan	CDS	4279643	4280632	990	-1	MMAR_3475	conserved hypothetical protein	0	MON05411	90.61
mmref	rwcore	aupan	CDS	4280736	4282184	1449	-1	MMAR_3476	conserved hypothetical protein	0	MON06470	37.61
mmref	rwcore	aupan	CDS	4282316	4283212	897	-1	MMAR_3477	conserved hypothetical membrane protein	0	MON05412	58.42
mmref	rwcore	aupan	CDS	4283515	4284330	816	1	MMAR_3478	conserved hypothetical membrane protein	0	MON05413	90.56
mmref	rwcore	aupan	CDS	4284352	4286001	1650	-1	MMAR_3479	two component sensor histidine kinase	0	MON05414	65.64
mmref	rwcore	aupan	CDS	4287104	4287868	765	-1	MMAR_3481	conserved hypothetical membrane protein	0	MON05416	38.04
mmref	rwcore	aupan	CDS	4288010	4288981	972	-1	MMAR_3482	phosphofructokinase, PfkB_1	0	MON06471	49.69
mmref	rwcore	aupan	CDS	4289010	4291052	2043	-1	MMAR_3483	conserved hypothetical protein	0	MON06300	36.76
mmref	rwcore	aupan	CDS	4291071	4291502	432	-1	MMAR_3484	heat shock protein HspX_1	0	MON06222	100
mmref	rwcore	aupan	CDS	4292151	4292423	273	-1	MMAR_3486	hypothetical protein	0	MON06079	100
mmref	rwcore	aupan	CDS	4292633	4293613	981	-1	MMAR_3487	conserved hypothetical protein	0	MON05419	45.46
mmref	rwcore	aupan	CDS	4293932	4295731	1800	1	MMAR_3488	acetyl-coenzyme a synthetase Acs_1	0	MON05420	59.89
mmref	rwcore	aupan	CDS	4295731	4296735	1005	1	MMAR_3489	pyruvate dehydrogenase E1 component (alpha subunit)	0	MON05421	87.16
mmref	rwcore	aupan	CDS	4296732	4297709	978	1	MMAR_3490	pyruvate dehydrogenase E1 component (beta subunit)	0	MON05422	52.66
mmref	rwcore	aupan	CDS	4297706	4298947	1242	1	MMAR_3491	pyruvate dehydrogenase (E2 component)	0	MON05423	42.43
mmref	rwcore	aupan	CDS	4298955	4299212	258	1	MMAR_3492	conserved hypothetical protein	0	MON05424	100
mmref	rwcore	aupan	CDS	4299906	4301507	1602	1	MMAR_3494	PE-PGRS family protein	0	MON05426	42.32
mmref	rwcore	aupan	CDS	4302197	4302670	474	-1	MMAR_3496	conserved hypothetical protein	0	MON06472	64.98
mmref	rwcore	aupan	CDS	4302667	4303959	1293	-1	MMAR_3497	coenzyme F420-reducing hydrogenase, alpha subunit	0	MON06738	90.18
mmref	rwcore	aupan	CDS	4303959	4304714	756	-1	MMAR_3498	coenzyme F420-reducing hydrogenase, gamma subunit	0	MON06080	77.91
mmref	rwcore	aupan	CDS	4304715	4305572	858	-1	MMAR_3499	flavodoxin oxidoreductase	0	MON05428	70.51
mmref	rwcore	aupan	CDS	4305565	4306695	1131	-1	MMAR_3500	ferredoxin	0	MON06473	82.94
mmref	rwcore	aupan	CDS	4306787	4307368	582	-1	MMAR_3501	conserved hypothetical membrane protein	0	MON06474	49.48
mmref	rwcore	aupan	CDS	4307430	4308431	1002	-1	MMAR_3502	conserved hypothetical protein	0	MON05429	13.57
mmref	rwcore	aupan	CDS	4308580	4310913	2334	-1	MMAR_3503	metal cation transporter p-type ATPase	0	MON05430	32.05
mmref	rwcore	aupan	CDS	4311086	4311457	372	-1	MMAR_3504	conserved hypothetical protein	0	MON06081	100
mmref	rwcore	aupan	CDS	4311592	4312929	1338	1	MMAR_3505	conserved hypothetical hydrolase	0	MON05431	55.98
mmref	rwcore	aupan	CDS	4312975	4313838	864	-1	MMAR_3506	conserved hypothetical membrane protein	0	MON06082	61.81
mmref	rwcore	aupan	CDS	4431723	4432574	852	1	MMAR_3608	conserved hypothetical protein	0	MON06485	27.46
mmref	rwcore	aupan	misc_feature	4473209	4477073	3865	1		MURD98, 3865bp	0		32.94
mmref	rwcore	aupan	CDS	4474722	4475495	774	1	MMAR_3636	methylase	0	MON05454	100
mmref	rwcore	aupan	CDS	4475790	4477313	1524	-1	MMAR_3637	integral membrane nitrite extrusion protein NarK1	0	MON05455	15.68
mmref	rwcore	aupan	CDS	4501414	4501731	318	-1	MMAR_3655	conserved hypothetical protein	0	MON06486	100
mmref	rwcore	aupan	CDS	4559937	4561448	1512	1	MMAR_3702	Flavin-binding monooxygenase	0	MON05466	86.77
mmref	rwcore	aupan	misc_feature	4559939	4561693	1755	1		MURD101, 1755bp	0		79.77
mmref	rwcore	aupan	misc_feature	5079529	5082660	3132	1		MURD110, 3132bp	0		75.06
mmref	rwcore	aupan	CDS	5079599	5080225	627	-1	MMAR_4123	conserved hypothetical protein	0	MON06525	47.85
mmref	rwcore	aupan	CDS	5080318	5080845	528	-1	MMAR_4124	conserved hypothetical secreted protein	0	MON05497	75.95
mmref	rwcore	aupan	CDS	5080996	5081532	537	-1	MMAR_4125	NUDIX hydrolase	0	MON05498	100
mmref	rwcore	aupan	CDS	5081791	5083542	1752	1	MMAR_4126	conserved hypothetical transport protein	0	MON03989	36.36
mmref	rwcore	aupan	misc_feature	5127780	5132764	4985	1		MURD111, 85bp	0		15.31
mmref	rwcore	aupan	CDS	5182646	5184082	1437	-1	MMAR_4206	sugar-binding lipoprotein LpqY	0	MON04513	16.42
mmref	rwcore	aupan	misc_feature	5183384	5187439	4056	1		MURD113, 4056bp	0		39.57
mmref	rwcore	aupan	CDS	5184862	5185530	669	1	MMAR_4208	proline and glycine rich transmembrane protein	0	MON05502	32.14
mmref	rwcore	aupan	CDS	5185630	5186937	1308	1	MMAR_4209	transport transmembrane protein	0	MON06529	40.37
mmref	rwcore	aupan	CDS	5186934	5187464	531	1	MMAR_4210	conserved hypothetical membrane protein	0	MON06530	51.04
mmref	rwcore	aupan	misc_feature	5195466	5198515	3050	1		MURD114, 3050bp	0		38.2
mmref	rwcore	aupan	CDS	5196932	5197570	639	1	MMAR_4219	transcriptional regulator	0	MON05503	94.52
mmref	rwcore	aupan	CDS	5197560	5198507	948	1	MMAR_4220	unidentified antibiotic-transport ATP-binding protein ABC transporter	0	MON05504	38.5
mmref	rwcore	aupan	misc_feature	5325526	5326782	1257	1		MURD121, 1257bp	0		63.72
mmref	rwcore	aupan	CDS	5326176	5327018	843	-1	MMAR_4323	transposase	0	MON06532	17.91
mmref	rwcore	aupan	misc_feature	5351130	5352870	1741	1		MURD122, 1741bp	0		39.35
mmref	rwcore	aupan	CDS	5351761	5352753	993	-1	MMAR_4346	PPE family protein	0	MON05514	67.67
mmref	rwcore	aupan	CDS	5429919	5430704	786	-1	MMAR_4414	conserved hypothetical protein	0	MON05516	82.57
mmref	rwcore	aupan	misc_feature	5430030	5456138	26109	1		MURD127 , 26109bp	0		39
mmref	rwcore	aupan	CDS	5430837	5431349	513	1	MMAR_4415	conserved hypothetical protein	0	MON06241	71.15
mmref	rwcore	aupan	CDS	5431369	5432955	1587	-1	MMAR_4416	conserved hypothetical secreted protein	0	MON06533	41.27
mmref	rwcore	aupan	CDS	5433015	5433791	777	-1	MMAR_4417	conserved hypothetical membrane protein	0	MON05517	96.78
mmref	rwcore	aupan	CDS	5435560	5438004	2445	1	MMAR_4420	aminomethyltransferase GcvT_2	0	MON05519	48.18
mmref	rwcore	aupan	CDS	5438011	5439153	1143	1	MMAR_4421	conserved hypothetical dehydrogenase	0	MON06535	68.33
mmref	rwcore	aupan	CDS	5439150	5440298	1149	1	MMAR_4422	dioxygenase	0	MON05520	79.98
mmref	rwcore	aupan	CDS	5440310	5441140	831	1	MMAR_4423	transcriptional regulatory protein	0	MON05521	33.57
mmref	rwcore	aupan	CDS	5441306	5442022	717	1	MMAR_4424	conserved hypothetical secreted protein	0	MON05522	54.67
mmref	rwcore	aupan	CDS	5442125	5442868	744	-1	MMAR_4425	methylase	0	MON05523	13.71
mmref	rwcore	aupan	CDS	5442929	5443999	1071	-1	MMAR_4426	transcriptional regulatory protein	0	MON05524	84.13
mmref	rwcore	aupan	CDS	5444274	5445830	1557	1	MMAR_4427	dehydrogenase fad flavoprotein Gmc oxidoreductase	0	MON05525	88.76
mmref	rwcore	aupan	CDS	5445832	5446710	879	-1	MMAR_4428	haloalkane dehalogenase	0	MON05526	96.13
mmref	rwcore	aupan	CDS	5626705	5627766	1062	1	MMAR_4586	conserved hypothetical protein	0	MON04447	21.37
mmref	rwcore	aupan	CDS	5627794	5628612	819	1	MMAR_4587	conserved hypothetical oxidoreductase	0	MON04219	17.09
mmref	rwcore	aupan	CDS	5747515	5748120	606	-1	MMAR_4696	cytochrome C oxidase subunit III	0	MON00312	36.3
mmref	rwcore	aupan	misc_feature	5747903	5766082	18180	1		MURD132, 18180bp	0		56.72
mmref	rwcore	aupan	CDS	5748117	5748929	813	-1	MMAR_4697	conserved hypothetical membrane protein	0	MON06160	58.06
mmref	rwcore	aupan	CDS	5748932	5749681	750	-1	MMAR_4698	conserved hypothetical membrane protein	0	MON06161	69.47
mmref	rwcore	aupan	CDS	5749769	5750350	582	1	MMAR_4699	transcriptional regulatory protein	0	MON05536	34.19
mmref	rwcore	aupan	CDS	5750550	5750840	291	1	MMAR_4700	conserved hypothetical secreted protein	0	MON05537	72.16
mmref	rwcore	aupan	CDS	5750867	5751283	417	-1	MMAR_4701	conserved hypothetical secreted protein	0	MON05538	94.96
mmref	rwcore	aupan	CDS	5751435	5752169	735	1	MMAR_4702	conserved hypothetical membrane protein	0	MON05539	71.7
mmref	rwcore	aupan	CDS	5752166	5752696	531	1	MMAR_4703	conserved hypothetical membrane protein	0	MON05540	58.95
mmref	rwcore	aupan	CDS	5752798	5753301	504	1	MMAR_4704	conserved hypothetical secreted protein	0	MON06543	22.42
mmref	rwcore	aupan	CDS	5753337	5754968	1632	-1	MMAR_4705	MCE-family protein	0	MON05541	78.98
mmref	rwcore	aupan	CDS	5754969	5756201	1233	-1	MMAR_4706	MCE-family lipoprotein	0	MON05542	50.04
mmref	rwcore	aupan	CDS	5756198	5757625	1428	-1	MMAR_4707	MCE-family protein	0	MON30258	46.78
mmref	rwcore	aupan	CDS	5757622	5758704	1083	-1	MMAR_4708	MCE-family protein	0	MON05544	84.95
mmref	rwcore	aupan	CDS	5758697	5759728	1032	-1	MMAR_4709	MCE-family protein	0	MON05545	75.48
mmref	rwcore	aupan	CDS	5759725	5761002	1278	-1	MMAR_4710	MCE-family protein	0	MON05546	64.55
mmref	rwcore	aupan	CDS	5761022	5761867	846	-1	MMAR_4711	conserved hypothetical membrane protein	0	MON05547	22.58
mmref	rwcore	aupan	CDS	5761910	5762716	807	-1	MMAR_4712	conserved hypothetical membrane protein	0	MON05548	26.89
mmref	rwcore	aupan	CDS	5763034	5764239	1206	-1	MMAR_4713	conserved hypothetical dehydratase	0	MON05549	68.33
mmref	rwcore	aupan	misc_feature	5771630	5799568	27939	1		MURD133, 27939bp	0		44.84
mmref	rwcore	aupan	CDS	5774113	5774580	468	1	MMAR_4723	conserved hypothetical secreted protein	0	MON05553	58.55
mmref	rwcore	aupan	CDS	5774873	5775976	1104	1	MMAR_4724	conserved hypothetical metal-dependent hydrolase	0	MON05554	92.66
mmref	rwcore	aupan	CDS	5776024	5777169	1146	1	MMAR_4725	conserved hypothetical metal-dependent hydrolase	0	MON05555	55.24
mmref	rwcore	aupan	CDS	5777171	5777563	393	1	MMAR_4726	conserved hypothetical protein	0	MON06544	46.31
mmref	rwcore	aupan	CDS	5777560	5778447	888	1	MMAR_4727	conserved hypothetical hydrolase	0	MON05556	73.54
mmref	rwcore	aupan	CDS	5778462	5778935	474	-1	MMAR_4728	conserved hypothetical protein	0	MON06162	95.36
mmref	rwcore	aupan	CDS	5778988	5780325	1338	1	MMAR_4729	NADH dehydrogenase I (chain F) (NADH-ubiquinone oxidoreductase chain F), NuoF_1	0	MON05557	39.99
mmref	rwcore	aupan	CDS	5780322	5780618	297	1	MMAR_4730	ferredoxin	0	MON05558	91.25
mmref	rwcore	aupan	CDS	5780754	5782409	1656	1	MMAR_4731	3-ketoacyl-CoA thiolase	0	MON30253	63.35
mmref	rwcore	aupan	CDS	5783436	5784638	1203	1	MMAR_4733	cytochrome P450 190A3 Cyp190A3	0	MON05560	59.85
mmref	rwcore	aupan	CDS	5784649	5784840	192	1	MMAR_4734	ferredoxin FdxD_2	0	MON05561	90.1
mmref	rwcore	aupan	CDS	5786777	5786965	189	-1	MMAR_4736	ferredoxin	0	MON05563	100
mmref	rwcore	aupan	CDS	5786962	5788233	1272	-1	MMAR_4737	cytochrome P450 150A5 Cyp150A5	0	MON05564	24.29
mmref	rwcore	aupan	CDS	5788342	5788845	504	-1	MMAR_4738	conserved hypothetical protein	0	MON05565	28.17
mmref	rwcore	aupan	CDS	5788842	5789447	606	-1	MMAR_4739	transcriptional regulatory protein (possibly TetR-family)	0	MON05566	83.17
mmref	rwcore	aupan	CDS	5790807	5791973	1167	-1	MMAR_4741	acyl-CoA dehydrogenase FadE12_1	0	MON30252	88.17
mmref	rwcore	aupan	CDS	5792084	5793382	1299	-1	MON30253	metal-dependent amidohydrolase	0	MON05569	58.12
mmref	rwcore	aupan	CDS	5793711	5794259	549	1	MMAR_4743	conserved hypothetical protein	0	MON30247	20.22
mmref	rwcore	aupan	CDS	5794267	5795547	1281	1	MMAR_4744	dioxygenase	0	MON17599	78.92
mmref	rwcore	aupan	CDS	5795531	5795866	336	1	MMAR_4745	conserved hypothetical protein	0	MON06163	74.11
mmref	rwcore	aupan	CDS	5795870	5797090	1221	1	MMAR_4746	imidazolonepropionase	0	MON17597	50.86
mmref	rwcore	aupan	CDS	5829822	5831537	1716	-1	MMAR_4777	conserved hypothetical hydroxylase	0	MON06293	47.96
mmref	rwcore	aupan	misc_feature	5830307	5832376	2070	1		MURD134, 2070bp	0		66.62
mmref	rwcore	aupan	CDS	5831537	5832403	867	-1	MMAR_4778	2-hydroxy-6-OXO-6-phenylhexa-2,4-dienoate hydrolase BphD_1	0	MON05576	64.24
mmref	rwcore	aupan	CDS	5955311	5956030	720	-1	MMAR_4900	conserved hypothetical secreted protein	0	MON00505	35
mmref	rwcore	aupan	CDS	5956016	5956654	639	1	MMAR_4901	Zn-dependent hydrolases	0	MON06549	18.78
mmref	rwcore	aupan	misc_feature	5956071	5957506	1436	1		MURD155, 1436bp	0		49.3
mmref	rwcore	aupan	CDS	5956734	5957648	915	-1	MMAR_4902	conserved hypothetical regulatory protein	0	MON03983	55.63
mmref	rwcore	aupan	CDS	6003001	6004167	1167	1	MMAR_4944	conserved hypothetical oxidoreductase	0	MON00460	17.82
mmref	rwcore	aupan	CDS	6268894	6269448	555	-1	MMAR_5188	conserved hypothetical protein	0	MON05944	96.4
mmref	rwcore	aupan	CDS	6269640	6270656	1017	-1	MMAR_5189	thiamine-monophosphate kinase	0	MON05598	18.88
mmref	rwcore	aupan	tRNA	6270689	6270779	91	1	MMAR_5533	tRNA-SeC(p) anticodon TCA	0		13.19
mmref	rwcore	aupan	misc_feature	6458356	6460277	1922	1		MURD149, 1922bp	0		24.25
mmref	rwcore	aupan	CDS	6458741	6459727	987	1	MMAR_5346	dTDP-glucose-4,6-dehydratase, RmlB_1	0	MON06346	40.53
mmref	rwcore	aupan	misc_feature	6589253	6592034	2782	1		MURD152, 2782bp	0		13.3
mmref	rwcore	aupan	CDS	6591497	6591784	288	1	MMAR_5450	6 kDa early secretory antigenic target EsxA (EsaT-6)	0	MON05639	80.56
mmref	rwcore	aupan	misc_feature	6597919	6606254	8336	1		MURD153, 8336bp	0		21.57
mmref	rwcore	aupan	CDS	6598333	6600663	2331	-1	MMAR_5455	conserved hypothetical alanine and proline rich protein	0	MON05640	15.74
mmref	rwcore	aupan	CDS	6601072	6601419	348	-1	MMAR_5456	conserved hypothetical protein	0	MON04590	36.21
mmref	rwcore	aupan	CDS	6602919	6604316	1398	-1	MMAR_5458	conserved hypothetical membrane protein	0	MON05643	15.38
mmref	rwcore	aupan	CDS	6604313	6605719	1407	-1	MMAR_5459	membrane-anchored serine protease (mycosin), MycP3_1	0	MON05644	28.86
mmref	rwcore	aupan	CDS	6605910	6606470	561	-1	MMAR_5460	C-term conserved hypothetical membrane protein, pseudogene	1	MON15971	49.2

## Sheet: MU Reference
Agy99 Reference: Pan Core Regions
Reference	Core Group	Pan Group	feature	start	end	length	strand	locus	product	pseudo	ortholog	pct_overlap
muref	afcore	aupan	CDS	2685734	2686387	654	1	MUL_2400	C-term conserved hypothetical protein, pseudogene	1	MON02400	48.17
muref	afcore	aupan	CDS	2686384	2686962	579	1	MUL_2403	N-terminal conserved hypothetical membrane protein, pseudogene	1	MON02403	75.65
muref	afcore	aupan	CDS	5089096	5089461	366	1	MUL_4588	N-term conserved hypothetical alanine and glycine rich protein - pseudogene	1	MON04588	62.3
muref	afcore	aupan	CDS	5113284	5113520	237	-1	MUL_4612	conserved hypothetical membrane protein	0	MON04612	73
muref	afcore	rwpan	CDS	1365078	1365560	483	1	MUL_1264	6-pyruvoyl tetrahydrobiopterin synthase	0	MON01264	37.06
muref	afcore	rwpan	CDS	2670708	2671169	462	-1	MUL_2385	non-ribosomal peptide synthetase fragment, pseudogene	1	MON05355	88.74
muref	afcore	rwpan	CDS	3006536	3007183	648	-1	MUL_2686	PPE family protein	0	MON02686	16.67
muref	afcore	rwpan	CDS	3007230	3007724	495	-1	MUL_2690	C-terminal PPE family protein, pseudogene	1	MON02690	30.3
muref	afcore	rwpan	CDS	3011053	3012375	1323	-1	MUL_2693	conserved protein	0	MON02693	87.38
muref	afcore	rwpan	CDS	3966440	3967681	1242	-1	MUL_3577	ATP-binding protein ABC transporter	0	MON03577	56.12
muref	afcore	rwpan	CDS	4309152	4310387	1236	-1	MUL_3854	acyl-CoA dehydrogenase	0	MON03854	36.08
muref	afcore	rwpan	CDS	4310384	4311109	726	-1	MUL_3855	C-term acyl-CoA dehydrogenase, pseudogene	1	MON03855	28.51
muref	afcore	rwpan	CDS	4312402	4312920	519	-1	MUL_3855	N-term acyl-CoA dehydrogenase, pseudogene	1	MON03855	58.77
muref	afcore	rwpan	CDS	4313089	4313898	810	1	MUL_3858	conserved hypothetical alanine-rich protein	0	MON03858	56.05
muref	afcore	rwpan	CDS	4314843	4316069	1227	1	MUL_3860	cytochrome P450 187A4 Cyp187A4	0	MON03860	23.72
muref	afcore	rwpan	CDS	4876916	4877053	138	-1	MUL_4396	C-term conserved hypothetical protein, pseudogene	1	MON04396	100
muref	aucore	rwpan	CDS	1365078	1365560	483	1	MUL_1264	6-pyruvoyl tetrahydrobiopterin synthase	0	MON01264	37.06
muref	aucore	rwpan	CDS	2670708	2671169	462	-1	MUL_2385	non-ribosomal peptide synthetase fragment, pseudogene	1	MON05355	88.74
muref	aucore	rwpan	CDS	3011053	3012375	1323	-1	MUL_2693	conserved protein	0	MON02693	87.38
muref	aucore	rwpan	CDS	3966440	3967681	1242	-1	MUL_3577	ATP-binding protein ABC transporter	0	MON03577	56.12
muref	aucore	rwpan	CDS	4309152	4310387	1236	-1	MUL_3854	acyl-CoA dehydrogenase	0	MON03854	36.08
muref	aucore	rwpan	CDS	4310384	4311109	726	-1	MUL_3855	C-term acyl-CoA dehydrogenase, pseudogene	1	MON03855	28.51
muref	aucore	rwpan	CDS	4312402	4312920	519	-1	MUL_3855	N-term acyl-CoA dehydrogenase, pseudogene	1	MON03855	58.77
muref	aucore	rwpan	CDS	4313089	4313898	810	1	MUL_3858	conserved hypothetical alanine-rich protein	0	MON03858	56.05
muref	aucore	rwpan	CDS	4314843	4316069	1227	1	MUL_3860	cytochrome P450 187A4 Cyp187A4	0	MON03860	23.72
muref	aucore	rwpan	CDS	4876916	4877053	138	-1	MUL_4396	C-term conserved hypothetical protein, pseudogene	1	MON04396	100
muref	mucore	mmpan	misc_feature	28452	29208	757	1		non-IS element not present in Mycobacterium marinum strain M	0		89.96
muref	mucore	mmpan	CDS	28617	29372	756	1	MUL_0027	glycosylase	0	MON00026	72.62
muref	mucore	mmpan	CDS	561042	561290	249	-1	MUL_0551	conserved hypothetical protein	0	MON00551	10.44
muref	mucore	mmpan	misc_feature	561066	561884	819	1		non-IS element not present in Mycobacterium marinum strain M	0		73.87
muref	mucore	mmpan	CDS	561291	561713	423	-1	MUL_0552	conserved hypothetical protein	0	MON00552	100
muref	mucore	mmpan	misc_feature	1049570	1050990	1421	1		non-IS element not present in Mycobacterium marinum strain M	0		35.75
muref	mucore	mmpan	CDS	1050322	1050519	198	1	MUL_0998	hypothetical protein	0	MON00998	68.18
muref	mucore	mmpan	misc_feature	1052357	1054054	1698	1		non-IS element not present in Mycobacterium marinum strain M	0		18.26
muref	mucore	mmpan	CDS	1052616	1053740	1125	-1	MUL_1001	hypothetical membrane protein	0	MON01001	27.56
muref	mucore	mmpan	misc_feature	3159068	3161047	1980	1		non-IS element not present in Mycobacterium marinum strain M	0		46.31
muref	mucore	mmpan	CDS	3159788	3159895	108	1	MUL_2830	hypothetical protein	0	MON02830	15.74
muref	mucore	mmpan	CDS	3160001	3160279	279	1	MUL_2831	hypothetical protein	0	MON02831	92.83
muref	mucore	mmpan	CDS	3160372	3161436	1065	1	MUL_2832	lipase LipU_1	0	MON30165	41.69
muref	mucore	mmpan	misc_feature	3582831	3583478	648	1		non-IS element not present in Mycobacterium marinum strain M	0		74.23
muref	mucore	mmpan	CDS	3582899	3583384	486	1	MUL_3212	conserved hypothetical protein	0	MON03212	86.42
muref	mucore	mmpan	misc_feature	3582899	3606951	24053	-1		Prophage phiMU02	0		29.05
muref	mucore	mmpan	misc_feature	3584917	3593219	8303	1		non-IS element not present in Mycobacterium marinum strain M	0		59.12
muref	mucore	mmpan	CDS	3585030	3585779	750	-1	MUL_3214	DNAse (TatD family)	0	MON03214	100
muref	mucore	mmpan	CDS	3585779	3587041	1263	-1	MUL_3215	conserved hypothetical protein	0	MON03215	100
muref	mucore	mmpan	CDS	3587038	3587910	873	-1	MUL_3216	conserved hypothetical protein	0	MON03216	77.66
muref	mucore	mmpan	CDS	3587910	3589535	1626	-1	MUL_3217	P-loop ATPase	0	MON03217	100
muref	mucore	mmpan	CDS	3589712	3590350	639	-1	MUL_3218	zinc metalloprotease	0	MON03218	49.3
muref	mucore	mmpan	misc_feature	3605316	3606912	1597	1		non-IS element not present in Mycobacterium marinum strain M	0		100
muref	mucore	mmpan	CDS	3605344	3606948	1605	1	MUL_5129	prophage integrase	0	MON30075	97.76
muref	rwcore	aupan	CDS	2685734	2686387	654	1	MUL_2400	C-term conserved hypothetical protein, pseudogene	1	MON02400	18.81
muref	rwcore	aupan	CDS	2686384	2686962	579	1	MUL_2403	N-terminal conserved hypothetical membrane protein, pseudogene	1	MON02403	75.65
