# Supplementary material for: On the origin of Mycobacterium ulcerans, the causative agent of Buruli ulcer
Source: BMC Genomics. 2012 Jun 19;13:258. doi: 10.1186/1471-2164-13-258 (PMC3434033; doi:10.1186/1471-2164-13-258)
Supplement: Additional file 6: Table S5 — Ancestral Pseudogenes. List of putative ancestral pseudogenes. [file 1471-2164-13-258-S6.xls]

## Sheet: Psuedogenes in all Strains
Putative Ancestral Pseudogenes or Deletions represented in ALL Mu strains
Mm locus	Mu locus	Agy99 Pseudogene	Functional Group	Product
MMAR_0094	MUL_0083	1	cell wall and cell processes	conserved transmembrane transport protein MmpL5_3
MMAR_0098	-	-	lipid metabolism	polyketide synthase
MMAR_0103	-	-	conserved hypotheticals	conserved hypothetical protein
MMAR_0119	-	-	conserved hypotheticals	conserved hypothetical membrane protein
MMAR_0123	-	-	regulatory proteins	transcriptional regulatory protein (LuxR-family)
MMAR_0184	-	-	cell wall and cell processes	conserved hypothetical membrane protein
MMAR_0190	-	-	unknown	hypothetical protein
MMAR_0193	-	-	cell wall and cell processes	hypothetical protein
MMAR_0220	MUL_4894	1	conserved hypotheticals	conserved hypothetical protein
MMAR_0239	MUL_4874	1	intermediary metabolism and respiration	monooxygenase
MMAR_0284	MUL_4840	1		membrane-associated phospholipase C 2 PlcB_3
MMAR_0307	-	-	intermediary metabolism and respiration	dioxygenase
MMAR_0437	MUL_1087	1	intermediary metabolism and respiration	oxidoreductase
MMAR_0539	MUL_1203	1	lipid metabolism	O-Methyltransferase
MMAR_0569	MUL_2212	1	cell wall and cell processes	conserved hypothetical transmembrane protein
MMAR_0578	MUL_0543	1	intermediary metabolism and respiration	3-dehydroquinate synthase AroB_1
MMAR_0586	MUL_5124	1	conserved hypotheticals	conserved hypothetical protein
MMAR_0612	MUL_0577	1	regulatory proteins	transcriptional regulatory protein
MMAR_0627	MUL_0591	1	cell wall and cell processes	L-asparagine permease AnsP1_1
MMAR_0655	MUL_0117	1	intermediary metabolism and respiration	carbon monoxyde dehydrogenase (medium chain) CoxM
MMAR_0670	MUL_0102	1	cell wall and cell processes	Mg2+ transport transmembrane protein MgtE
MMAR_0684	-	-	regulatory proteins	conserved hypothetical regulatory protein
MMAR_0686	-	-	intermediary metabolism and respiration	formate-dependent phosphoribosylglycinamide formyltransferase PurT
MMAR_0690	-	-	cell wall and cell processes	conserved hypothetical transport protein
MMAR_0706	-	-	lipid metabolism	fatty acyl-AMP ligase FadD30
MMAR_0738	MUL_3603	1	regulatory proteins	two-component sensor and regulator
MMAR_0740	MUL_3605	1	cell wall and cell processes	metal cation transporting p-type ATPase CtpH
MMAR_0775	-	-	cell wall and cell processes	conserved transmembrane transport protein - MmpL family
MMAR_0840	MUL_4596	1	cell wall and cell processes	conserved transmembrane transport protein MmpL2
MMAR_0869	MUL_0622	1	cell wall and cell processes	amino acid permease
MMAR_0976	MUL_5083	1	information pathways	conserved hypothetical protein
MMAR_1096	MUL_0853	1	cell wall and cell processes	conserved hypothetical membrane protein
MMAR_1133	-	-	conserved hypotheticals	conserved hypothetical protein
MMAR_1157	MUL_0922	1	conserved hypotheticals	conserved hypothetical protein
MMAR_1171	MUL_1422	1	intermediary metabolism and respiration	8-amino-7-oxononanoate synthase BioF2_5
MMAR_1180	MUL_1433	1	lipid metabolism	Fatty acyl-AMP ligase FadD28_1 and polyketide synthase
MMAR_1228	MUL_2663	1	cell wall and cell processes	metal cation transporting p-type ATPase CtpH_1
MMAR_1230	MUL_2660	1	cell wall and cell processes	magnesium and cobalt transport transmembrane protein CorA_1
MMAR_1306	MUL_2575	1	cell wall and cell processes	conserved transmembrane transport protein
MMAR_1331	MUL_2548	1	conserved hypotheticals	conserved hypothetical alanine and proline rich protein
MMAR_1485	MUL_2454	1		membrane-associated phospholipase C 2 PlcB_2
MMAR_1533	MUL_2403	1	cell wall and cell processes	conserved hypothetical membrane protein
MMAR_1534	MUL_2400	1	conserved hypotheticals	conserved protein
MMAR_1580	MUL_3454	1	intermediary metabolism and respiration	dehydrogenase
MMAR_1605	MUL_3432	1	cell wall and cell processes	conserved hypothetical membrane protein
MMAR_1616	MUL_3421	1	intermediary metabolism and respiration	carbon starvation protein CstA
MMAR_1618	MUL_3417	1	intermediary metabolism and respiration	Multicopper oxidase type 1 CueO
MMAR_1722	MUL_1962	1	cell wall and cell processes	conserved transmembrane transport protein MmpL1_1
MMAR_1741	MUL_1984	1	cell wall and cell processes	conserved hypothetical alanine rich membrane protein
MMAR_1808	MUL_2056	1	conserved hypotheticals	conserved hypothetical protein
MMAR_1868	-	-	conserved hypotheticals	conserved hypothetical protein
MMAR_1876	-	-	lipid metabolism	long-chain acyl-CoA synthetase
MMAR_1900	-	-	cell wall and cell processes	ABC-type sugar transport protein
MMAR_1983	MUL_3373	1	cell wall and cell processes	conserved hypothetical membrane protein
MMAR_1990	MUL_3365	1	cell wall and cell processes	conserved hypothetical integral membrane protein
MMAR_2026	MUL_3326	1	cell wall and cell processes	antibiotic-transport ATP-binding protein ABC transporter
MMAR_2074	MUL_5091	1	unknown	conserved hypothetical protein
MMAR_2084	MUL_3260	1	conserved hypotheticals	conserved hypothetical protein
MMAR_2159	MUL_5095	1	conserved hypotheticals	conserved hypothetical protein
MMAR_2160	MUL_1744	1	cell wall and cell processes	transmembrane alanine and valine and leucine rich protein
MMAR_2256	MUL_1846	1	intermediary metabolism and respiration	protoporphyrinogen oxidase HemY_1
MMAR_2341	-	-	lipid metabolism	fatty acyl-AMP ligase FadD25
MMAR_2342	-	-	cell wall and cell processes	conserved transmembrane transport protein MmpL family
MMAR_2343	-	-	lipid metabolism	conserved hypothetical protein
MMAR_2357	MUL_1533	1	conserved hypotheticals	conserved hypothetical protein
MMAR_2416	MUL_1594	1	cell wall and cell processes	prolipoprotein diacylglyceryl transferases Lgt
MMAR_2444	MUL_1623	1	regulatory proteins	transmembrane serine/threonine-protein kinase
MMAR_2471	MUL_1653	1	lipid metabolism	polyketide synthase Pks7
MMAR_2472	MUL_1654	1	lipid metabolism	polyketide synthase Pks8
MMAR_2518	MUL_1703	1	lipid metabolism	nonribosomal peptide synthetase
MMAR_2576	MUL_3185	1	regulatory proteins	serine/threonine-protein kinase transcriptional regulatory protein PknK
MMAR_2605	MUL_3154	1	intermediary metabolism and respiration	anaerobic dehydrogenase
MMAR_2607	-	-	conserved hypotheticals	conserved hypothetical secreted protein
MMAR_2608	-	-	intermediary metabolism and respiration	copper methylamine oxidase precursor MaoX
MMAR_2609	-	-	cell wall and cell processes	conserved hypothetical membrane protein
MMAR_2626	MUL_3135	1	conserved hypotheticals	conserved hypothetical protein
MMAR_2657	MUL_3099	1	intermediary metabolism and respiration	isochorismatase family protein
MMAR_2660	MUL_3097	1	cell wall and cell processes	conserved hypothetical membrane protein
MMAR_2690	-	-	unknown	hypothetical protein
MMAR_2737	-	-	cell wall and cell processes	alanine and proline rich secreted protein Apa
MMAR_2745	MUL_3009	1	lipid metabolism	acyl-CoA transferase/dehydratase
MMAR_2778	MUL_5088	1	unknown	hypothetical protein
MMAR_2810	-	-	conserved hypotheticals	conserved hypothetical protein
MMAR_2811	-	-	cell wall and cell processes	conserved hypothetical membrane protein
MMAR_2831	-	-	regulatory proteins	transcriptional regulator
MMAR_2840	-	-	intermediary metabolism and respiration	arylsulfatase AtsD_2
MMAR_2884	MUL_2868	1	unknown	MCE-family protein Mce3C
MMAR_2903	-	-	intermediary metabolism and respiration	conserved hypothetical NADP-dependent oxidoreductase
MMAR_2905	-	-	unknown	hypothetical protein
MMAR_2906	-	-	cell wall and cell processes	conserved hypothetical membrane protein
MMAR_2947	MUL_2206	1	information pathways	HrpA-like helicase
MMAR_2954	MUL_2221	1	intermediary metabolism and respiration	dehydrogenase fad flavoprotein Gmc oxidoreductase
MMAR_2962	-	-	regulatory proteins	transcriptional regulatory protein
MMAR_2964	-	-	cell wall and cell processes	conserved transmembrane transport protein
MMAR_2976	-	-	conserved hypotheticals	conserved hypothetical protein
MMAR_3043	MUL_2285	1	intermediary metabolism and respiration	adenylate cyclase
MMAR_3099	MUL_2349	1	lipid metabolism	polyketide synthase and peptide synthetase
MMAR_3212	MUL_3528	1	lipid metabolism	polyprenyl synthetase IdsB_2
MMAR_3219	MUL_3528	1	lipid metabolism	polyprenyl synthetase IdsB_1
MMAR_3233	MUL_3544	1	cell wall and cell processes	conserved hypothetical secreted protein
MMAR_3257	MUL_3572	1	intermediary metabolism and respiration	adenylate cyclase
MMAR_3267	-	-	cell wall and cell processes	conserved transmembrane protein
MMAR_3283	MUL_1346	1	cell wall and cell processes	drugs-transport transmembrane ATP-binding protein ABC transporter
MMAR_3319	-	-	intermediary metabolism and respiration	dehydrogenase
MMAR_3358	MUL_1285	1	conserved hypotheticals	conserved hypothetical proline rich protein
MMAR_3382	-	-	cell wall and cell processes	conserved hypothetical membrane protein
MMAR_3383	-	-	intermediary metabolism and respiration	FabG-like dehydrogenase
MMAR_3384	-	-	intermediary metabolism and respiration	conserved hypothetical hydroxylase
MMAR_3387	-	-	conserved hypotheticals	conserved hypothetical membrane protein
MMAR_3398	-	-	regulatory proteins	transmembrane serine/threonine-protein kinase D
MMAR_3399	-	-	cell wall and cell processes	conserved hypothetical protein
MMAR_3491	-	-	intermediary metabolism and respiration	pyruvate dehydrogenase (E2 component)
MMAR_3495	-	-	conserved hypotheticals	conserved hypothetical protein
MMAR_3503	-	-	cell wall and cell processes	metal cation transporter p-type ATPase
MMAR_3547	MUL_2779	1	regulatory proteins	serine/threonine-protein kinase transcriptional regulatory protein
MMAR_3568	MUL_2800	1	cell wall and cell processes	conserved hypothetical proline-rich protein
MMAR_3571	-	-	conserved hypotheticals	conserved hypothetical protein
MMAR_3572	-	-	cell wall and cell processes	conserved hypothetical membrane protein
MMAR_3575	-	-		conserved hypothetical protein
MMAR_3632	MUL_1232	1	intermediary metabolism and respiration	tryptophan halogenase
MMAR_3656	MUL_3748	1	lipid metabolism	membrane-associated phospholipase C 2 PlcB_5
MMAR_3658	-	-	cell wall and cell processes	conserved hypothetical transmembrane protein
MMAR_3713	MUL_3655	1	intermediary metabolism and respiration	gamma-glutamyltranspeptidase precursor GgtB
MMAR_3958	MUL_3813	1	regulatory proteins	two component sensor kinase
MMAR_3960	MUL_3815	1	cell wall and cell processes	conserved hypothetical protein
MMAR_3977	MUL_3838	1	cell wall and cell processes	drug-transport integral membrane protein
MMAR_3993	MUL_3855	1	intermediary metabolism and respiration	acyl-CoA dehydrogenase
MMAR_4027	MUL_3892	1	lipid metabolism	fatty-acid-CoA ligase
MMAR_4169	MUL_4019	1	regulatory proteins	transmembrane serine/threonine-protein kinase H PknH_1
MMAR_4192	MUL_4496	1	cell wall and cell processes	drug-transport integral membrane protein
MMAR_4208	-	-	cell wall and cell processes	proline and glycine rich transmembrane protein
MMAR_4211	-	-	cell wall and cell processes	membrane protein
MMAR_4221	MUL_4522	1	cell wall and cell processes	tetronasin-transport integral membrane protein ABC transporter
MMAR_4258	-	-	intermediary metabolism and respiration	monophosphatase CysQ-like
MMAR_4259	-	-	intermediary metabolism and respiration	bifunctional enzyme CysN/CysC-like: sulfate adenyltransferase (subunit 1) + adenylylsulfate kinase
MMAR_4260	-	-	intermediary metabolism and respiration	glycolipid sulfotransferase
MMAR_4264	MUL_1871	1	conserved hypotheticals	conserved hypothetical protein
MMAR_4265	-	-	cell wall and cell processes	integral membrane nitrite extrusion protein NarK3_4
MMAR_4267	MUL_1031	1	cell wall and cell processes	integral membrane nitrite extrusion protein NarK3_1
MMAR_4300	MUL_0994	1	lipid metabolism	O-methyltransferase Omt_2
MMAR_4345	MUL_4475	1	cell wall and cell processes	conserved hypothetical exported protein
MMAR_4347	MUL_4588	1	conserved hypotheticals	conserved hypothetical alanine and glycine rich protein
MMAR_4351	MUL_4593	1	conserved hypotheticals	conserved hypothetical alanine and proline rich protein
MMAR_4370	MUL_0183	1	cell wall and cell processes	conserved hypothetical transmembrane protein
MMAR_4411	MUL_0228	1	conserved hypotheticals	conserved hypothetical protein
MMAR_4415	-	-	conserved hypotheticals	conserved hypothetical protein
MMAR_4417	-	-	cell wall and cell processes	conserved hypothetical membrane protein
MMAR_4489	MUL_4661	1	cell wall and cell processes	conserved hypothetical membrane protein
MMAR_4516	MUL_4687	1	cell wall and cell processes	conserved hypothetical secreted protein
MMAR_4577	MUL_4438	1	regulatory proteins	transmembrane serine/threonine-protein kinase D PknD
MMAR_4706	-	-		MCE-family lipoprotein
MMAR_4707	-	-		MCE-family protein
MMAR_4710	-	-		MCE-family protein
MMAR_4721	-	-	intermediary metabolism and respiration	nitroreductase
MMAR_4722	-	-		membrane-associated phospholipase C 2 PlcB_6
MMAR_4726	-	-	conserved hypotheticals	conserved hypothetical protein
MMAR_4744	-	-	intermediary metabolism and respiration	dioxygenase
MMAR_4749	-	-	lipid metabolism	acyl-CoA dehydrogenase
MMAR_4821	MUL_0390	1	conserved hypotheticals	conserved hypothetical protein
MMAR_4858	MUL_0442	1	conserved hypotheticals	conserved hypothetical protein
MMAR_4960	MUL_4033	1		peroxidase BpoA
MMAR_5095	MUL_4171	1	cell wall and cell processes	multifunctional geranylgeranyl pyrophosphate synthetase IdsA1
MMAR_5189	-	-	intermediary metabolism and respiration	thiamine-monophosphate kinase
MMAR_5190	-	-	information pathways	selenocysteine synthase SelA
MMAR_5191	-	-	information pathways	selenocysteine-specific translation elongation factor SelB
MMAR_5192	-	-	cell wall and cell processes	integral membrane transport protein
MMAR_5194	-	-	intermediary metabolism and respiration	formate dehydrogenase alpha subunit selenocysteine-containing
MMAR_5195	MUL_4268	1	intermediary metabolism and respiration	formate dehydrogenase beta subunit selenocysteine-containing
MMAR_5254	MUL_4331	1	intermediary metabolism and respiration	membrane-anchored adenylyl cyclase
MMAR_5257	MUL_4331	1	intermediary metabolism and respiration	membrane-anchored adenylyl cyclase
MMAR_5320	MUL_4396	1	conserved hypotheticals	conserved hypothetical protein
MMAR_5346	-	-	intermediary metabolism and respiration	dTDP-glucose-4 6-dehydratase RmlB_1
MMAR_5361	MUL_4980	1	lipid metabolism	acyl-CoA dehydrogenase FadE35
MMAR_5414	MUL_5126	1	cell wall and cell processes	conserved hypothetical membrane protein
MMAR_5415	-	-	cell wall and cell processes	conserved hypothetical transmembrane protein
MMAR_5416	-	-	cell wall and cell processes	conserved hypothetical transmembrane protein
MMAR_5422	-	-	cell wall and cell processes	conserved hypothetical transmembrane protein
MMAR_5424	-	-	cell wall and cell processes	conserved hypothetical transmembrane protein
MMAR_5425	-	-	conserved hypotheticals	conserved hypothetical protein
MMAR_5426	-	-	unknown	hypothetical membrane protein
MMAR_5430	-	-	cell wall and cell processes	conserved hypothetical transmembrane protein
MMAR_5436	-	-	conserved hypotheticals	conserved hypothetical protein
MMAR_5455	-	-	conserved hypotheticals	conserved hypothetical alanine and proline rich protein
MMAR_5470	MUL_5059	1	conserved hypotheticals	conserved hypothetical protein
MMAR_5580	-	-	unknown	hypothetical protein
