# Supplementary material for: On the origin of Mycobacterium ulcerans, the causative agent of Buruli ulcer
Source: BMC Genomics. 2012 Jun 19;13:258. doi: 10.1186/1471-2164-13-258 (PMC3434033; doi:10.1186/1471-2164-13-258)
Supplement: Additional file 7: Table S6 — High dN/dS CDS and CDS with high non-synonymous SNPs. List of core M. marinum CDS with dN/dS > 1.0 in representative M. ulcerans isolates (Mm_1726, Mm_99/84, Mm_99/87, Mm_99/89, Mu_CC40299, Mu_JKD8071, Mu_DL045, Mu_1G897, Mu_8765, Mu_05142109, Mu_Agy99). [file 1471-2164-13-258-S7.xls]

## Sheet: High dNdS
High dN/dS CDS - Mm and Mu strains
Compares	Mm and Mu strains showing genes in Mu with dN/dS > 1.0
Sort order by (nsSNP - synSNP)/len
M.marinum locus	Mm dn/dS	Mu dN/dS	log likelihood	CDS Length	(non-syn) / length	Average Mu non	Average Mu syn	Gene	Functional Group	Gene Product
MMAR_5465	0.38	2.87	-474.37	291	0.0183671	7.13793	1.7931	esxE	cell wall and cell processes	EsaT-6 like protein EsxE
MMAR_3508	0.46	1.56	-758.02	507	0.00992995	7.86207	2.82759		conserved hypotheticals	conserved hypothetical secreted protein
MMAR_3026	0.41	1.62	-303.61	231	0.00835946	1.96552	0.0344828		conserved hypotheticals	conserved hypothetical protein
MMAR_4020	0.8	1.44	-1398.15	897	0.00830354	8.03448	0.586207	echA4_2	lipid metabolism	enoyl-CoA hydratase EchA4_2
MMAR_5466	2.97	1.05	-480.16	312	0.00828912	5.74138	3.15517	esxF	cell wall and cell processes	EsaT-6 like protein EsxF
MMAR_5358	0.07	1.11	-1700.28	1146	0.0072817	8.7931	0.448276		conserved hypotheticals	conserved hypothetical membrane protein
MMAR_1628	0.33	1.34	-543.84	357	0.00647155	3.10345	0.793103		conserved hypotheticals	conserved hypothetical protein
MMAR_3002	0.66	1.37	-1994.88	1287	0.00626959	10.0345	1.96552		PE/PPE	PPE family protein
MMAR_3366	0.23	1.41	-920.23	534	0.00594085	3.24138	0.0689655	lppN	cell wall and cell processes	lipoprotein LppN
MMAR_2212	0.4	1.42	-1217.79	825	0.00593521	5.75862	0.862069		intermediary metabolism and respiration	methyltransferase
MMAR_1996	0.13	1.23	-998.85	687	0.00547106	3.82759	0.0689655		conserved hypotheticals	conserved hypothetical protein
MMAR_2753	0.31	1.18	-2073.71	1290	0.00534616	10.3448	3.44828	treS_1	intermediary metabolism and respiration	trehalose synthase TreS_1
MMAR_1083	0.06	3.04	-1171.1	861	0.0053266	5.58621	1		conserved hypotheticals	conserved hypothetical protein
MMAR_3450	0.04	1.05	-435.56	300	0.00517241	1.62069	0.0689655		cell wall and cell processes	conserved hypothetical membrane protein
MMAR_4299	0.08	1.18	-726.29	516	0.00514568	2.72414	0.0689655		conserved hypotheticals	conserved hypothetical protein
MMAR_5486	1.54	1.22	-869.1	519	0.00511594	3.51724	0.862069		conserved hypotheticals	conserved hypothetical protein
MMAR_2061	0.5	1.48	-672.97	441	0.0050043	4.17241	1.96552		conserved hypotheticals	conserved hypothetical protein
MMAR_1128	0.28	1.9	-623.78	438	0.00495985	3	0.827586		cell wall and cell processes	conserved hypothetical membrane protein
MMAR_4809	0.15	1.86	-593.01	375	0.0045977	3.75862	2.03448	crtYd	lipid metabolism	lycopene cyclase CrtYd
MMAR_3191	0.24	1.63	-1343.68	957	0.00446799	9.91379	5.63793	ftsQ	cell wall and cell processes	cell division protein FtsQ
MMAR_3644	1.02	2.33	-688.76	417	0.0043827	1.86207	0.0344828		conserved hypotheticals	conserved hypothetical protein
MMAR_0144	0.09	1.17	-561.58	417	0.00405193	1.72414	0.0344828		cell wall and cell processes	conserved hypothetical membrane protein
MMAR_1669	0.34	1.42	-1112.9	780	0.00402299	3.93103	0.793103		lipid metabolism	lysophospholipase
MMAR_2115	0.19	1.25	-1054.3	693	0.00398069	3.7931	1.03448		cell wall and cell processes	hypothetical secreted protein
MMAR_4925	0.2	1.4	-618.26	438	0.00393639	1.75862	0.0344828		intermediary metabolism and respiration	4-carboxymuconolactone decarboxylase
MMAR_3109	0.2	1.25	-1400.25	882	0.00383142	5.46552	2.08621		intermediary metabolism and respiration	dehydrogenase
MMAR_3241	0.1	1.18	-944.14	639	0.00377745	3.48276	1.06897		cell wall and cell processes	conserved transmembrane protein
MMAR_4850	0.22	1.14	-1333.47	906	0.00376798	10.2069	6.7931		lipid metabolism	O-methyltransferase
MMAR_1934	0.08	4.3	-923.45	642	0.00370609	3.13793	0.758621		conserved hypotheticals	conserved hypothetical protein
MMAR_2060	0.36	1.77	-1425.38	948	0.0035283	4.41379	1.06897			catalase
MMAR_1976	0.17	1.21	-1018.39	726	0.00341978	3.51724	1.03448		conserved hypotheticals	conserved hypothetical protein
MMAR_1985	0.2	1.61	-894.79	696	0.00331946	2.34483	0.0344828		conserved hypotheticals	conserved protein
MMAR_1383	0.35	1.23	-426	264	0.00326541	0.896552	0.0344828		unknown	hypothetical protein
MMAR_1570	0.6	1.08	-891.86	645	0.00326116	2.58621	0.482759		cell wall and cell processes	conserved hypothetical secreted protein
MMAR_3745	0.34	1.16	-1212.43	846	0.00317926	3.72414	1.03448		conserved hypotheticals	conserved protein
MMAR_3300	0.31	1.29	-739.36	513	0.00315924	2.65517	1.03448		cell wall and cell processes	conserved hypothetical membrane protein
MMAR_2419	0.04	1.1	-1048.72	756	0.00314724	2.48276	0.103448	cut1	cell wall and cell processes	cutinase Cut1
MMAR_3188	0.31	1.24	-1176.98	786	0.00311485	5.51724	3.06897		conserved hypotheticals	conserved protein
MMAR_1222	0.26	2.48	-1299.96	888	0.00310655	3.7931	1.03448		conserved hypotheticals	conserved hypothetical protein
MMAR_4088	0.04	2.17	-1543.82	915	0.00309026	2.96552	0.137931	atpG	intermediary metabolism and respiration	ATP synthase gamma chain AtpG
MMAR_2661	0.17	1.4	-758.14	564	0.0029347	1.68966	0.0344828		conserved hypotheticals	conserved hypothetical protein
MMAR_0965	0.24	1.28	-986.86	717	0.00283749	2.10345	0.0689655	gloB		glyoxalase II GloB
MMAR_0902	0.07	1.51	-785.56	525	0.0028243	3.27586	1.7931		cell wall and cell processes	conserved hypothetical membrane protein
MMAR_1633	0.65	2.17	-783.17	531	0.00272745	2.44828	1		conserved hypotheticals	conserved hypothetical protein
MMAR_0716	0.13	1.2	-947.27	624	0.00270778	2.51724	0.827586	mutT3	information pathways	mutator protein MutT3
MMAR_0062	0.19	1.58	-1185.02	765	0.00270453	7.24138	5.17241		regulatory proteins	transcriptional regulatory protein (probably GntR-family)
MMAR_3363	0.59	1.27	-1016.59	627	0.00269482	3.72414	2.03448		conserved hypotheticals	conserved hypothetical protein
MMAR_4311	0.13	1.16	-976.24	720	0.00268199	2.72414	0.793103		cell wall and cell processes	integral membrane protein
MMAR_1544	0.13	1.02	-979.21	618	0.00267827	2.48276	0.827586		conserved hypotheticals	conserved hypothetical protein
MMAR_4158	0.43	1.48	-1243.57	849	0.00264002	2.31034	0.0689655	citE_1	intermediary metabolism and respiration	citrate (pro-3s)-lyase (beta subunit) CitE_1
MMAR_1737	0.18	2.86	-957.54	684	0.00257108	1.82759	0.0689655	ung	information pathways	uracil-DNA glycosylase Ung
MMAR_1725	0.07	1.25	-938.14	702	0.00255428	1.86207	0.0689655		regulatory proteins	transcriptional regulatory protein
MMAR_2008	0.19	1.2	-513.45	381	0.00253417	1	0.0344828		conserved hypotheticals	conserved hypothetical protein
MMAR_0494	0.16	1.5	-1065.77	789	0.00236004	3.86207	2	glpQ2	intermediary metabolism and respiration	glycerophosphoryl diester phosphodiesterase GlpQ2
MMAR_0553	0.04	1.38	-1307.76	792	0.0023511	4.82759	2.96552	tam	intermediary metabolism and respiration	trans-aconitate methyltransferase Tam
MMAR_2018	0.03	1.92	-1014.81	744	0.00222469	2.68966	1.03448		conserved hypotheticals	conserved hypothetical protein
MMAR_2234	0.07	1.1	-1123.37	804	0.00218734	1.82759	0.0689655		conserved hypotheticals	conserved hypothetical protein
MMAR_2030	0.01	2	-1758.05	1290	0.00211173	2.75862	0.0344828	arsA	cell wall and cell processes	arsenic-transport integral membrane protein ArsA
MMAR_0551	0.14	1.35	-1363.41	1014	0.00207441	2.13793	0.0344828		cell wall and cell processes	conserved transmembrane protein
MMAR_0473	0.2	1.69	-1035.17	768	0.00206537	1.89655	0.310345		intermediary metabolism and respiration	methyltransferase
MMAR_1935	0.15	1.54	-1514.74	1026	0.00201654	4.34483	2.27586		intermediary metabolism and respiration	oxidoreductase
MMAR_3354	0.2	1.16	-2401.85	1449	0.001999	8.27586	5.37931	lnt	cell wall and cell processes	apolipoprotein n-acyltransferase Lnt
MMAR_2077	0.19	1.31	-1225.57	894	0.00196714	2.86207	1.10345		conserved hypotheticals	conserved hypothetical protein
MMAR_4787	0.18	4.96	-1272.75	879	0.00192225	1.72414	0.0344828		cell wall and cell processes	transport system kinase
MMAR_2153	0.05	1.23	-1105.39	786	0.00188646	5.55172	4.06897		conserved hypotheticals	conserved hypothetical protein
MMAR_1244	0.09	1.53	-582.8	387	0.00187116	1.75862	1.03448		cell wall and cell processes	conserved hypothetical membrane protein
MMAR_5096	0.24	2.41	-850.66	534	0.00180808	1	0.0344828	gpmB	intermediary metabolism and respiration	fructose-2 6-bisphosphatase GpmB
MMAR_2309	0.02	1.13	-1901.63	1257	0.00170082	5.18966	3.05172	udgL	intermediary metabolism and respiration	UDP-glucose 6-dehydrogenase UdgL
MMAR_4692	0.15	1.56	-601.12	432	0.00167625	1.75862	1.03448		cell wall and cell processes	conserved hypothetical secreted protein
MMAR_1355	0.19	1.11	-1159.08	786	0.00162323	2.13793	0.862069	lipV	intermediary metabolism and respiration	lipase LipV
MMAR_2497	0.24	1.22	-1403.15	1011	0.00160306	1.65517	0.0344828		intermediary metabolism and respiration	phosphatase
MMAR_5111	0.14	1.15	-1199.76	843	0.00159529	3.17241	1.82759	folP1	intermediary metabolism and respiration	dihydropteroate synthase 1 FolP1
MMAR_1678	0.13	1.67	-957.53	696	0.00153587	2.10345	1.03448		cell wall and cell processes	conserved hypothetical membrane protein
MMAR_1268	0.22	1.18	-1025.64	657	0.00146958	2.03448	1.06897		conserved hypotheticals	conserved hypothetical regulatory protein
MMAR_1836	0.13	1.21	-1678.08	1209	0.00145461	2.58621	0.827586	dxr	intermediary metabolism and respiration	1-deoxy-D-xylulose 5-phosphate reductoisomerase Dxr
MMAR_0821	0.02	1.91	-1094.36	795	0.00143136	1.93103	0.793103		conserved hypotheticals	conserved hypothetical protein
MMAR_3760	0.06	1.1	-1372.22	870	0.00142687	2.37931	1.13793		regulatory proteins	Sir2-like regulatory protein
MMAR_1362	0.23	2.55	-1143.37	726	0.00142491	1.06897	0.0344828	lpqQ	cell wall and cell processes	lipoprotein LpqQ
MMAR_4152	0.03	1.02	-991.66	741	0.00139606	1.82759	0.793103	lprA	cell wall and cell processes	lipoprotein LprA
MMAR_5149	0.13	1.01	-1195.57	858	0.00128607	3.31034	2.2069	serB	cell wall and cell processes	phosphoserine phosphatase SerB
MMAR_3741	0.07	1.4	-1474.81	1050	0.00128079	3.44828	2.10345		conserved hypotheticals	conserved hypothetical protein
MMAR_4139	0.17	1.06	-2537.32	1749	0.0012618	6.27586	4.06897	oppA	cell wall and cell processes	periplasmic oligopeptide-binding lipoprotein OppA
MMAR_2720	0.1	1.6	-580.78	417	0.00124039	0.551724	0.0344828		regulatory proteins	transcriptional regulatory protein
MMAR_1025	0.18	2.34	-2319.21	1437	0.00122381	6.82759	5.06897		intermediary metabolism and respiration	dehydrogenase
MMAR_4971	0.13	1.6	-1903.8	1245	0.00121867	7.37931	5.86207	bioF2	intermediary metabolism and respiration	8-amino-7-oxononanoate synthase BioF2
MMAR_2762	0.16	1.07	-803.91	495	0.00118426	4.72414	4.13793		conserved hypotheticals	conserved hypothetical protein
MMAR_3724	0.04	1.09	-2618.02	1917	0.00109726	3.53448	1.43103	lepA	intermediary metabolism and respiration	GTP-binding protein LepA
MMAR_4217	0.18	1.25	-893.48	675	0.0010728	1.7931	1.06897		intermediary metabolism and respiration	methyltransferase
MMAR_4119	0.28	1.64	-1038.73	645	0.00106923	1.72414	1.03448		cell wall and cell processes	conserved hypothetical membrane protein
MMAR_2455	0.13	2.18	-1094.11	783	0.000968864	3.62069	2.86207		cell wall and cell processes	transmembrane protein
MMAR_4115	0.12	1.26	-1063.41	648	0.000957854	1.65517	1.03448		regulatory proteins	conserved hypothetical regulatory protein
MMAR_5049	0.3	1.33	-1565.45	1149	0.000870322	2.10345	1.10345	fadE30	lipid metabolism	acyl-CoA dehydrogenase FadE30
MMAR_1712	0.02	2.19	-1280.55	1032	0.000835338	1.86207	1	ilvC	intermediary metabolism and respiration	ketol-acid reductoisomerase IlvC
MMAR_0846	0.37	1.32	-731.68	537	0.000770564	1.24138	0.827586		cell wall and cell processes	conserved transmembrane protein
MMAR_1211	0.16	1.27	-1229.08	912	0.000718391	1.68966	1.03448		cell wall and cell processes	chitinase
MMAR_1042	0.21	1.29	-1016.16	705	0.000635852	2.27586	1.82759		conserved hypotheticals	conserved protein
MMAR_3309	0.27	1.47	-755.49	495	0.000626959	1.2931	0.982759	ptpA	regulatory proteins	phosphotyrosine protein phosphatase PtpA
MMAR_0786	0.06	1.12	-362.05	276	0.000624688	0.172414	0		cell wall and cell processes	conserved hypothetical membrane protein
MMAR_1905	0.56	1.17	-1660.06	1176	0.000527797	2.68966	2.06897		PE/PPE	PPE family protein
MMAR_3367	0.29	1.83	-723.23	399	0.000518538	0.241379	0.0344828		conserved hypotheticals	conserved hypothetical protein
MMAR_0726	0.07	1.16	-2279.59	1512	0.000478927	5.27586	4.55172	lpqL	intermediary metabolism and respiration	lipoprotein aminopeptidase LpqL
MMAR_1848	0.17	2.99	-655.26	432	0.000478927	0.206897	0		cell wall and cell processes	conserved hypothetical membrane protein
MMAR_0667	0.02	1.29	-1561.37	1116	0.000463478	1.86207	1.34483		intermediary metabolism and respiration	glycosyl hydrolase
MMAR_1076	0.31	1.58	-750.92	549	0.000439671	1.03448	0.793103		conserved hypotheticals	conserved protein
MMAR_2123	0.2	1.39	-794.44	555	0.000310655	1.2069	1.03448	apt	intermediary metabolism and respiration	adenine phosphoribosyltransferase Apt
MMAR_5128	0.08	1.03	-614.19	489	0.000211551	1.10345	1	ppa	intermediary metabolism and respiration	inorganic pyrophosphatase Ppa
MMAR_3817	0.04	1.04	-3608.38	2580	0.00017375	6.10345	5.65517	pepN	intermediary metabolism and respiration	aminopeptidase N PepN
MMAR_1973	0.06	2.07	-613.46	441	-7.81922e-05	0.965517	1		conserved hypotheticals	conserved protein
MMAR_0396	0.24	1.03	-1644.24	1170	-8.84173e-05	4.48276	4.58621		lipid metabolism	acyl-CoA transferase
MMAR_0763	0.25	1.33	-731.48	516	-0.000133654	0.931034	1		conserved hypotheticals	conserved hypothetical protein
MMAR_1555	0.15	1.78	-663.05	477	-0.000216873	0.931034	1.03448		regulatory proteins	transcriptional regulatory protein
MMAR_5033	0.1	2.68	-1577.43	1176	-0.000234577	2.72414	3	fadA5	lipid metabolism	acetyl-CoA acetyltransferase FadA5
MMAR_5230	0.27	1.06	-964.53	708	-0.000243522	1.58621	1.75862	cobQ2	intermediary metabolism and respiration	cobyric acid synthase CobQ2
MMAR_2646	0.06	1.62	-1743.96	1242	-0.000249875	3.55172	3.86207		conserved hypotheticals	conserved protein
MMAR_3648	0.29	1.97	-724.64	453	-0.000304484	0.689655	0.827586		cell wall and cell processes	conserved hypothetical protein
MMAR_1781	0.08	2.22	-820.33	594	-0.000348311	0.586207	0.793103		conserved hypotheticals	conserved hypothetical protein
MMAR_4386	0.19	1.05	-603.49	435	-0.000396354	0.862069	1.03448		cell wall and cell processes	conserved membrane protein
MMAR_2793	0.13	4.21	-443	327	-0.000421807	0.896552	1.03448		conserved hypotheticals	conserved hypothetical protein
MMAR_1024	0.05	1.28	-2165.5	1413	-0.000463675	3.17241	3.82759		cell wall and cell processes	membrane glycosyl transferase
MMAR_2434	0.12	1.04	-1754.11	1227	-0.000590169	4.86207	5.58621	coaE	intermediary metabolism and respiration	dephospho-CoA kinase CoaE
MMAR_1603	0.17	1.05	-1978.06	1266	-0.000599226	2.13793	2.89655		conserved hypotheticals	conserved hypothetical protein
MMAR_4052	0.09	1.1	-1401.94	1032	-0.000668271	3.44828	4.13793	mce3B_1		MCE-family protein Mce3B_1
MMAR_2356	0.04	1.05	-4626.71	3201	-0.000710985	9.65517	11.931	ileS	information pathways	isoleucyl-tRNA synthetase IleS
MMAR_0522	0.23	1.74	-773.62	546	-0.000757863	0.62069	1.03448	aac		aminoglycoside 2'-N-acetyltransferase Aac
MMAR_2025	0.18	1.44	-1695.29	1206	-0.000772002	3.7931	4.72414		information pathways	SAM-dependent methyltransferase
MMAR_5054	0.08	1.03	-1676.67	1176	-0.000791696	3.31034	4.24138	aspB	intermediary metabolism and respiration	aspartate aminotransferase AspB
MMAR_3453	0.23	1.24	-1621.76	1200	-0.000804598	5.10345	6.06897		intermediary metabolism and respiration	aminotransferase
MMAR_2595	0.17	2.32	-1576.47	1128	-0.000825385	2.13793	3.06897		cell wall and cell processes	hypothetical membrane protein
MMAR_4076	0.22	1.3	-638.15	468	-0.000884173	1.93103	2.34483	gloA_1	intermediary metabolism and respiration	glyoxalase GloA_1
MMAR_0842	0.18	1.03	-1905.04	1422	-0.00104273	3.41379	4.89655	hemA	intermediary metabolism and respiration	glutamyl-tRNA reductase HemA
MMAR_3861	0.11	1.13	-1001.83	621	-0.00111056	2.44828	3.13793		regulatory proteins	conserved hypothetical regulatory protein
MMAR_2300	0.07	1.02	-1443.34	975	-0.00120248	3.86207	5.03448		conserved hypotheticals	conserved hypothetical membrane protein
MMAR_4150	0.21	1.02	-472.58	333	-0.00124262	0.37931	0.793103		cell wall and cell processes	conserved hypothetical secreted rotein
MMAR_0499	0.06	2.52	-1619.69	1194	-0.00147288	2.27586	4.03448	lpqI	cell wall and cell processes	conserved lipoprotein LpqI
MMAR_4513	0.32	1.05	-1140.1	762	-0.00162911	7.12069	8.36207		conserved hypotheticals	conserved hypothetical protein
MMAR_1587	0.05	1.05	-928.98	624	-0.00171309	1.96552	3.03448		conserved hypotheticals	conserved hypothetical protein
MMAR_5475	0.15	1.05	-893.58	588	-0.00175932	5.10345	6.13793	sigM	information pathways	alternative RNA polymerase sigma factor SigM
MMAR_2374	0.07	1.84	-1712.85	1281	-0.00196506	3.51724	6.03448	ilvA	intermediary metabolism and respiration	threonine dehydratase IlvA
MMAR_0441	0.11	1.67	-734.66	540	-0.00197957	0.965517	2.03448		conserved hypotheticals	conserved hypothetical protein
MMAR_3010	0.04	1.02	-1472.02	966	-0.00217748	2	4.10345		conserved hypotheticals	conserved membrane protein
MMAR_3365	0.05	1.4	-846.56	558	-0.00228649	1.72414	3		conserved hypotheticals	conserved hypothetical protein
MMAR_1635	0.03	1.09	-877.17	654	-0.00231994	0.275862	1.7931		regulatory proteins	transcriptional regulatory protein (TetR-family)
MMAR_4332	0.18	1.47	-853.27	606	-0.00238989	1	2.44828		conserved hypotheticals	conserved hypothetical protein
MMAR_2796	0.09	1.44	-1885.68	1278	-0.00240138	9.93103	13	cinA		competence/damage-inducible protein CinA
MMAR_5027	0.03	1.54	-1577.35	1161	-0.00252458	1.06897	4	ltp2_1	lipid metabolism	acetyl-CoA acetyltransferase (PaaJ-like) Ltp2_1
MMAR_4507	0.28	1.59	-1535.74	960	-0.00308908	15.3103	18.2759		conserved hypotheticals	conserved hypothetical protein
MMAR_0597	0.21	1.81	-648.61	417	-0.00314231	6.68966	8		conserved hypotheticals	conserved hypothetical protein
MMAR_4581	0.06	2.65	-1151.42	792	-0.00317834	2.51724	5.03448		intermediary metabolism and respiration	short-chain type dehydrogenase/reductase
MMAR_3227	0.12	1.1	-532.61	390	-0.00353669	2.65517	4.03448		conserved hypotheticals	conserved hypothetical protein
MMAR_2802	0.28	1.67	-743.62	519	-0.00378712	3.06897	5.03448		cell wall and cell processes	conserved membrane protein
MMAR_5039	0.08	1.49	-1009.29	744	-0.00380052	0.965517	3.7931	echA20	lipid metabolism	enoyl-CoA hydratase EchA20
MMAR_3039	0.15	1.16	-2295.29	1542	-0.0039805	7.51724	13.6552		intermediary metabolism and respiration	conserved membrane-bound oxidoreductase
MMAR_2506	0.02	1.39	-1364.25	942	-0.00420968	1.10345	5.06897	xerD	insertion seqs and phages	integrase/recombinase XerD
MMAR_4951	0.13	1.08	-1882.96	1215	-0.00434227	1.58621	6.86207		conserved hypotheticals	conserved protein
MMAR_5009	0.07	2.72	-1270.43	891	-0.00472154	1.58621	5.7931		conserved hypotheticals	conserved hypothetical oxidoreductase
MMAR_4864	0.13	2.86	-1456.32	963	-0.0056218	6.34483	11.7586	mshD	lipid metabolism	mycothiol acetyltransferase MshD
MMAR_2436	0.05	1.14	-647.99	477	-0.00600014	1.13793	4		conserved hypotheticals	conserved hypothetical protein
MMAR_4863	0.06	2.27	-1540.06	1107	-0.0061365	5.2069	12	phoS3	cell wall and cell processes	phosphate-binding protein 3 precursor PhoS3
MMAR_4024	0.11	1.21	-1189.29	810	-0.00647084	3.10345	8.34483	echA16_1	lipid metabolism	enoyl-CoA hydratase EchA16_1
MMAR_4413	0.15	1.34	-1692.78	1200	-0.00655172	8.96552	16.8276		conserved hypotheticals	conserved hypothetical protein
MMAR_5480	0.05	1.26	-1144.67	732	-0.007443	5.34483	10.7931		conserved hypotheticals	conserved hypothetical protein
MMAR_3275	0.12	2.69	-897.03	537	-0.00789829	1.75862	6		conserved hypotheticals	conserved hypothetical protein
MMAR_5336	0.02	1.04	-1257.44	843	-0.00801734	3.06897	9.82759	rfbE	cell wall and cell processes	O-antigen/lipopolysaccharide transport ATP-binding protein ABC transporter RfbE
MMAR_3292	0.17	1.08	-924.23	639	-0.00917382	2.96552	8.82759		conserved hypotheticals	conserved hypothetical protein
MMAR_4517	0.21	1.79	-1064.45	783	-0.00977672	8.03448	15.6897		conserved hypotheticals	conserved hypothetical protein
MMAR_4437	0.07	1.24	-1040.76	705	-0.00983125	4.10345	11.0345		cell wall and cell processes	conserved hypothetical membrane protein
MMAR_2739	0.03	1.06	-1462.76	1002	-0.0110469	0.931034	12	adhA	intermediary metabolism and respiration	alcohol dehydrogenase AdhA
MMAR_4504	0.07	1.09	-2161.79	1476	-0.0111672	26.6897	43.1724		cell wall and cell processes	conserved hypothetical membrane protein
MMAR_2794	0.07	1.08	-705.49	495	-0.0120515	1.51724	7.48276	lppD	cell wall and cell processes	lipoprotein LppD
MMAR_2803	0.18	1.27	-592.86	426	-0.0129513	2.24138	7.75862		cell wall and cell processes	conserved hypothetical membrane protein
MMAR_5300	0.08	1.63	-1115.89	681	-0.0132159	1.27586	10.2759	proW		osmoprotectant (glycine betaine/carnitine/choline/L-proline) transport integral membrane protein ABC transporter ProW
MMAR_3018	0.14	1.35	-1047.25	516	-0.021251	8.89655	19.8621		intermediary metabolism and respiration	gluconate kinase

## Sheet: High normalised (nonsyn-syn)
M. marinum CDS with large normalised difference bw ns-SNPs and syn-SNPs
delta / length	locus	Average non	sd_non	Average syn	sd_syn	delta	CDS length	gene	fgroup	product	ortholog	mulocus
0.0379613	MMAR_3274	10.7241	0.637698	2.06897	0.253395	8.65517	228		cell wall and cell processes	conserved hypothetical secreted protein	MON01355	MUL_1355
0.0266183	MMAR_5583	4.55172	1.06952	0	0	4.55172	171	mymT	intermediary metabolism and respiration	Copper-binding metallothionein MymT	MON21859	MUL_5128
0.0250438	MMAR_2549	14.6552	1.29391	3.31034	0.462635	11.3448	453		unknown	hypothetical protein	MON06430	MUL_5090
0.0235411	MMAR_5558	9.91379	1.32006	2.56897	0.34049	7.34483	312		unknown	hypothetical protein	MON03769	MUL_3769
0.0227795	MMAR_4018	11.5172	2.07814	4	0.830455	7.51724	330		unknown	hypothetical protein	MON03883	MUL_3883
0.0216201	MMAR_5174	5.44828	0.497317	0	0	5.44828	252		conserved hypotheticals	conserved hypothetical protein	MON04261	MUL_4261
0.0208746	MMAR_0674	5.48276	1.95855	0.0344828	0.182466	5.44828	261		conserved hypotheticals	conserved hypothetical protein	MON02839	MUL_2839
0.0194783	MMAR_1878	11.6552	2.18578	1.89655	0.304543	9.75862	501		conserved hypotheticals	conserved hypothetical protein	MON02106	MUL_2106
0.0184523	MMAR_5454	26	4.30317	9.44828	1.2754	16.5517	897		cell wall and cell processes	conserved hypothetical transmembrane protein	MON05045	MUL_5045
0.0183671	MMAR_5465	7.13793	2.51511	1.7931	0.405081	5.34483	291	esxE	cell wall and cell processes	EsaT-6 like protein EsxE	MON05054	MUL_5054
0.0181719	MMAR_5469	6.7931	0.405081	1.06897	0.253395	5.72414	315		conserved hypotheticals	conserved hypothetical protein	MON05058	MUL_5058
0.0161218	MMAR_5571	5.65517	1.12268	1.93103	0.364931	3.72414	231		conserved hypotheticals	conserved hypothetical protein	MON02379	MUL_2379
0.0157471	MMAR_0039	5.68966	1.11737	0.965517	0.182466	4.72414	300		conserved hypotheticals	conserved hypothetical protein	MON00038	MUL_0038
0.013997	MMAR_3428	9.93103	2.85489	4.72414	1.34284	5.2069	372		conserved hypotheticals	conserved hypothetical protein	MON02703	MUL_2703
0.0138205	MMAR_5548	5.55172	0.967977	2.06897	0.253395	3.48276	252		cell wall and cell processes	conserved hypothetical secreted protein	MON05031	MUL_5031
0.0136204	MMAR_5359	8.17241	1.55517	1.10345	0.304543	7.06897	519		cell wall and cell processes	conserved hypothetical secreted protein	MON04978	MUL_4978
0.0130711	MMAR_0246	10.9655	2.91823	0.103448	0.402135	10.8621	831		cell wall and cell processes	conserved hypothetical membrane protein	MON04867	MUL_4867
0.0126885	MMAR_3675	3	0.508548	0.0689655	0.216721	2.93103	231		conserved hypotheticals	conserved hypothetical protein	MON03618	MUL_3618
0.0126077	MMAR_2911	9.43678	2.64807	5.01149	1.49964	4.42529	351		conserved hypotheticals	conserved hypothetical protein	MON02861	MUL_2861
0.0115969	MMAR_1745	4.75862	0.502077	0.862069	0.433442	3.89655	336		conserved hypotheticals	conserved hypothetical protein	MON01988	MUL_1988
0.0112814	MMAR_0050	4.93103	0.691377	1.27586	0.637698	3.65517	324		cell wall and cell processes	conserved hypothetical secreted protein	MON00049	MUL_0049
0.0108497	MMAR_5549	4.48276	0.895224	1	0	3.48276	321		conserved hypotheticals	conserved hypothetical protein	MON00788	MUL_0788
0.0106624	MMAR_1332	6.03448	1.12901	1.17241	0.37774	4.86207	456		cell wall and cell processes	conserved hypothetical membrane protein	MON02547	MUL_2547
0.0103508	MMAR_2889	7.89655	0.95934	1.96552	0.31978	5.93103	573		cell wall and cell processes	conserved Mce associated membrane protein	MON02863	MUL_2863
0.010101	MMAR_5544	1.7931	0.405081	0.793103	0.405081	1	99		unknown	hypothetical protein	MON04906	MUL_4906
0.0099646	MMAR_0302	10.931	4.40165	3.06897	0.253395	7.86207	789		intermediary metabolism and respiration	short-chain type dehydrogenase/reductase	MON30271	MUL_4820
0.00992995	MMAR_3508	7.86207	0.628306	2.82759	0.37774	5.03448	507		cell wall and cell processes	conserved hypothetical secreted protein	MON02761	MUL_2761
0.00992136	MMAR_4936	2.93103	0.4496	0.103448	0.402135	2.82759	285		conserved hypotheticals	conserved hypothetical protein	MON00469	MUL_0469
0.00991303	MMAR_3183	9.10345	1.86335	3.48276	0.969205	5.62069	567		conserved hypotheticals	hypothetical alanine rich protein	MON03491	MUL_3491
0.00968617	MMAR_2899	2.58621	0.810161	0	0	2.58621	267		conserved hypotheticals	conserved hypothetical protein	MON02856	MUL_2856
0.00939022	MMAR_3953	9.46552	1.20295	1.15517	0.396177	8.31034	885		conserved hypotheticals	conserved hypothetical protein	MON03808	MUL_3808
0.00938037	MMAR_3544	10.2069	2.99861	2.86207	0.81892	7.34483	783		conserved hypotheticals	conserved hypothetical protein	MON02775	MUL_2775
0.00935126	MMAR_2498	1.65517	0.708367	0	0	1.65517	177		conserved hypotheticals	conserved hypothetical protein	MON01682	MUL_1682
0.0091954	MMAR_5543	2.34483	1.80566	0.137931	0.506791	2.2069	240		unknown	hypothetical protein	MON00133	MUL_0133
0.00913242	MMAR_5545	6	1.23176	2	0	4	438		conserved hypotheticals	conserved hypothetical protein	MON00290	MUL_0290
0.008867	MMAR_5556	3.62069	0.997023	0.827586	0.37774	2.7931	315		unknown	hypothetical protein	MON04235	MUL_4235
0.00882339	MMAR_4996	6.48276	0.814553	0.103448	0.304543	6.37931	723		conserved hypotheticals	conserved hypothetical protein	MON04071	MUL_4071
0.00878423	MMAR_2901	3.24138	0.624509	0	0	3.24138	369		conserved hypotheticals	conserved hypothetical protein	MON02858	MUL_2858
0.00867933	MMAR_4295	1.27586	0.737963	0	0	1.27586	147		conserved hypotheticals	conserved hypothetical protein	MON01003	MUL_1003
0.00844476	MMAR_2785	3.41379	1.13007	0.931034	0.253395	2.48276	294		cell wall and cell processes	conserved hypothetical membrane protein	MON01141	MUL_1141
0.00835946	MMAR_3026	1.96552	0.182466	0.0344828	0.182466	1.93103	231		conserved hypotheticals	conserved hypothetical protein	MON02267	MUL_2267
0.0083496	MMAR_3022	4.41379	1.16018	1.75862	0.677479	2.65517	318		conserved hypotheticals	conserved hypothetical protein	MON02263	MUL_2263
0.00830354	MMAR_4020	8.03448	1.9025	0.586207	0.558152	7.44828	897	echA4_2	lipid metabolism	enoyl-CoA hydratase EchA4_2	MON03885	MUL_3885
0.00828912	MMAR_5466	5.74138	0.952498	3.15517	0.510298	2.58621	312	esxF	cell wall and cell processes	EsaT-6 like protein EsxF	MON05055	MUL_5055
0.00828262	MMAR_4111	3.82759	0.37774	0.448276	0.497317	3.37931	408		intermediary metabolism and respiration	pyridoxamine 5'-phosphate oxidase	MON03977	MUL_3977
0.00791163	MMAR_2372	1.82759	0.37774	0	0	1.82759	231		unknown	hypothetical protein	MON01548	MUL_1548
0.00787808	MMAR_3582	3.10345	0.402135	1	0	2.10345	267		unknown	hypothetical protein	MON06458	MUL_5087
0.00776963	MMAR_0248	13.5	2.05107	6.81034	0.699924	6.68966	861		intermediary metabolism and respiration	short-chain type dehydrogenase/reductase	MON04865	MUL_4865
0.00765009	MMAR_1056	17.931	3.89457	4.13793	0.433442	13.7931	1803	sspA	cell wall and cell processes	signal peptide peptidase IV SppA	MON00815	MUL_0815
0.00758734	MMAR_2773	8.37931	0.611036	3.75862	0.502077	4.62069	609		cell wall and cell processes	conserved secreted protein	MON02974	MUL_2974
