# Supplementary material for: On the origin of Mycobacterium ulcerans, the causative agent of Buruli ulcer
Source: BMC Genomics. 2012 Jun 19;13:258. doi: 10.1186/1471-2164-13-258 (PMC3434033; doi:10.1186/1471-2164-13-258)
Supplement: Additional file 8: Table S7 — M. marinum orthologs of M. tuberculosis T-cell antigens. List of M. tuberculosis T cell antigens with orthologs in M. marinum ‘M’ and M. ulcerans Agy99. Orthologs have > 80% amino acid identity. [file 1471-2164-13-258-S8.xls]

## Sheet: MTB Orthologs
MTB T-cell antigen CDS with orthologs in M. marinum 'M' (Mm) or M. ulcerans Agy99 (Mu)
Orthologs > 80% aa identity
H37Rv locus	Mm Locus	Mu Locus	Percent identity	Match Length	Gene	Functional Group	Product	Comment
Rv0222	MMAR_0465	MUL_1114	91.34	254	echA1	lipid metabolism	enoyl-CoA hydratase EchA1
Rv0287	MMAR_3001		85.57	97	esxG_1	cell wall and cell processes	EsaT-6 like protein EsxG_1	missing Mu_Agy99, paralog in Mm
Rv0287	MMAR_0546	MUL_1209	91.75	97	esxG	cell wall and cell processes	EsaT-6 like protein EsxG
Rv0309	MMAR_0559	MUL_1223	88.07	218		cell wall and cell processes	conserved exported protein
Rv0440	MMAR_0759	MUL_1393	95.07	527	groEL2		60 kDa chaperonin 2 GroEL2
Rv0670	MMAR_0999	MUL_0751	86.51	252	end	information pathways	endonuclease iv (apurinase) End
Rv1157c	MMAR_4294	MUL_1004	91.37	139		cell wall and cell processes	conserved hypothetical secreted protein	only 34% of CDS matches
Rv1256c	MMAR_4184	MUL_4486	86.53	401	cyp130A4P	intermediary metabolism and respiration	cytochrome P450 130A4 Cyp130A4	pseudogene in Mu_Agy99
Rv1280c	MMAR_4139	MUL_4002	81.31	567	oppA	cell wall and cell processes	periplasmic oligopeptide-binding lipoprotein OppA
Rv1291c	MMAR_4121	MUL_3987	81.42	113		cell wall and cell processes	conserved hypothetical secreted protein
Rv1461	MMAR_2266	MUL_1862	94.47	253		conserved hypotheticals	conserved protein	only 52% of CDS matches
Rv2182c	MMAR_3226	MUL_3537	89.07	247		lipid metabolism	1-acylglycerol-3-phosphate O-acyltransferase
Rv2476c	MMAR_3829	MUL_3756	84.26	1626	gdh	intermediary metabolism and respiration	NAD-dependent glutamate dehydrogenase Gdh	pseudogene in Mu_Agy99
Rv2715	MMAR_1997	MUL_3358	85.04	341		intermediary metabolism and respiration	conserved hypothetical hydrolase
Rv3207c	MMAR_1351	MUL_2528	84.86	284		conserved hypotheticals	conserved hypothetical protein
Rv3296	MMAR_1238	MUL_2649	83.81	1532	lhr	information pathways	ATP-dependent helicase Lhr	pseudogene in Mu_Agy99
Rv3803c	MMAR_5367	MUL_4986	85.38	301	fbpD	cell wall and cell processes	secreted Mpt51/Mpb51 antigen protein FbpD
Rv3804c	MMAR_5368	MUL_4987	84.64	332	fbpA	cell wall and cell processes	secreted antigen 85-A FbpA
Rv3846	MMAR_5396	MUL_5018	96.62	207	sodA		superoxide dismutase [fe] SodA
Rv3871	MMAR_5446	MUL_5038	92.72	591		conserved hypotheticals	conserved hypothetical protein	pseudogene in Mu_Agy99

## Sheet: High dNdS Epitopes
NT Blast matches > 80% id of MM against MTB CDS
No Matches in MTB Epitope List
Query id	Subject id	% identity	alignment length	mismatches	gap openings	query start	query end	target start	target end	e-value	bit score
MMAR_5128	Rv3628	86.46	480	59	6	2	478	2	478	1e-148	521
MMAR_2793	Rv1898	83.52	267	38	5	1	264	1	264	2e-65	244
MMAR_0965	Rv0634c	83.45	719	93	26	12	717	9	714	0	645
MMAR_1555	Rv3095	82.37	448	64	13	11	449	11	452	1e-104	375
MMAR_5230	Rv3713	81.78	708	105	23	13	708	1	696	2e-163	571
MMAR_2794	Rv1899c	80.93	472	76	14	1	465	517	981	3e-100	361
MMAR_2436	Rv1632c	80.54	442	64	22	37	467	1	431	6e-88	320
AA-AA Blast matches > 80% id of MM against MTB CDS
No Matches in MTB Epitope List
Query id	Subject id	% identity	alignment length	mismatches	gap openings	query start	query end	target start	target end	e-value	bit score
MMAR_0522	Rv0262c	86.19	181	25	0	1	181	1	181	3e-89	320
MMAR_0763	Rv0443	81.29	171	32	0	1	171	1	171	6e-82	296
MMAR_0902	Rv0556	80.36	168	33	0	3	170	3	170	3e-72	264
MMAR_0965	Rv0634c	88.51	235	27	0	4	238	3	237	3e-123	434
MMAR_4217	Rv1220c	90.65	214	20	0	11	224	2	215	2e-104	371
MMAR_4152	Rv1270c	81.78	247	41	2	1	246	1	244	1e-111	395
MMAR_4076	Rv1322A	80.92	152	27	1	1	152	2	151	2e-69	254
MMAR_2436	Rv1632c	81.94	144	26	0	13	156	1	144	2e-65	241
MMAR_2661	Rv1780	89.78	186	19	0	1	186	1	186	4e-89	320
MMAR_2720	Rv1846c	89.86	138	14	0	1	138	1	138	1e-65	241
MMAR_2793	Rv1898	85.15	101	15	0	1	101	1	101	2e-38	150
MMAR_3309	Rv2234	80.25	162	31	1	1	162	1	161	1e-72	265
MMAR_1737	Rv2976c	86.78	227	30	0	1	227	1	227	4e-106	377
MMAR_1725	Rv2989	84.98	233	35	0	1	233	1	233	3e-101	361
MMAR_1555	Rv3095	80.89	157	29	1	1	156	1	157	6e-72	263
MMAR_5128	Rv3628	88.89	162	18	0	1	162	1	162	9e-82	295
MMAR_5230	Rv3713	90.48	231	22	0	5	235	1	231	4e-116	410
AA-AA Blast matches > 80% id of epitope MM-MTB
Query id	Subject id	% identity	alignment length	mismatches	gap openings	query start	query end	target start	target end	e-value	bit score
Rv0125	MMAR_0324	82.91	357	59	1	1	357	1	355	4e-162	564
Rv0129c	MMAR_0328	89.75	322	33	0	4	325	7	328	9e-173	599
Rv0222	MMAR_0465	91.73	254	21	0	7	260	9	262	3e-122	431
Rv0287	MMAR_3001	85.57	97	14	0	1	97	1	97	2e-32	130
Rv0287	MMAR_0546	91.75	97	8	0	1	97	1	97	1e-35	140
Rv0309	MMAR_0559	88.07	218	26	0	1	218	1	218	1e-110	392
Rv0440	MMAR_0759	95.45	527	24	0	1	527	1	527	0	974
Rv0667	MMAR_0995	94.88	1172	58	1	7	1176	1	1172	0	2252
Rv0670	MMAR_0999	86.9	252	33	0	1	252	1	252	1e-124	439
Rv1157c	MMAR_4294	91.37	139	12	0	261	399	233	371	4e-72	265
Rv1256c	MMAR_4184	86.53	401	50	1	13	413	9	405	0	710
Rv1280c	MMAR_4139	81.31	567	96	5	23	581	26	590	0	932
Rv1291c	MMAR_4121	81.42	113	19	1	1	113	1	111	4e-47	179
Rv1461	MMAR_2266	94.47	253	11	1	232	481	594	846	3e-138	485
Rv1623c	MMAR_2426	83.92	485	78	0	1	485	1	485	0	847
Rv1641	MMAR_2448	98.01	151	3	0	1	151	29	179	4e-85	306
Rv1694	MMAR_2499	81.34	268	50	0	1	268	1	268	2e-120	425
Rv1793	MMAR_3580	82.98	94	16	0	1	94	1	94	2e-42	163
Rv1793	MMAR_3659	94.68	94	5	0	1	94	1	94	3e-48	182
Rv1793	MMAR_3662	94.68	94	5	0	1	94	1	94	3e-48	182
Rv1793	MMAR_2675	97.87	94	2	0	1	94	1	94	7e-50	188
Rv1793	MMAR_3653	97.87	94	2	0	1	94	1	94	7e-50	188
Rv1793	MMAR_4454	97.87	94	2	0	1	94	1	94	7e-50	188
Rv1793	MMAR_5119	97.87	94	2	0	1	94	1	94	7e-50	188
Rv1886c	MMAR_2777	88.89	324	36	0	1	324	1	324	6e-169	586
Rv1926c	MMAR_2839	85.53	159	23	0	1	159	1	159	9e-70	255
Rv1977	MMAR_2906	83.33	348	58	0	1	348	1	348	8e-172	596
Rv2182c	MMAR_3226	89.07	247	23	1	1	243	1	247	2e-125	441
Rv2220	MMAR_3289	90.79	478	44	0	1	478	1	478	0	914
Rv2223c	MMAR_3295	80.58	484	92	1	41	524	37	518	0	809
Rv2351c	MMAR_3657	87.08	511	66	0	9	519	1	511	0	901
Rv2476c	MMAR_3829	84.26	1626	240	6	1	1612	1	1624	0	2687
Rv2715	MMAR_1997	85.34	341	50	0	1	341	1	341	4e-177	613
Rv2780	MMAR_1928	82.97	370	63	0	1	370	1	370	0	630
Rv3019c	MMAR_3000	84.21	95	15	0	1	95	1	95	9e-44	167
Rv3019c	MMAR_0547	85.42	96	14	0	1	96	1	96	3e-45	172
Rv3207c	MMAR_1351	84.86	284	42	1	58	340	1	284	2e-134	471
Rv3296	MMAR_1238	83.81	1532	221	11	11	1539	6	1513	0	2407
Rv3418c	MMAR_1125	99	100	1	0	1	100	1	100	8e-52	194
Rv3497c	MMAR_4985	83.52	352	58	0	2	353	6	357	4e-170	590
Rv3763	MMAR_5315	94.9	98	5	0	1	98	61	158	2e-47	180
Rv3763	MMAR_5315	94.9	98	5	0	1	98	61	158	2e-47	180
Rv3803c	MMAR_5367	85.38	301	42	1	1	301	1	299	3e-148	517
Rv3803c	MMAR_5367	85.38	301	42	1	1	301	1	299	3e-148	517
Rv3804c	MMAR_5368	84.64	332	51	0	1	332	1	332	5e-168	583
Rv3846	MMAR_5396	96.62	207	7	0	1	207	1	207	2e-116	411
Rv3871	MMAR_5446	92.72	591	43	0	1	591	1	591	0	1075
Rv3874	MMAR_0187	97	100	3	0	1	100	1	100	6e-45	171
Rv3874	MMAR_5449	97	100	3	0	1	100	1	100	6e-45	171
Rv3875	MMAR_0188	90.43	94	9	0	1	94	1	94	3e-44	169
Rv3875	MMAR_5450	91.58	95	8	0	1	95	1	95	5e-46	175
	dnds_mm	dnds_af	Count
Above List	0.0571429	0.300714	14
All CDS	0.144982	0.536383	1692
